# Supplementary material for: Comparative analysis of 1152 African-American and European-American men with prostate cancer identifies distinct genomic and immunological differences
Source: Commun Biol. 2021 Jun 3;4:670. doi: 10.1038/s42003-021-02140-y (PMC8175556; doi:10.1038/s42003-021-02140-y)
Supplement: Supplementary file 4 — Supplemental Data 1 [file 42003_2021_2140_MOESM4_ESM.xlsx]

## Sheet: Sheet1
Table S1: Genes differentially expressed between African American (AAM) and White (EAM) in TCGA -prostate and our cohort
Genes upregulated in AAM (TCGA prostate)						Genes downregulated in AAM (TCGA prostate)						Genes upregulated in AAM (our cohort)									Genes downregulated in AAM (our cohort)
genenameTCGA	Meandifference (AAM-EAM)	pvalue	FDR			genenameTCGA	Meandifference (AAM-EAM)	pvalue	FDR			gene	pvalue wilcoxon test	Mean difference (AAM- EAM)	pvaluefrom GLM after adjusting for clinical variables	FDR					gene	pvalue wilcoxon test	Mean difference (AAM- EAM)	pvaluefrom GLM after adjusting for clinical variables	FDR
KRTAP4.3	1.03797	2.37e-16	4.7e-12			SF3A3	-0.0515496	0.00474472	0.118761			CTD-2192J16.15	2.17e-78	1.70866	2.14e-86	9.99285e-74					RP11-546B8.5	6.37e-77	-1.89225	1.21e-90	1.46669e-72
OR2T12	0.192192	2.61e-14	2.59e-10			PWP1	-0.0525085	0.00817316	0.151333			RP11-137H2.4	1.71e-56	1.36634	3.45e-54	1.57491e-52					AP000281.1	1.06e-66	-1.07494	4.14e-67	1.6271e-62
CRYBB2	0.90053	3.15e-11	2.08e-07			NMT1	-0.0556931	0.00795681	0.151134			CRYBB2	5.8e-52	0.87878	2.99e-42	3.81557e-48					CTA-390C10.10	1.65e-65	-1.07492	5.39e-63	1.89956e-61
TUBB8	0.502741	1.37e-08	6.79e-05			EXOC4	-0.0595538	0.00945987	0.159939			MAP1LC3BP1	3.54e-42	0.730381	6.59e-38	9.58924e-39					SNORD3B-2	5.06e-54	-1.16675	9.13e-60	3.88355e-50
POLR2J3	0.463155	7.34e-08	0.0002082			ANKLE2	-0.0606744	0.00822806	0.151783			ANKRD20A9P	1.06e-33	0.719536	4.28e-27	2.1223e-30					LRRC37A	3.24e-51	-0.785041	3.16e-47	1.86503e-47
HSD3B7	0.500952	1.17e-07	0.000289327			GORASP1	-0.0661822	0.00250024	0.0920729			RP4-564F22.5	1.38e-29	0.660927	2.98e-23	1.67234e-26					SNORD3B-1	2.28e-48	-0.996802	1.75e-52	1.1666e-44
OR7E156P	0.104368	2.07e-07	0.000455952			SEC22A	-0.0682382	0.00961695	0.160544			PSPH	4.61e-30	0.656746	1.67e-26	6.24384e-27					POLR1A	2.87e-48	-0.684372	8.58e-38	1.32164e-44
GRTP1	0.377099	4.23e-07	0.000762522			DYRK1A	-0.0703771	0.00743821	0.1472			ANKRD20A11P	6.97e-25	0.654988	1.92e-18	5.09474e-22					EP400NL	5.46e-47	-0.627024	2.38e-45	2.28575e-43
TOP1MT	0.401059	7.7e-07	0.00117513			VAPB	-0.0703994	0.00833886	0.152411			RPL10P15	3.94e-30	0.63543	3.57e-21	5.49809e-27					RN7SKP30	6.31e-46	-0.806112	5.71e-42	2.42146e-42
CLBA1	0.301269	1.02e-06	0.00141545			MKRN2	-0.0704234	0.00246305	0.0917242			RP11-407H12.8	5.04e-22	0.609341	4.36e-17	2.44307e-19					RP11-597D13.9	5.25e-44	-0.566506	3.13e-42	1.85971e-40
OR2L8	0.162983	1.07e-06	0.00141545			SRP9	-0.0709601	0.00952243	0.160286			RNA5SP403	2.43e-21	0.602678	1.51e-11	1.04581e-18					RP11-927P21.2	2.33e-43	-0.642367	7.26e-38	7.66404e-40
FAM3A	0.30031	1.7e-06	0.00210507			BAG6	-0.0727278	0.00811858	0.151333			IGKV1-9	2.01e-17	0.600994	2.24e-15	3.49285e-15					CRYBB2P1	5.77e-43	-0.753234	9.2e-36	1.77139e-39
CUTALP	0.382624	2.1e-06	0.00245293			OSBPL2	-0.0736239	0.00704539	0.143577			UFM1	5.08e-33	0.598548	1.62e-31	9.35736e-30					LRRC37A3	1.85e-42	-0.628769	1.4e-38	5.32453e-39
OR2L13	0.915664	3.43e-06	0.003433			DCTN1	-0.0738669	0.00699762	0.143339			RP11-177A2.5	1.18e-27	0.588603	1.51e-23	1.20753e-24					HERC2P2	6.08e-41	-0.668637	1.42e-37	1.55547e-37
CROCCP2	0.419458	3.46e-06	0.003433			RHOA	-0.0744101	0.000647588	0.0531273			ANKRD20A5P	1.27e-23	0.585125	9.62e-18	7.90318e-21					RP11-597D13.8	1.8e-40	-0.571149	6.64e-39	4.36263e-37
PACSIN1	0.521348	8.19e-06	0.00699091			IMMT	-0.0749393	0.00631515	0.135513			RP11-262H14.3	1.32e-17	0.574709	1.12e-19	2.47098e-15					IL20RA	4.72e-39	-0.571822	1.02e-32	1.08678e-35
ANKRD20A9P	0.566266	8.45e-06	0.00699091			BABAM2	-0.0765495	0.00484633	0.119645			RNA5SP192	2.25e-24	0.566085	2.87e-13	1.56989e-21					PPIP5K1	2.92e-34	-0.561735	1.6e-30	6.40314e-31
MICAL1	0.509403	8.82e-06	0.00700056			USP7	-0.0765871	0.00346017	0.105663			PRIM2	7.42e-20	0.55802	3.78e-13	2.45821e-17					RP11-798G7.4	3.21e-34	-0.556711	1.53e-28	6.71911e-31
RHD	0.587573	1.02e-05	0.00760089			DYNLL2	-0.0772153	0.0067631	0.141009			RNA5SP382	1.69e-25	0.556792	8.25e-15	1.31906e-22					RP11-219A15.1	1.6e-33	-0.373521	1.89e-28	3.07e-30
LINC01634	0.562688	1.06e-05	0.00760089			PSMD10	-0.0785392	0.00326391	0.102347			RNA5SP264	1.61e-22	0.556333	1.26e-12	8.42506e-20					RP11-219A15.4	1.06e-32	-0.407703	1.93e-28	1.87742e-29
FAM86FP	0.400659	1.11e-05	0.00760089			COP1	-0.0801527	0.00104024	0.0625691			POTEB2	2.3e-14	0.548303	4.67e-12	1.83244e-12					RP11-359M6.1	2.73e-32	-0.525288	1.42e-24	4.65617e-29
TTC38	0.31715	1.17e-05	0.00774046			ELP4	-0.0826038	0.00618607	0.134783			SNORD14D	4.94e-30	0.545167	5.37e-24	6.49963e-27					USP32P1	3.28e-32	-0.365149	2.05e-27	5.39443e-29
BCL2L14	0.649905	2.44e-05	0.0128949			IP6K1	-0.0828439	0.00795681	0.151134			IGHJ6	3e-19	0.543924	1.48e-16	8.68868e-17					RP11-706O15.1	4.07e-32	-0.518088	7.89e-29	6.24745e-29
TUBBP5	0.745815	2.67e-05	0.0128949			KAT7	-0.083828	0.0029015	0.0982797			IGKV1OR2-2	2.49e-17	0.543307	4.78e-15	4.26262e-15					RP11-1148L6.5	1.97e-30	-0.58903	2.41e-28	2.9264e-27
SLC23A1	0.645167	2.73e-05	0.0128949			XRCC5	-0.0839057	0.0030106	0.100264			RNA5SP48	1.83e-20	0.53548	9.41e-11	6.9075e-18					CSGALNACT1	2.69e-30	-0.457553	3.26e-24	3.87108e-27
SNX31	1.10449	3.43e-05	0.0146276			UBOX5	-0.0850373	0.00561457	0.12751			GSTM3	2.85e-24	0.533613	1.06e-19	1.95884e-21					OR7E125P	5.71e-30	-0.464705	1.21e-26	7.30404e-27
BTBD16	0.49856	3.44e-05	0.0146276			CEP104	-0.0851225	0.00833886	0.152411			RNA5SP507	7.98e-18	0.53238	1.1e-09	1.58396e-15					HINT1	6.16e-30	-0.539808	2.51e-24	7.6667e-27
CSMD1	1.04648	3.6e-05	0.0147402			PHF3	-0.085551	0.00915253	0.158524			IGKV1-6	1.25e-17	0.530539	6.21e-16	2.35912e-15					RP11-798G7.7	2.85e-29	-0.54293	4.33e-27	3.36519e-26
ZNF155	0.182126	3.64e-05	0.0147402			STAM	-0.0872069	0.00491517	0.119854			MAP1LC3B	8.05e-24	0.529494	1.18e-20	5.07812e-21					RP11-706O15.7	1.56e-28	-0.60598	1.52e-23	1.79595e-25
GGACT	0.305014	4.01e-05	0.0156253			SLU7	-0.0873904	0.000892241	0.0605346			CYP4F35P	2.44e-18	0.526519	2.27e-15	5.58044e-16					SNX19	3.54e-28	-0.478274	3.48e-23	3.97602e-25
SHD	0.785172	4.32e-05	0.0159592			NONO	-0.0879425	0.00461222	0.117451			RNA5SP185	1.46e-21	0.525645	2.23e-20	6.59147e-19					TMEM144	4.66e-28	-0.450973	4.72e-27	5.10936e-25
TENM1	1.11081	4.34e-05	0.0159592			API5	-0.0880593	0.00952243	0.160286			SNX31	3.84e-24	0.523317	3.72e-22	2.60047e-21					FAM87B	5.81e-28	-0.506226	1.86e-24	6.2221e-25
CDC25B	0.297782	4.56e-05	0.0162079			FBRS	-0.088337	0.00822806	0.151783			RPS4XP9	1e-26	0.520736	6.41e-23	9.59375e-24					LENG8-AS1	1.17e-27	-0.500593	3.78e-26	1.20753e-24
RPS26P11	0.328809	4.57e-05	0.0162079			ACOX1	-0.0891182	0.00817316	0.151333			MIR153-1	4.4e-20	0.518784	5.77e-20	1.50089e-17					PCDHGB8P	1.44e-27	-0.454735	2.42e-21	1.44157e-24
GAS2L1P2	0.358304	4.84e-05	0.0165733			AATF	-0.0892614	0.0012899	0.0691977			RNA5SP425	3.25e-19	0.516437	2.07e-10	9.29581e-17					HERC2P3	4.44e-27	-0.488014	1.28e-22	4.35026e-24
METTL27	0.539438	5.12e-05	0.0171022			UBE2I	-0.0892835	0.0076936	0.148695			OR11J2P	4.39e-14	0.511328	3.94e-10	3.28715e-12					RP11-1319K7.1	2.14e-26	-0.461514	7.28e-23	2.01116e-23
CYP4F29P	0.896095	5.79e-05	0.0180781			SSRP1	-0.0899787	0.00071526	0.0554578			IGKV1-33	6.29e-15	0.510801	3.68e-11	5.96944e-13					MTMR2	2.29e-26	-0.49225	4.7e-24	2.10385e-23
RAMP1	0.571194	5.81e-05	0.0180781			ZNF197	-0.0902217	0.00817316	0.151333			RNA5SP290	4.18e-23	0.508804	5.47e-12	2.34743e-20					CACNA1D	2.33e-26	-0.291104	7.98e-23	2.10385e-23
ELOVL2	0.7237	5.92e-05	0.0180781			TMEM94	-0.0905358	0.00839476	0.152494			IGLV2-34	3.11e-15	0.50826	5.21e-12	3.18257e-13					RP11-96H19.1	3.27e-26	-0.440274	1.02e-26	2.89584e-23
MLPH	0.337476	7.03e-05	0.0208344			MRPL35	-0.0906995	0.00131043	0.0694369			RNA5SP351	5.13e-18	0.503047	5.77e-09	1.04994e-15					ARSD-AS1	4.2e-26	-0.523338	3.43e-22	3.64925e-23
ZBTB48	0.226869	7.45e-05	0.0213136			CHD4	-0.0907693	0.00561457	0.12751			IGKV2-30	2.46e-18	0.502959	1e-14	5.58044e-16					TMC5	5.52e-26	-0.442183	8.76e-22	4.70733e-23
ABLIM3	0.433696	7.81e-05	0.021727			KHSRP	-0.0908271	0.00269405	0.0941448			IGKV3D-20	5.19e-16	0.500059	1.31e-12	6.62048e-14					TMEM26	7.57e-26	-0.351429	3.24e-22	6.33815e-23
CLYBL	0.345072	8.42e-05	0.0221757			ATP2A2	-0.0909629	0.00622883	0.134827			IGLC6	4.77e-16	0.497671	3.53e-14	6.13571e-14					KCNH8	8.47e-26	-0.315297	6.95e-22	6.96506e-23
ANKRD20A8P	0.395731	8.7e-05	0.0221757			DDB1	-0.0910043	0.000899517	0.0605346			OR4F2P	2.12e-16	0.491313	1.69e-16	2.93171e-14					ATP1A1	1.05e-25	-0.551724	2.28e-20	8.48289e-23
GP6	0.437036	8.74e-05	0.0221757			BAG5	-0.0912984	0.00140662	0.0715899			RNA5SP199	3.39e-18	0.487905	9.57e-10	7.45571e-16					GTF2A1L	1.44e-25	-0.498205	2.2e-20	1.14331e-22
C20ORF96	0.288752	8.74e-05	0.0221757			MYNN	-0.0915077	0.00589408	0.130717			RNA5SP150	2.46e-18	0.484445	7.99e-10	5.58044e-16					LLNLR-276E7.1	1.88e-25	-0.450054	2.58e-22	1.4429e-22
C10ORF111	0.339757	9.34e-05	0.0228818			ARF3	-0.0918781	0.00088502	0.0605346			OR4K6P	1.14e-16	0.484206	5.81e-12	1.73257e-14					PABPC1L2B-AS1	2.67e-25	-0.473391	3.69e-18	2.01563e-22
RPGRIP1	0.509117	9.51e-05	0.0229069			SF3A1	-0.091957	0.00074535	0.0564894			IGKV1-16	6.85e-16	0.483242	5.67e-12	8.49202e-14					PM20D1	5.41e-25	-0.475336	3.42e-22	4.01823e-22
KIF12	0.759294	9.6e-05	0.0229069			LRRC1	-0.0931667	0.00250024	0.0920729			IGKV3-20	7.57e-16	0.482352	3.19e-13	9.27124e-14					ARL17B	9.94e-25	-0.391058	1.02e-26	7.15214e-22
GSTM3	0.444057	9.69e-05	0.0229069			CSNK2A1	-0.093442	0.00958536	0.160286			RNA5SP161	5.68e-15	0.481109	1.82e-08	5.46063e-13					TRIM66	1.59e-24	-0.467835	1.96e-21	1.12645e-21
FAM86DP	0.268561	9.97e-05	0.0232814			SLC25A3	-0.0935301	0.000424803	0.0471056			FAR2P4	5.91e-14	0.478855	2.4e-11	4.28591e-12					EIF2B4	4.31e-24	-0.448655	4.02e-20	2.87646e-21
TDH	0.408735	0.000101568	0.023343			OGDH	-0.0936153	0.00426497	0.113479			IGHV4-4	8.61e-15	0.477222	3.78e-11	7.82033e-13					RHPN2	6.17e-24	-0.44189	4.43e-19	4.05898e-21
C17ORF97	0.449729	0.000103491	0.023343			LARP4B	-0.0941962	0.00336074	0.104393			RNU2-2P	4.16e-19	0.476302	8.31e-12	1.15402e-16					LRRFIP1	6.9e-24	-0.450015	6.82e-22	4.47528e-21
HEATR4	0.373912	0.000107416	0.0239119			TULP4	-0.0947679	0.00307785	0.100481			SNORD94	1.34e-21	0.475961	2.48e-19	6.1707e-19					PCGF3	7.26e-24	-0.412375	7.27e-20	4.64338e-21
DEF6	0.312101	0.000108422	0.0239119			AMBRA1	-0.0949059	0.000466575	0.0475746			RP11-384P7.7	9.76e-17	0.474842	3.95e-14	1.50821e-14					PABPC1L2A	1.31e-23	-0.447779	9.78e-23	8.0434e-21
C3ORF62	0.205273	0.000118958	0.0251967			NORAD	-0.0949607	0.0041447	0.112428			IGHA2	1.33e-15	0.473619	3.88e-16	1.535e-13					GP2	1.43e-23	-0.275933	1.39e-19	8.66467e-21
TSPO	0.298043	0.000120063	0.0251967			RNF216	-0.0954074	0.00408572	0.111704			IGKV1-17	1.42e-14	0.473114	9.08e-14	1.19109e-12					RBM33	1.78e-23	-0.516346	1.58e-19	1.06453e-20
CYP4F35P	0.768775	0.000120595	0.0251967			SERINC3	-0.0956085	0.00667129	0.139682			RP3-508I15.22	1.57e-17	0.47214	3.65e-15	2.85765e-15					RP11-492D6.3	1.84e-23	-0.487502	1.75e-19	1.08631e-20
HMBS	0.227597	0.000124581	0.0254427			WAC	-0.096066	0.00123985	0.0676094			IGLC1	1.22e-20	0.471764	5.53e-18	4.7611e-18					RP11-460N20.5	2.12e-23	-0.536826	6.29e-20	1.22032e-20
SH3D21	0.351607	0.000134102	0.026081			GID8	-0.0965708	0.00176261	0.0793336			RNA5SP352	2.5e-17	0.470371	9.2e-10	4.26389e-15					RP11-706O15.3	3.27e-23	-0.525925	5.36e-20	1.85906e-20
LLCFC1	0.479927	0.00014443	0.0270108			ISCA1P1	-0.0965761	0.00977638	0.162522			IGKV2-26	6.56e-15	0.470113	2.51e-15	6.15251e-13					STYXL1	5.48e-23	-0.459708	4.1e-20	3.04041e-20
SLC7A13	0.667165	0.000145423	0.0270108			YWHAQ	-0.0974271	0.00417447	0.112428			FAM182A	1.87e-18	0.468981	2.12e-13	4.39355e-16					STAG3L5P	5.61e-23	-0.451858	3.68e-18	3.07548e-20
SPSB2	0.297722	0.000146968	0.0270108			YY1AP1	-0.0974538	0.00509114	0.121752			RP11-983G14.1	1.71e-13	0.46868	1.16e-07	1.09369e-11					CWC25	8.57e-23	-0.541644	4.4e-18	4.64292e-20
FGFR4	0.441849	0.000152433	0.0275058			PACSIN2	-0.0987623	0.0098408	0.163047			UPK3BL	1.92e-21	0.468352	8.57e-19	8.50154e-19					SMG1P6	1.49e-22	-0.459092	8.5e-21	7.97843e-20
SLC7A9	0.431964	0.000174673	0.0296332			SNX12	-0.0996181	0.00939767	0.159704			IGHV1-2	1.09e-16	0.465779	3.85e-11	1.67315e-14					CKMT1B	1.57e-22	-0.502099	1.04e-17	8.31017e-20
TSPAN10	0.620647	0.000179478	0.0299366			VPS53	-0.0998685	0.00709344	0.143818			SNORA16A	1.2e-16	0.463562	1.26e-13	1.78835e-14					USP32P3	1.82e-22	-0.437518	3.96e-19	9.41697e-20
OR2L2	0.276077	0.000183509	0.0303539			ZNF720	-0.0999298	0.00817316	0.151333			MTND5P11	3.13e-20	0.462631	1.73e-16	1.10874e-17					COG4	1.86e-22	-0.4367	9.36e-20	9.517e-20
SULT1A1	0.301976	0.000189453	0.0310782			ATP9B	-0.100169	0.00921328	0.158654			SPINK1	1.32e-12	0.460947	1.86e-08	6.754e-11					HIVEP3	2.71e-22	-0.359918	2.42e-18	1.37138e-19
IGFLR1	0.315756	0.000198162	0.0322402			CNOT8	-0.10057	0.00429553	0.113987			AC068522.4	1.92e-23	0.460462	5.65e-18	1.11919e-20					STAG3L5P-PVRIG2P-PILRB	3.05e-22	-0.492501	6.54e-18	1.52666e-19
ADHFE1	0.46901	0.000210988	0.0335032			TMED4	-0.102501	0.00759052	0.148438			IGLC2	3.65e-17	0.460418	6.94e-16	6.06796e-15					LRRC37A2	3.17e-22	-0.559444	1.66e-17	1.56966e-19
LINC00930	0.776574	0.000218663	0.0341751			SEC31A	-0.103035	0.00377475	0.110346			RNU6-702P	4.52e-15	0.459818	3.6e-09	4.43808e-13					FAM66B	4.99e-22	-0.565399	6.11e-19	2.44307e-19
ATP1A1.AS1	0.236583	0.000230668	0.0355775			KPNA6	-0.103383	0.00205451	0.0849583			IGKV4-1	4.57e-18	0.459478	2.6e-12	9.56584e-16					FAM193A	5.93e-22	-0.47576	1.57e-17	2.84455e-19
SLC9A5	0.468446	0.000234805	0.0355775			PIK3R2	-0.103556	0.00614358	0.134745			IGLC7	1.43e-15	0.45864	7.66e-15	1.63403e-13					PLXNA3	8.04e-22	-0.502579	2.49e-16	3.81693e-19
AKR7L	0.447258	0.000239012	0.0356703			ST13P4	-0.103791	0.00527279	0.124151			TENM1	1.15e-13	0.45824	6.72e-12	7.74232e-12					DDX55	8.42e-22	-0.419068	6.36e-19	3.95654e-19
FDXR	0.263271	0.000239012	0.0356703			CYP20A1	-0.104191	0.00498489	0.120665			RNA5SP399	3.4e-18	0.456918	1.67e-08	7.45571e-16					RP11-1415C14.4	9.49e-22	-0.461333	1.45e-19	4.41429e-19
UPK3A	0.654514	0.000252061	0.0369015			BTBD9	-0.104499	0.00145143	0.0726151			RP11-294C11.4	4.51e-15	0.456265	5.26e-13	4.43772e-13					PRPF4	1.43e-21	-0.418232	1.48e-20	6.51995e-19
POLR2J2	0.567891	0.0002543	0.0369015			SUDS3	-0.104582	0.00464503	0.117451			IGKV2-28	6.6e-12	0.455184	1.6e-10	2.80896e-10					NME4	1.56e-21	-0.536624	1.51e-17	6.97456e-19
PLIN5	0.804639	0.000258833	0.0369609			CRIPT	-0.104852	0.00509114	0.121752			SNORD43	3.3e-19	0.452954	1.74e-10	9.32301e-17					MRPS7	2.06e-21	-0.443955	4.84e-18	9.03457e-19
RETNLB	0.124923	0.000268179	0.0370763			TMEM43	-0.105728	0.00321646	0.1015			AL022326.1	3.3e-19	0.452954	1.74e-10	9.32301e-17					C16orf46	2.12e-21	-0.443483	2.49e-20	9.21e-19
DHX34	0.222543	0.000270501	0.0370763			NPEPPS	-0.106112	0.00695014	0.142809			IGLV2-14	2.25e-12	0.452295	2.91e-10	1.06927e-10					ZNF514	2.69e-21	-0.443205	1.83e-19	1.14699e-18
UBE2G2	0.109651	0.000270501	0.0370763			DDX1	-0.106191	2.73e-05	0.0128949			LINC00492	8.26e-21	0.45226	2.89e-13	3.25105e-18					PRPSAP1	2.92e-21	-0.381774	3.39e-21	1.23363e-18
GAMT	0.373191	0.000275304	0.0370763			NPC1	-0.106398	0.00862171	0.15362			IGKV1-13	3.4e-15	0.452155	1.09e-13	3.42604e-13					LRIG1	3.24e-21	-0.451485	1.69e-15	1.35638e-18
DECR2	0.288999	0.000280188	0.0370763			PPP1CB	-0.107043	0.00790353	0.150814			RNA5SP191	1.86e-14	0.451282	1.9e-08	1.51867e-12					RP11-34P13.13	4.09e-21	-0.493876	1.44e-18	1.6968e-18
FHOD1	0.257851	0.000280188	0.0370763			PGRMC2	-0.107186	0.00228454	0.0890882			SNORD83B	2.06e-18	0.450147	3.7e-12	4.79106e-16					AK2	4.18e-21	-0.47848	7.02e-15	1.71865e-18
CDC16	0.0916872	0.000280188	0.0370763			USP4	-0.107345	0.000376681	0.0445044			HSPA1B	8.79e-14	0.448329	1.09e-09	6.06866e-12					ARHGEF34P	4.51e-21	-0.426289	3.15e-16	1.83792e-18
ARHGAP45	0.319923	0.000285152	0.0372368			POLD3	-0.107513	0.00774561	0.14941			PRLR	6.61e-13	0.446885	9.48e-07	3.63668e-11					LINC01347	5.79e-21	-0.490039	2.68e-17	2.33886e-18
PEBP4	0.929738	0.00029533	0.0380649			TTC5	-0.108301	0.00382964	0.110486			OR2T29	4.2e-19	0.446382	2.31e-13	1.15814e-16					VPRBP	7.15e-21	-0.475896	1.41e-16	2.86311e-18
IZUMO4	0.43411	0.00029533	0.0380649			NUMA1	-0.108813	0.0086793	0.153817			OR4K7P	4.82e-18	0.442058	1.91e-12	9.95341e-16					AC144450.2	7.28e-21	-0.377907	9.03e-21	2.89003e-18
OR2T4	0.224722	0.000300248	0.0384079			HNRNPUL2	-0.109127	1.1e-05	0.00760089			RNY4P14	3.09e-15	0.441726	2.4e-10	3.16914e-13					RP11-34P13.14	1.26e-20	-0.395463	1.6e-18	4.87588e-18
NUTM2F	0.430841	0.00030186	0.0384079			HNRNPUL1	-0.109588	0.000849722	0.0605346			IGHG1	1.2e-18	0.440291	1.55e-13	2.90842e-16					RBMX2P3	1.47e-20	-0.376877	1.04e-17	5.64113e-18
TMEM220	0.563705	0.00030853	0.0387596			MID2	-0.109632	0.00933585	0.159199			IGHV3-72	1.29e-14	0.440021	5.02e-10	1.09401e-12					NCOA5	1.54e-20	-0.428972	8.73e-18	5.86091e-18
CPNE7	0.705991	0.00032228	0.0402324			GOSR1	-0.109659	0.00187447	0.081772			C17orf97	3.95e-16	0.437917	1.05e-11	5.22694e-14					RP11-597D13.7	1.92e-20	-0.381758	3.71e-21	7.18829e-18
JAKMIP1	0.716617	0.00033954	0.0417223			CTSL	-0.109859	0.00933585	0.159199			IGLL5	2.69e-18	0.437839	1.42e-15	6.04266e-16					STON1-GTF2A1L	1.94e-20	-0.434029	5.71e-16	7.2046e-18
C16ORF54	0.496787	0.00033954	0.0417223			VTI1A	-0.110237	3.46e-05	0.0146276			OPHN1	4.39e-20	0.437515	2.68e-20	1.50089e-17					MTERF4	1.98e-20	-0.453735	5.45e-17	7.29432e-18
OR2G6	0.334323	0.000340522	0.0417223			UFSP2	-0.110303	0.000268129	0.0370763			FHDC1	1.92e-12	0.435985	1.03e-11	9.29716e-11					MED23	2.22e-20	-0.38743	7.83e-18	8.11357e-18
IDI2	0.2072	0.000345482	0.0420704			ARNT	-0.110319	0.00329992	0.103312			HSPA1A	9.64e-14	0.433924	8.23e-11	6.56689e-12					AC008746.12	2.54e-20	-0.454498	4.51e-20	9.21e-18
HLA.DPB2	0.538449	0.000370111	0.04399			NUP133	-0.11084	0.00561457	0.12751			RNA5SP450	2.16e-14	0.432061	2.88e-08	1.73592e-12					XRRA1	2.67e-20	-0.410395	1.42e-17	9.60574e-18
OR5T2	0.0262579	0.000388394	0.0449929			SLC9A8	-0.111284	0.0086793	0.153817			AL022344.7	3.54e-14	0.430659	2.51e-11	2.71695e-12					ATP11B	2.96e-20	-0.397781	2.69e-19	1.05665e-17
C16ORF78	0.0213258	0.000388394	0.0449929			CYFIP1	-0.111453	0.00644665	0.13721			IGKV3-11	5.29e-11	0.429988	6.16e-10	1.69641e-09					NBPF15	3.34e-20	-0.440869	1.58e-15	1.1741e-17
KRTAP9.2	0.0180324	0.000388394	0.0449929			ATXN7L3B	-0.111536	0.00341012	0.10478			IGHG3	1.33e-17	0.429519	1.64e-13	2.47962e-15					DSG2	3.81e-20	-0.40456	3.25e-18	1.32917e-17
SLC49A3	0.429674	0.000396644	0.0455086			SPAG9	-0.112043	0.00856447	0.15362			RP11-810K23.10	6.05e-11	0.427208	4.21e-07	1.91217e-09					POM121C	4.08e-20	-0.512691	5.88e-15	1.41266e-17
NBPF4	0.30536	0.000400071	0.0456379			ZNF264	-0.112088	0.00685605	0.141668			IGJ	1.57e-13	0.423775	9.81e-13	1.01829e-11					KIAA0100	6.07e-20	-0.433717	2.14e-15	2.05532e-17
CCL4L1	0.674628	0.00041403	0.0461691			GPR107	-0.112226	0.00581297	0.129788			SLFN12	4.54e-16	0.423221	7.07e-14	5.92258e-14					CSTF2T	6.59e-20	-0.44263	5.92e-16	2.21511e-17
KRT72	0.601381	0.000433625	0.0475666			CLSTN1	-0.112936	0.00977638	0.162522			IGHV3-21	4.37e-14	0.422959	4.33e-09	3.2775e-12					SETD5	6.66e-20	-0.476444	2.26e-13	2.22241e-17
PLCXD1	0.248058	0.000435835	0.0475666			EPM2AIP1	-0.113414	0.00997078	0.164104			RNA5SP267	1.3e-18	0.422537	4.05e-09	3.10181e-16					RP11-42I10.3	8.49e-20	-0.395551	1.09e-16	2.7926e-17
SNAPC2	0.230168	0.000443338	0.0475666			CTNNB1	-0.113433	0.00250024	0.0920729			HMGB1P48	2.71e-19	0.422352	1.21e-17	7.99971e-17					ITPR3	8.71e-20	-0.424193	2.45e-17	2.84465e-17
RABEP2	0.280737	0.000450961	0.0475746			EXT2	-0.113434	0.00123985	0.0676094			IGKV2-4	5.54e-13	0.421124	3.46e-13	3.09608e-11					SAMD13	9.47e-20	-0.315362	1.1e-19	3.07108e-17
ZBTB32	0.360578	0.000462626	0.0475746			NMD3	-0.114131	0.00408572	0.111704			RP1-161N10.1	4.84e-13	0.420855	2.09e-13	2.74485e-11					MFSD6	9.62e-20	-0.428117	3.81e-17	3.09791e-17
OR2L1P	0.349711	0.000465968	0.0475746			ATL2	-0.114445	0.00303287	0.100481			RNA5SP355	5.35e-18	0.420854	1.46e-09	1.08532e-15					RAP1GAP2	1.09e-19	-0.388127	1.08e-17	3.48573e-17
PLK5	0.443448	0.000470289	0.0475746			PACS1	-0.114515	0.00862171	0.15362			RNA5SP263	4.57e-16	0.420169	9.13e-08	5.92441e-14					RP11-192H23.7	1.43e-19	-0.472755	1.55e-14	4.54148e-17
PPM1J	0.462187	0.000470558	0.0475746			ZMYM4	-0.114626	0.00484633	0.119645			RP11-812E19.9	1.74e-12	0.417843	4.12e-11	8.54232e-11					CCDC144B	1.81e-19	-0.366743	1.46e-17	5.70894e-17
DNASE1L1	0.124577	0.000470558	0.0475746			VDAC2	-0.114656	0.00527279	0.124151			RP11-80I15.1	2.46e-19	0.416428	6.51e-16	7.45283e-17					CNOT3	1.85e-19	-0.457399	2.27e-14	5.78736e-17
FAM111A	0.267642	0.000474572	0.0475746			IFNGR1	-0.11473	0.00221652	0.0874667			RNY4P7	3.59e-18	0.415117	5.8e-14	7.79809e-16					ZBTB40	1.86e-19	-0.431688	3.61e-16	5.78736e-17
C19ORF12	0.102861	0.000474572	0.0475746			PPP3R1	-0.115149	6.03e-05	0.0181496			RNA5SP388	1.25e-12	0.41503	3.09e-08	6.4532e-11					CATSPER2	1.96e-19	-0.429135	3.69e-16	6.05758e-17
ATP6V0B	0.242195	0.000482695	0.0480726			FBXO38	-0.115312	0.00382964	0.110486			SNORA14A	4.84e-10	0.414898	1.1e-08	1.19316e-08					CTA-797E19.1	2e-19	-0.41648	4.55e-15	6.14e-17
SMUG1	0.189213	0.000486805	0.0480726			CCNI	-0.115328	0.00237226	0.0907263			MGC2752	7.81e-19	0.413711	1.99e-16	1.95712e-16					RAB3B	2.1e-19	-0.469626	1.15e-15	6.4043e-17
SPON2	0.939701	0.000490947	0.0482416			CCDC47	-0.115394	0.0029015	0.0982797			RP11-236L14.2	4e-12	0.413697	2.12e-09	1.80943e-10					SUMF1	2.55e-19	-0.475489	9.27e-19	7.675e-17
JAKMIP3	0.39199	0.000503573	0.048697			GYG1	-0.115525	0.00397005	0.111185			RP11-208G20.2	9.55e-14	0.41358	2.87e-13	6.51522e-12					RNA5SP219	2.57e-19	-0.360308	2.68e-17	7.68497e-17
HOXC13	0.83628	0.000504168	0.048697			GMPS	-0.115784	0.00305528	0.100481			CYP4F62P	8.81e-11	0.41343	2.21e-09	2.66033e-09					RP11-1212A22.4	2.7e-19	-0.483703	4.3e-14	7.99971e-17
CASP7	0.250029	0.000520879	0.0492329			MRPS30	-0.11604	0.00207021	0.0850757			IGKC	1.7e-14	0.413393	4.05e-13	1.40045e-12					PRKCD	2.8e-19	-0.43488	2.5e-16	8.16076e-17
LRRC23	0.22629	0.000520879	0.0492329			TMEM117	-0.117	0.00361435	0.108207			IGLV6-57	5.47e-12	0.413103	2.31e-09	2.38085e-10					PCLO	2.8e-19	-0.419897	6.66e-15	8.16076e-17
CCNB3	0.40933	0.000538737	0.0499248			PRSS55	-0.117158	0.00711881	0.144185			SNORD6	1.64e-12	0.411883	1.99e-07	8.12065e-11					FNIP2	3.18e-19	-0.35064	4.56e-16	9.15244e-17
PSMG1	0.185345	0.00054329	0.0499248			BCL9L	-0.117255	0.00939767	0.159704			SNORD118	7.23e-11	0.410835	4.95e-08	2.24203e-09					PIP5K1A	3.53e-19	-0.434927	4.7e-16	9.91198e-17
SERPINC1	0.24279	0.000558249	0.05103			ZNF805	-0.11732	0.00420444	0.112776			CTD-2292M16.8	1.94e-14	0.408509	5.62e-12	1.57007e-12					RAD54L2	3.57e-19	-0.454285	1.8e-15	9.96355e-17
ZNF90	0.323096	0.000571368	0.05103			ABCB7	-0.117515	0.000516501	0.0492329			SNORD5	7.23e-15	0.407225	6.63e-11	6.69902e-13					CLK3	4.32e-19	-0.405008	2.59e-14	1.18414e-16
NEU4	0.463028	0.000574508	0.05103			TRMT1L	-0.118145	0.00738806	0.146792			NF1P1	6.28e-12	0.405919	2.17e-07	2.69268e-10					MTND5P14	4.45e-19	-0.547373	6.72e-14	1.21256e-16
CETN4P	0.305098	0.000579342	0.05103			NCSTN	-0.118326	0.00312343	0.101302			RP11-546K22.3	3.91e-14	0.405687	1.53e-12	2.97612e-12					C7orf55-LUC7L2	4.7e-19	-0.476237	1.65e-13	1.2637e-16
DCXR	0.317869	0.000647588	0.0531273			NOL9	-0.118345	0.00839476	0.152494			RNA5SP242	5.16e-14	0.405148	3.31e-07	3.79581e-12					NADSYN1	4.72e-19	-0.443666	3.26e-15	1.2637e-16
PHYKPL	0.205514	0.000652991	0.0531273			CAPRIN1	-0.118761	0.00640254	0.136944			RNA5SP202	5.25e-15	0.404903	7.65e-08	5.08974e-13					PKD1P6	4.76e-19	-0.433257	2.49e-16	1.26704e-16
PRIM2	0.65152	0.000658436	0.0531273			MMADHC	-0.119113	0.00845099	0.152494			RNA5SP119	5.74e-13	0.404618	2.59e-06	3.19622e-11					RP5-837I24.1	5.03e-19	-0.530614	4.23e-14	1.33122e-16
TMEM232	0.350529	0.000658436	0.0531273			NIPBL	-0.119302	0.00519944	0.123302			IGHV4-59	1.4e-16	0.404355	1.89e-11	2.02736e-14					GPATCH4	5.47e-19	-0.393084	2.8e-16	1.43939e-16
SH3GLB2	0.215538	0.000692005	0.0546953			ZNF287	-0.119592	0.00242635	0.0913816			RPS7P10	3.07e-13	0.403736	1.25e-09	1.8432e-11					AP001627.1	5.73e-19	-0.381596	1.83e-16	1.49924e-16
KLKP1	0.473555	0.000709379	0.0552175			ZNF609	-0.120071	0.00366711	0.108965			AC005944.2	3.06e-15	0.402838	6.28e-10	3.15242e-13					SLC35B4	6.07e-19	-0.356229	2.66e-17	1.57036e-16
TIGD6	0.182074	0.000727158	0.0561609			SMAP1	-0.120195	0.000268129	0.0370763			POMC	2.2e-11	0.402311	1.11e-09	7.98975e-10					ERV3-1	6.61e-19	-0.465373	1.37e-15	1.70051e-16
ZSCAN21	0.155444	0.000733176	0.0563071			CTDSP2	-0.120619	0.00635871	0.1363			CTD-2325A15.5	7.55e-11	0.402273	6.02e-10	2.33184e-09					ARFGAP3	7.31e-19	-0.407074	5.89e-16	1.87014e-16
JSRP1	0.589625	0.000734724	0.0563071			DSTYK	-0.120927	0.00811858	0.151333			LINC01193	5.42e-12	0.39894	1.28e-07	2.36355e-10					PPM1G	7.36e-19	-0.457788	9.59e-15	1.87253e-16
DDX51	0.144508	0.000757712	0.0569691			INTS1	-0.120952	0.00873723	0.154156			RNA5SP428	4.16e-09	0.396585	0.000984625	7.91931e-08					HUWE1	7.76e-19	-0.434534	9.61e-15	1.95712e-16
PRR22	0.358868	0.000770265	0.0572621			ZNF687	-0.121347	0.0022503	0.088273			UGT1A7	1.61e-10	0.396274	5.38e-07	4.52352e-09					RALGAPA2	7.82e-19	-0.405089	2.98e-17	1.95712e-16
INHA	0.466359	0.000789455	0.0580366			SMAD2	-0.121416	0.0043884	0.115067			RP11-482H16.1	7.61e-10	0.394779	1.63e-06	1.77259e-08					NIP7P2	8.15e-19	-0.454099	3.52e-14	2.02869e-16
QRICH2	0.292563	0.000789455	0.0580366			MSH6	-0.121745	0.0018889	0.0820409			AL928768.3	1.92e-11	0.394737	6.89e-12	7.05634e-10					RWDD4P1	9.6e-19	-0.465894	3.73e-15	2.36406e-16
ARMC10	0.13424	0.00079595	0.0582982			VPS4B	-0.122119	0.00261494	0.0938588			TNFRSF17	1.54e-13	0.394448	3.02e-12	1.00024e-11					USP36	9.7e-19	-0.383214	3.37e-15	2.37598e-16
CCDC141	0.818005	0.000802493	0.0585613			GNL3L	-0.122126	0.00728866	0.145546			HCP5	9.53e-13	0.394283	2.49e-07	5.06178e-11					COPS6	1.14e-18	-0.456997	8.47e-16	2.77762e-16
EMILIN2	0.27007	0.000829175	0.0598483			TTC27	-0.122436	0.00131043	0.0694369			AC131056.5	5.96e-10	0.393753	6.23e-22	1.43021e-08					PHKA2	1.24e-18	-0.381464	1.37e-15	2.98963e-16
PAH	1.38506	0.000835901	0.0601152			PIGT	-0.122902	0.00649103	0.13721			AC113189.5	1.03e-11	0.393334	1.33e-09	4.13887e-10					LPCAT3	1.27e-18	-0.435593	7.64e-15	3.04602e-16
FHDC1	0.358073	0.000842821	0.0603941			HS6ST1	-0.122945	0.00644665	0.13721			AC074121.4	2.52e-18	0.393279	3.3e-13	5.68853e-16					MAP3K5	1.43e-18	-0.334479	5.23e-16	3.39441e-16
NBPF1	0.32766	0.000856676	0.0605346			OCIAD2	-0.123198	0.00803732	0.151333			RP11-467L13.5	9.09e-14	0.390324	2.29e-09	6.24768e-12					CCDC6	1.82e-18	-0.428721	7.59e-16	4.298e-16
FAAH2	0.182621	0.000863682	0.0605346			AGO1	-0.123403	0.000991217	0.0612918			RNA5SP442	4.7e-18	0.39017	1.08e-10	9.74932e-16					RP11-166B2.1	1.89e-18	-0.498407	3.82e-14	4.41799e-16
SYMPK	0.132752	0.000863682	0.0605346			DAG1	-0.123796	0.00310056	0.100725			ANPEP	1.14e-07	0.388949	1.37e-07	1.47796e-06					ADAL	2.11e-18	-0.416065	2.38e-17	4.88269e-16
PCP2	0.486041	0.000870741	0.0605346			TMOD3	-0.124041	0.00618607	0.134783			SNORA52	9.85e-13	0.38731	1.03e-09	5.21971e-11					CTD-2303H24.2	2.39e-18	-0.345529	4.36e-16	5.50298e-16
THOP1	0.256058	0.000870741	0.0605346			EPC2	-0.124181	0.00491517	0.119854			RP11-434O22.2	2.4e-14	0.385652	7.97e-12	1.90552e-12					HIPK2	2.8e-18	-0.42617	4.21e-12	6.25922e-16
OPHN1	0.315677	0.00088502	0.0605346			MYH9	-0.124428	0.000936725	0.0612653			IGHG4	7.62e-16	0.38463	9.37e-14	9.29528e-14					RP11-1023L17.1	2.97e-18	-0.435249	1.4e-17	6.60717e-16
GEMIN7	0.127963	0.000899517	0.0605346			TBC1D5	-0.124608	0.00305528	0.100481			POTED	2.48e-12	0.383943	3.07e-10	1.17132e-10					WDR27	3.23e-18	-0.40813	1.21e-15	7.15103e-16
TBC1D3P1.DHX40P1	0.319288	0.000901156	0.0605346			RHBDD1	-0.124822	0.0030106	0.100264			IGKV1-39	1.61e-11	0.383941	1.16e-10	6.08707e-10					STIP1	3.58e-18	-0.439711	2.88e-14	7.79809e-16
TTC24	0.323354	0.000901547	0.0605346			KDM1A	-0.125353	0.00952243	0.160286			SNORA28	1.26e-11	0.383817	3.89e-08	4.88409e-10					CTD-2587M2.1	3.66e-18	-0.374666	2.84e-14	7.91282e-16
GUSBP4	0.26852	0.000906847	0.0605346			DYM	-0.125563	0.00139562	0.0712126			RP11-442O18.1	5.94e-19	0.383563	4.64e-20	1.54541e-16					TLE1	3.86e-18	-0.38673	7.99e-15	8.30621e-16
ZNF586	0.133774	0.000906847	0.0605346			TBC1D22B	-0.125609	0.00530982	0.124286			SNORD38B	7.44e-12	0.382548	1.3e-07	3.10337e-10					YY1AP1	4.14e-18	-0.462517	4.89e-14	8.8673e-16
TCTE1	0.369815	0.000908828	0.0605346			H3F3AP5	-0.125884	0.008843	0.155469			SNORD97	2.68e-17	0.379547	3.77e-11	4.55402e-15					TRUB2	4.24e-18	-0.335806	2.96e-16	9.03944e-16
C22ORF34	0.442327	0.000915966	0.060806			NCOR2	-0.125929	0.00622883	0.134827			IGLV2-23	2.96e-09	0.379359	8.08e-08	5.8351e-08					NPLOC4	4.4e-18	-0.464149	1.4e-14	9.25205e-16
GNMT	0.631588	0.000921674	0.060981			APIP	-0.126017	0.00481224	0.119645			RNA5SP368	1.87e-14	0.377821	2.09e-07	1.52144e-12					WWP2	4.39e-18	-0.442949	1.12e-14	9.25205e-16
EXOC3L4	0.546572	0.000929163	0.0610699			ASCC1	-0.126077	0.000285152	0.0372368			RNA5SP325	1.4e-14	0.377207	5.87e-07	1.18077e-12					SPDL1	4.36e-18	-0.36449	9.72e-17	9.25205e-16
PI4KAP2	0.366265	0.000929171	0.0610699			RRM1	-0.126078	0.000877854	0.0605346			LINC00686	3.63e-32	0.375923	7.97e-30	5.76419e-29					SSR2	4.67e-18	-0.406048	1.04e-14	9.73093e-16
BCS1L	0.169583	0.000944336	0.0612653			MTPAP	-0.1262	0.00239017	0.0908858			GSTM1	2.53e-15	0.375632	2.76e-12	2.68448e-13					SMG1P7	4.95e-18	-0.388804	2.26e-14	1.01762e-15
ANKK1	0.491311	0.000952004	0.0612653			INSR	-0.127075	0.00484633	0.119645			RNU6-222P	2.82e-16	0.37554	4.82e-11	3.80824e-14					AC003991.3	5.29e-18	-0.379979	6.39e-16	1.0779e-15
CCDC167	0.258686	0.000967514	0.0612653			BCAS3	-0.127179	0.00423461	0.113279			IGHV3-49	2.13e-10	0.375364	2.67e-07	5.7664e-09					RP11-190A12.8	5.85e-18	-0.359211	7.7e-17	1.18155e-15
SNHG17	0.270112	0.000975356	0.0612653			PRSS41	-0.12725	0.00415989	0.112428			IGHV1-18	1.07e-13	0.374622	1.07e-09	7.25677e-12					SRP68	6.69e-18	-0.44419	2.04e-14	1.3453e-15
JMJD6	0.19116	0.000975356	0.0612653			SNX27	-0.127365	0.000663924	0.053138			RP11-66B24.7	1.12e-16	0.374014	1.92e-18	1.71349e-14					PABPC1L	6.89e-18	-0.370834	2.39e-16	1.3795e-15
TREML4	0.173887	0.00097866	0.0612789			MBTPS1	-0.127435	0.0050555	0.121408			RP11-288G3.3	8.06e-18	0.373355	5.26e-12	1.59297e-15					CEP104	7.48e-18	-0.437438	8.36e-13	1.49114e-15
CPT1B	0.462181	0.000991217	0.0612918			PDS5B	-0.128283	0.00748868	0.147463			PCED1B-AS1	7.36e-12	0.373067	2.02e-07	3.08397e-10					AC006026.10	8.33e-18	-0.439988	2.72e-15	1.6393e-15
SLC6A3	0.746419	0.00100692	0.0615207			STAG2	-0.128677	0.00481224	0.119645			RNA5SP493	1.2e-11	0.372534	1.1e-05	4.67909e-10					RP11-1105O14.1	8.76e-18	-0.457563	6.17e-11	1.71659e-15
SLC25A48	0.623937	0.00100722	0.0615207			ARHGAP1	-0.128991	0.00176261	0.0793336			METTL7A	8.29e-19	0.372393	2.52e-20	2.05244e-16					AC006014.8	9.6e-18	-0.455282	1.68e-14	1.87322e-15
SPATA6L	0.450817	0.00100731	0.0615207			BTBD7	-0.129044	0.00464503	0.117451			IGHG2	1.21e-10	0.371961	6.99e-09	3.53332e-09					TMEM178A	9.88e-18	-0.330101	7.12e-15	1.91972e-15
TTC12	0.224836	0.00100732	0.0615207			SLC35A5	-0.129306	0.00058591	0.0512323			RLN2	3.64e-09	0.371552	7.19e-07	7.02818e-08					SYNJ2	9.95e-18	-0.484641	7.4e-13	1.92485e-15
TUBB7P	0.368749	0.00103352	0.0625691			SF3B3	-0.129949	0.0076419	0.148649			MT-TP	1.86e-11	0.371549	0.000483989	6.88529e-10					ISG20L2	9.99e-18	-0.447871	2.79e-14	1.92485e-15
STAP2	0.214734	0.00105708	0.0630803			RBBP4	-0.12999	0.001136	0.0649402			CTD-3193O13.1	2.61e-11	0.371082	4.93e-13	9.30988e-10					SERGEF	1.08e-17	-0.311183	8.57e-16	2.07225e-15
ZNF137P	0.201531	0.00106133	0.0630803			PARP4	-0.130237	0.00790353	0.150814			RP11-70O5.2	1.42e-10	0.370197	1.94e-07	4.05651e-09					RP11-161H23.10	1.19e-17	-0.404906	2.24e-13	2.27384e-15
TMEM52	0.369008	0.00106559	0.0630803			TSN	-0.131014	0.000135339	0.026081			SNORD95	2.3e-14	0.370148	5.74e-10	1.83244e-12					RP11-456P18.2	1.2e-17	-0.353625	4.78e-14	2.28347e-15
FRA10AC1	0.205659	0.00107417	0.0630803			ZNF286A	-0.131698	0.00806434	0.151333			IGKV2-24	3.84e-10	0.37011	1.19e-10	9.73209e-09					ETFDH	1.21e-17	-0.430631	1.68e-16	2.29302e-15
MRM3	0.161639	0.00107417	0.0630803			VPS13D	-0.131752	0.00891311	0.156287			OR4Q3	1.28e-09	0.36968	1.23e-06	2.77645e-08					GORASP1	1.32e-17	-0.365616	2.93e-14	2.47098e-15
PCED1A	0.237348	0.00111801	0.0646977			USP8	-0.132192	0.00380211	0.110451			RP6-201G10.2	3.41e-14	0.369018	4.79e-15	2.62593e-12					RP11-274B21.1	1.37e-17	-0.4049	3.21e-12	2.54389e-15
SNRPD1	0.116235	0.00112697	0.0649402			TOP2B	-0.13282	0.00265423	0.0940781			IGHV3-53	5.28e-11	0.367305	1.33e-06	1.69438e-09					FAM98A	1.42e-17	-0.443457	2.54e-16	2.62614e-15
LINC00442	0.165431	0.00112891	0.0649402			FN3K	-0.133202	0.0099056	0.163574			LMO7-AS1	2.07e-11	0.366856	4e-10	7.55337e-10					RP13-977J11.5	1.44e-17	-0.401264	2.82e-14	2.65248e-15
ADTRP	0.619808	0.0011451	0.0649402			TMEM168	-0.134256	0.00945987	0.159939			RNU6-749P	8.43e-12	0.366593	3.95e-09	3.48788e-10					RERE	1.52e-17	-0.412819	5.54e-14	2.78869e-15
EML2	0.224922	0.00115426	0.0652735			NBAS	-0.13464	0.00104024	0.0625691			RP11-140I24.2	2.4e-10	0.365729	1.37e-08	6.41439e-09					HMGB1P5	1.54e-17	-0.428582	1.19e-15	2.81417e-15
NT5C2	0.158655	0.0011635	0.0654228			CEP57	-0.134724	0.00484633	0.119645			LINC01169	1.35e-14	0.365702	2.43e-11	1.14069e-12					ASAP3	1.58e-17	-0.340374	8.3e-16	2.86453e-15
MC1R	0.411476	0.0011728	0.0655743			USP9X	-0.134744	0.00361435	0.108207			RP5-837J1.4	7.78e-14	0.365554	1.39e-10	5.43656e-12					RP4-758J24.6	1.61e-17	-0.440395	6.58e-15	2.90747e-15
HIST1H3G	0.239618	0.0011881	0.0660576			GSK3B	-0.135068	0.00549849	0.126612			RPS26P55	4.66e-19	0.36465	1.22e-17	1.26231e-16					RP11-660L16.2	1.66e-17	-0.420467	1.09e-14	2.97444e-15
IRF7	0.291052	0.00119161	0.0660676			CELF1	-0.135289	0.000877854	0.0605346			KRT41P	1.61e-14	0.364096	5.09e-09	1.33346e-12					LRRFIP1P1	1.66e-17	-0.360897	3.23e-15	2.97444e-15
LAT2	0.423462	0.00120111	0.0664092			RBM26	-0.135494	0.00958536	0.160286			RP11-76K13.2	4.09e-13	0.362849	4.17e-09	2.35431e-11					SRCAP	1.71e-17	-0.429358	7.9e-14	3.04037e-15
HOXC11	0.709145	0.00122669	0.0676094			ALG10B	-0.135597	0.0099056	0.163574			NRG4	4.02e-13	0.362829	3.66e-12	2.31981e-11					DHX16	1.71e-17	-0.419093	1.09e-13	3.04037e-15
PM20D1	0.328622	0.0012375	0.0676094			SETD7	-0.135871	0.00779793	0.149837			RP11-514P8.7	6.11e-16	0.362756	6.18e-13	7.66663e-14					TBC1D22B	1.75e-17	-0.442407	2.66e-15	3.09952e-15
KPTN	0.190212	0.00124971	0.0677748			EIF2AK4	-0.136152	0.00801041	0.151333			SNORA55	1.91e-11	0.362603	7.39e-07	7.04772e-10					AC006014.7	1.78e-17	-0.401245	7.19e-14	3.14057e-15
TEN1	0.178289	0.00126966	0.0684822			TCEANC2	-0.136959	0.00189615	0.0820801			WDR74	1.19e-12	0.362343	5.7e-08	6.16417e-11					SCMH1	1.83e-17	-0.396907	1.02e-12	3.21647e-15
RHCE	0.380875	0.00130013	0.0694369			LAMP2	-0.136975	0.00862171	0.15362			OR2G6	2.07e-11	0.36221	6.91e-09	7.55337e-10					PSMG4	1.85e-17	-0.387058	4.78e-15	3.23926e-15
POLN	0.325929	0.00131043	0.0694369			CIDEB	-0.137493	0.00873723	0.154156			HSPB2	1.02e-12	0.362047	9.05e-10	5.37426e-11					PDE9A	1.99e-17	-0.378813	5.49e-15	3.47119e-15
SDHAP3	0.227062	0.00132081	0.0694369			CNNM3	-0.13782	0.00202344	0.0847327			SNORD116-26	2.15e-11	0.362041	1.46e-07	7.8205e-10					MARVELD2	2.35e-17	-0.407485	8.68e-16	4.06833e-15
VSX2	0.226196	0.00132309	0.0694369			ACAP2	-0.137854	0.0099056	0.163574			RNU4-8P	4.15e-12	0.362013	6.62e-09	1.86811e-10					UBN1	2.44e-17	-0.453847	2.38e-13	4.20831e-15
C1QTNF9B	0.700372	0.00132584	0.0694369			COPA	-0.138038	0.000975356	0.0612653			IGHGP	6.27e-11	0.361804	2.63e-09	1.97763e-09					VPS52	2.45e-17	-0.443651	1.86e-12	4.20979e-15
ZPR1	0.121453	0.0013418	0.0700877			SLC25A51	-0.138264	0.000177864	0.0299188			IGKV3-15	1.47e-11	0.361032	1.73e-08	5.61306e-10					UBE2Q1	2.69e-17	-0.427545	7.87e-14	4.55421e-15
MAK	0.514684	0.00137386	0.0712003			GTF3C3	-0.138388	0.00680943	0.141529			SNORA17	2.19e-15	0.359854	3.96e-14	2.37293e-13					FAM21EP	2.77e-17	-0.366345	5e-14	4.67247e-15
ALKBH1	0.105539	0.00137386	0.0712003			ARID5B	-0.138486	0.00779793	0.149837			RP5-1165K10.2	6.21e-11	0.358803	2.18e-10	1.96004e-09					SSRP1	2.8e-17	-0.390567	4.75e-15	4.70584e-15
DOK7	0.513094	0.0013847	0.0712045			TXNDC5	-0.139263	0.00397005	0.111185			MIA2	1.43e-08	0.358506	1.28e-05	2.35773e-07					KCNMB3	3.08e-17	-0.371964	1.56e-15	5.1576e-15
LINC00115	0.321964	0.0013847	0.0712045			ATF6	-0.139321	0.0058534	0.130251			IGKV1-5	8.65e-11	0.358342	4.97e-09	2.61545e-09					OMA1	3.53e-17	-0.34334	1.59e-16	5.88973e-15
ZKSCAN5	0.0955292	0.0013847	0.0712045			HDAC2	-0.139329	0.0054223	0.12588			IGKV1-8	5.6e-12	0.358334	9.73e-11	2.42825e-10					POGZ	3.94e-17	-0.41022	3.58e-13	6.52651e-15
UQCC2	0.195885	0.00139562	0.0712126			MED12	-0.139629	0.00581297	0.129788			RNU6-1067P	1.71e-11	0.358311	8.03e-07	6.40728e-10					RP11-274B21.14	3.97e-17	-0.435532	1.56e-12	6.55263e-15
C2ORF72	0.519401	0.00142887	0.0721668			ZNF709	-0.139898	0.00891311	0.156287			IGKV1OR2-108	6.38e-15	0.358285	3.06e-12	6.03283e-13					CHDH	4.08e-17	-0.363813	4.94e-14	6.71014e-15
P2RY11	0.408503	0.00142887	0.0721668			ZFP1	-0.140245	0.00723941	0.145293			RNU1-1	5.12e-13	0.356922	1.03e-07	2.88588e-11					EFTUD1	4.25e-17	-0.3348	7.98e-16	6.96486e-15
CCDC152	0.358379	0.00142887	0.0721668			MMS22L	-0.140265	0.00356228	0.108116			SNORA43	2.06e-11	0.355628	2.85e-11	7.52881e-10					GUCY1A3	4.41e-17	-0.334435	3.45e-16	7.20144e-15
MORN5	0.579752	0.00145103	0.0726151			UBE4B	-0.140545	0.00211796	0.0857488			CTD-3193O13.8	3.71e-09	0.354806	5.31e-07	7.14237e-08					PRIMPOL	4.53e-17	-0.395054	1.4e-15	7.37125e-15
MSTN	0.40983	0.00145712	0.0726151			METAP2	-0.140576	0.00024329	0.0360377			LINC00430	4.55e-10	0.354675	8.17e-07	1.13014e-08					MDN1	4.63e-17	-0.395003	3.05e-15	7.50745e-15
PPARD	0.122732	0.00146284	0.0726151			RREB1	-0.140652	0.00748868	0.147463			SELE	1.29e-09	0.354586	1.94e-10	2.79682e-08					ARHGEF11	4.66e-17	-0.444319	2.56e-12	7.52958e-15
COTL1	0.236197	0.00147433	0.0726151			CLTC	-0.141581	0.00233681	0.0902399			IGKV3-7	2.95e-11	0.354507	2.75e-09	1.03149e-09					MYO1E	4.75e-17	-0.396789	4.49e-12	7.62152e-15
ME3	0.265253	0.0014859	0.0726442			PPM1B	-0.141625	0.00445132	0.115195			CTC-250I14.6	4.72e-11	0.354507	1.42e-08	1.53608e-09					TSGA10	4.75e-17	-0.355374	1.89e-14	7.62152e-15
PCGEM1	1.08079	0.0014975	0.0730317			GANAB	-0.14163	0.00298849	0.100031			TLR8-AS1	4.74e-09	0.354431	3.53e-06	8.86944e-08					RRP12	4.77e-17	-0.405641	3.4e-12	7.62703e-15
POTED	0.250016	0.00152393	0.0739573			UTP20	-0.142512	0.00408572	0.111704			RP11-664H7.2	2.88e-10	0.354391	2.71e-07	7.52263e-09					HMGXB4	4.95e-17	-0.357929	1.89e-14	7.88746e-15
GPT2	0.292027	0.00153302	0.074217			TDG	-0.14255	0.00534707	0.124571			FOS	1.6e-12	0.354095	2.08e-10	7.94822e-11					RP11-77H9.5	4.97e-17	-0.461113	3.76e-12	7.89202e-15
GOLGA2P5	0.30383	0.00154502	0.0744346			C1ORF112	-0.142565	0.00667129	0.139682			RP11-114F10.3	1.34e-10	0.353748	2.05e-07	3.8591e-09					MAPK8IP1	5.45e-17	-0.336823	5.7e-16	8.62448e-15
LINC01341	0.526364	0.0015571	0.0744744			PRR12	-0.142606	0.00399868	0.111185			RNA5SP125	1.03e-10	0.353748	2.97e-05	3.05615e-09					AC111200.7	5.92e-17	-0.432733	1.57e-12	9.33616e-15
SNAI3	0.298313	0.0015571	0.0744744			RNF141	-0.142659	0.00244464	0.0913816			SEPP1	1.26e-16	0.35334	3.05e-13	1.85377e-14					MPDZ	6.55e-17	-0.395406	8.85e-15	1.02945e-14
CTNS	0.189671	0.0015571	0.0744744			ZDHHC7	-0.142972	0.00267407	0.0941093			CCL3L3	5.08e-14	0.353329	2.98e-14	3.74894e-12					VPS53	6.74e-17	-0.390143	2.04e-14	1.0557e-14
MAST2	0.184013	0.00156927	0.0746964			ZNF518B	-0.143466	0.00477837	0.119453			RP11-509J21.2	4.18e-11	0.353025	3.09e-08	1.38581e-09					CTSL	7.94e-17	-0.444092	1.64e-12	1.23945e-14
BCCIP	0.125477	0.00158152	0.0750996			AQR	-0.143478	0.00709345	0.143818			RNU1-88P	1.6e-14	0.352237	7.14e-09	1.32757e-12					USP39	9.26e-17	-0.356521	7.01e-16	1.44062e-14
RBM11	0.396051	0.00159386	0.075505			LMBR1	-0.143562	0.003312	0.103365			OR4K12P	1.44e-09	0.351765	5.73e-08	3.08285e-08					RBM3	9.33e-17	-0.357546	2.88e-15	1.44662e-14
SLC12A3	0.61128	0.00159932	0.0755829			ZNF568	-0.144268	0.00903211	0.157401			IGKV1-12	1.48e-11	0.351565	2.57e-10	5.64189e-10					DGUOK	1.07e-16	-0.402947	2.67e-14	1.64794e-14
DPYSL4	0.620008	0.0016063	0.0757326			TUBB	-0.144372	0.00366711	0.108965			CARM1P1	6.73e-11	0.350925	6.14e-08	2.10828e-09					CDK11A	1.13e-16	-0.449612	3.15e-14	1.72306e-14
ELOB	0.210258	0.00163143	0.0761936			USP6NL	-0.144437	0.00118217	0.0659125			IGLV3-27	2.35e-12	0.350694	4.51e-09	1.1122e-10					STAG3L2	1.15e-16	-0.369406	1.78e-12	1.74202e-14
NAGPA	0.184222	0.00163143	0.0761936			GDAP2	-0.144626	7.52e-05	0.0213136			AC002075.4	4.07e-11	0.350372	1.2e-05	1.35716e-09					CCAR1	1.16e-16	-0.404356	4.32e-12	1.75141e-14
STAP1	0.783809	0.0016441	0.0766052			GBE1	-0.144695	0.00423461	0.113279			RNU6-80P	6.66e-10	0.349909	8.39e-07	1.58008e-08					DNAH1	1.19e-16	-0.406023	1.04e-11	1.785e-14
PWP2	0.140253	0.00165693	0.0766628			GALNT1	-0.144747	0.00326391	0.102347			RN7SL107P	1.62e-11	0.349773	2.46e-07	6.11484e-10					CLK2	1.19e-16	-0.397063	2.17e-13	1.785e-14
ZNF692	0.294086	0.00166981	0.0769004			ELOA2	-0.144771	0.00165473	0.0766628			RNU6-1251P	1.92e-11	0.349627	4.21e-06	7.05634e-10					AGBL5	1.2e-16	-0.381301	9.44e-13	1.78835e-14
RBBP8NL	0.254979	0.00168279	0.0771401			PBRM1	-0.1462	0.00271417	0.0943495			IGHV3-23	1.08e-07	0.348531	6.43e-07	1.4085e-06					GABRB3	1.21e-16	-0.3714	6.08e-16	1.79744e-14
UPK1B	0.28999	0.00171675	0.0783349			FAM168B	-0.146351	0.00219981	0.0874667			RP4-735C1.4	3.9e-12	0.348166	1.94e-11	1.76593e-10					ZNF614	1.23e-16	-0.349991	2.81e-14	1.82127e-14
PIGZ	0.20491	0.00174233	0.0793201			CDC73	-0.146382	0.00565375	0.128107			RLN1	9.73e-08	0.347674	5.21e-05	1.28423e-06					MAEA	1.26e-16	-0.400071	1.28e-14	1.85377e-14
KIFC2	0.457134	0.00174907	0.0793336			CLLU1OS	-0.148101	0.00816858	0.151333			OR4H12P	1.74e-10	0.347598	8.7e-08	4.83275e-09					TRIM52	1.33e-16	-0.39244	1.41e-13	1.95053e-14
SPDYE2	0.237003	0.00176141	0.0793336			FOXP1	-0.148741	0.000658436	0.0531273			RP13-650J16.1	3.87e-13	0.347518	2.23e-12	2.25302e-11					RBM28	1.36e-16	-0.411772	2.27e-15	1.97565e-14
SLC25A19	0.181358	0.00176261	0.0793336			FKBP9	-0.14912	0.00512701	0.122168			SNORD15B	6.96e-10	0.346219	9.27e-07	1.64279e-08					CHMP2A	1.36e-16	-0.40204	6.8e-14	1.97565e-14
MEIS3	0.505038	0.00177625	0.0795382			ABCB10	-0.149354	0.00203892	0.0848439			NAP1L1P1	1.21e-15	0.345957	4.65e-12	1.41065e-13					INO80B	1.36e-16	-0.348364	3.89e-15	1.97565e-14
UGT1A5	0.314776	0.00179556	0.0800902			PELO	-0.149541	0.00125965	0.0681275			BTBD16	4.29e-12	0.345849	2.91e-12	1.91614e-10					SLC10A7	1.44e-16	-0.297137	1.03e-15	2.07875e-14
GGA1	0.114187	0.00183178	0.0809776			MAP7	-0.150103	0.00833886	0.152411			IGLV1-40	5.17e-15	0.345705	1.9e-11	5.02275e-13					ATN1	1.48e-16	-0.451981	1.64e-11	2.12981e-14
PTCRA	0.355709	0.00185616	0.0815051			VANGL1	-0.150245	0.00180382	0.080278			RP11-536C10.25	4.35e-08	0.345321	1.81e-05	6.3472e-07					TTLL5	1.51e-16	-0.408803	3.23e-10	2.16621e-14
MESP1	0.629626	0.00186013	0.0815051			ZNF528	-0.1518	0.000991217	0.0612918			CYP4F30P	2.77e-11	0.344689	1.71e-07	9.76711e-10					LGALS8	1.55e-16	-0.425684	2.47e-14	2.21669e-14
ARMC9	0.125706	0.0018889	0.0820409			GOLPH3L	-0.152864	0.000991217	0.0612918			OR11J5P	2.84e-09	0.344234	6.87e-06	5.6323e-08					PDGFA	1.64e-16	-0.36208	6.89e-12	2.33814e-14
FXYD2	0.360985	0.00189807	0.0820801			RERE	-0.153354	0.00484633	0.119645			IL33	3.12e-09	0.343979	2.29e-07	6.10348e-08					RP13-401N8.3	1.65e-16	-0.39705	3.77e-13	2.34514e-14
NCDN	0.163387	0.00191806	0.0822282			HUWE1	-0.153429	0.00338535	0.104504			RNU6-820P	3.39e-09	0.343701	5.71e-05	6.58134e-08					ZNF528-AS1	1.68e-16	-0.339509	8.17e-16	2.38043e-14
WDR93	0.410097	0.00194765	0.0832383			FIGNL1	-0.153437	0.00817316	0.151333			SNORA24	1.76e-12	0.343681	5.05e-09	8.61296e-11					KANSL1	1.69e-16	-0.395599	6.49e-15	2.38725e-14
ZGLP1	0.448538	0.00196259	0.0832383			CYB5R4	-0.153882	0.00152111	0.0739573			AC008073.7	1.09e-11	0.343325	5.82e-09	4.31595e-10					PPFIA1	1.75e-16	-0.391426	2.34e-11	2.46445e-14
PARP10	0.298986	0.00196259	0.0832383			TMED10P1	-0.154347	0.00221652	0.0874667			RP11-339B21.11	1.74e-10	0.342432	9.17e-09	4.83275e-09					MAP7	1.76e-16	-0.338381	2.35e-13	2.47098e-14
SERHL	0.517763	0.00198521	0.0840179			IGF2R	-0.154512	0.00364065	0.10883			NDUFA1	3.23e-07	0.342347	0.000397044	3.71761e-06					PIN4P1	1.96e-16	-0.45981	4.21e-13	2.73509e-14
GATA4	0.589103	0.00200163	0.0842667			ORAI2	-0.154565	0.00921328	0.158654			RNU5D-1	2.27e-12	0.341938	2.27e-09	1.07656e-10					NPIPP1	1.96e-16	-0.347571	2.16e-15	2.73509e-14
C4ORF33	0.277758	0.00200807	0.0842667			PIK3CA	-0.154585	0.00845099	0.152494			OR2L8	1.77e-13	0.341933	8.25e-14	1.12581e-11					SPIDR	1.99e-16	-0.383025	1.05e-12	2.76023e-14
ARMC12	0.400713	0.00200807	0.0842667			BLOC1S6	-0.154625	0.00921328	0.158654			IGLV2-28	8.66e-13	0.340779	5.22e-12	4.64253e-11					FAT1	1.99e-16	-0.378509	1.48e-13	2.76023e-14
ABCC4	0.392142	0.00203892	0.0848439			KBTBD4	-0.154971	0.00213411	0.0857488			OR11H2	2.72e-11	0.340568	2.63e-07	9.60552e-10					ATP9A	2.44e-16	-0.407476	5.41e-14	3.36413e-14
YBEY	0.209661	0.00205451	0.0849583			GLG1	-0.155647	0.00471127	0.118522			SPDYE2	2.47e-10	0.339811	8.41e-09	6.57477e-09					C2CD3	2.54e-16	-0.340457	3.5e-13	3.49155e-14
NMRK1	0.212823	0.00207021	0.0850757			RB1	-0.155902	0.00785058	0.150266			ARL4D	4.51e-12	0.339744	2.21e-08	2.00275e-10					CPSF7	2.55e-16	-0.346259	2.64e-14	3.49487e-14
SPINK2	0.362165	0.0020837	0.0854533			GATAD2B	-0.157022	1.92e-05	0.0112988			TMED6	3e-12	0.338475	1.44e-11	1.39545e-10					RGPD2	2.58e-16	-0.408829	1.33e-11	3.52549e-14
PPBPP2	0.056022	0.00208909	0.0854976			TRIP11	-0.15717	0.00817316	0.151333			SNRPGP4	2.41e-13	0.338154	9.87e-12	1.48172e-11					KIAA0907	2.68e-16	-0.369513	1.06e-11	3.6513e-14
EXOSC9	0.100018	0.00210194	0.08567			EAF1	-0.157201	0.00372058	0.109569			POTEF	3.19e-08	0.337975	8.88e-07	4.82429e-07					ACER3	2.74e-16	-0.270273	1.75e-19	3.72204e-14
P2RX5	0.353887	0.00211796	0.0857488			MACO1	-0.157323	0.00213411	0.0857488			RNU2-36P	5.45e-12	0.33794	2.56e-08	2.37439e-10					MAN2A2	2.75e-16	-0.436088	2.65e-13	3.72463e-14
CNPY3	0.219985	0.00211796	0.0857488			KLF11	-0.157454	0.00704539	0.143577			RNU4-2	1.47e-10	0.337629	2.02e-08	4.17861e-09					SEC24D	2.84e-16	-0.368835	1e-13	3.82404e-14
LINC00926	0.416859	0.00213411	0.0857488			LAMA5	-0.157685	0.00927438	0.15897			RNA5SP282	9.36e-13	0.337505	3.8e-08	4.98255e-11					TBC1D16	3.05e-16	-0.407354	9.07e-13	4.09483e-14
NTN5	0.422803	0.00218321	0.0870172			EPRS	-0.157736	0.0014859	0.0726442			CTD-2562J15.4	5.43e-09	0.337354	2.95e-05	9.9821e-08					STEAP4	3.13e-16	-0.299419	2.99e-13	4.19001e-14
RPP38	0.108519	0.00221652	0.0874667			INCENP	-0.157861	0.000486805	0.0480726			GNG12	4.55e-08	0.337338	9.81e-08	6.59306e-07					FLOT1	3.39e-16	-0.34288	3.26e-12	4.52491e-14
ZNF733P	0.086388	0.00223511	0.0878508			H6PD	-0.157889	0.00817316	0.151333			SCARNA5	1.11e-11	0.337041	3.65e-10	4.38008e-10					ADIPOR1	3.55e-16	-0.441015	2.95e-14	4.71117e-14
ABHD3	0.162462	0.00228454	0.0890882			ZBTB40	-0.158017	0.00186013	0.0815051			HLA-DPB2	1.19e-11	0.336826	1.55e-09	4.65191e-10					BMS1P20	3.55e-16	-0.414209	3.69e-15	4.71117e-14
LOC100130449	0.533653	0.00230184	0.0895869			CCNY	-0.158294	1.4e-05	0.00865497			LINC00314	5.24e-09	0.336814	2.07e-07	9.69474e-08					HERC2P9	4.23e-16	-0.43913	1.7e-14	5.57863e-14
PARP12	0.197647	0.00231927	0.0900883			RPRD2	-0.158417	0.000967514	0.0612653			RP11-109E10.1	1.8e-08	0.336364	4.68e-06	2.88113e-07					DNAJC2	4.24e-16	-0.376232	2.39e-13	5.57863e-14
SELENOO	0.239718	0.00237226	0.0907263			REEP3	-0.158623	0.0076936	0.148695			UBC	4.33e-10	0.33635	9.13e-06	1.0784e-08					ZNF227	4.53e-16	-0.438016	6.92e-15	5.92258e-14
HOTAIR	0.481388	0.00238445	0.0908858			ARHGAP35	-0.158948	0.00190343	0.082133			NUP50-AS1	1.34e-09	0.335902	1.85e-07	2.89026e-08					PPM1B	4.52e-16	-0.377002	5.22e-14	5.92258e-14
CBWD1	0.244783	0.0024082	0.0910483			NARS2	-0.159164	0.00307785	0.100481			RP11-107F6.4	4.39e-11	0.335209	2.9e-06	1.45021e-09					RP1-283E3.8	4.58e-16	-0.375384	1.66e-13	5.92441e-14
E4F1	0.192102	0.0024082	0.0910483			CAD	-0.160511	0.00316964	0.101311			RP1-21O18.3	2.62e-09	0.334407	3.15e-06	5.22978e-08					SOX9	4.56e-16	-0.351029	8.28e-16	5.92441e-14
RPS6KB2	0.155941	0.0024082	0.0910483			INTS7	-0.160661	0.002557	0.092786			CCL3	2.07e-13	0.334072	4.09e-13	1.29165e-11					NUDT9	4.64e-16	-0.361586	1.07e-15	5.98521e-14
SIRT5	0.106872	0.00242635	0.0913816			KDM5B	-0.160707	0.00432629	0.114344			IGKV6D-41	9.61e-07	0.333862	0.000153246	9.69845e-06					ZNF135	4.81e-16	-0.384091	2.41e-14	6.16558e-14
TMED6	0.857301	0.00244463	0.0913816			SLC35C1	-0.160751	0.000507848	0.048697			POTEC	2.95e-10	0.333208	1.13e-07	7.69674e-09					RP11-81K13.1	4.82e-16	-0.227269	3.76e-12	6.16558e-14
ZNF276	0.235878	0.00244464	0.0913816			PCNX3	-0.160833	0.00237226	0.0907263			IFIT1	5.19e-11	0.333005	3.62e-06	1.67016e-09					HDLBP	5.36e-16	-0.399275	6.67e-12	6.81845e-14
OSGIN1	0.38826	0.00246305	0.0917242			STK35	-0.160934	0.000410498	0.0460338			RPL21P116	1.68e-10	0.332715	6.73e-06	4.69727e-09					STRBP	5.67e-16	-0.367148	1.08e-15	7.19293e-14
HSH2D	0.32591	0.00250024	0.0920729			MSH2	-0.161246	0.00391333	0.111185			OR2AK2	1.63e-10	0.3321	6.56e-11	4.57135e-09					RP11-75C10.9	5.7e-16	-0.331492	2.63e-12	7.21113e-14
PCBD1	0.170055	0.00250024	0.0920729			EIF2AK3	-0.162865	0.00432629	0.114344			NAT1	2.71e-09	0.332079	0.00016555	5.39306e-08					LL22NC03-80A10.6	5.76e-16	-0.426072	7.73e-14	7.26707e-14
FMO5	0.477181	0.00253795	0.0926026			TRIP12	-0.162978	0.00187447	0.081772			AMPD1	5.41e-10	0.331928	1.68e-05	1.3119e-08					PHF12	5.94e-16	-0.438666	1.14e-13	7.47369e-14
DIS3L2	0.14235	0.00253795	0.0926026			BCR	-0.163178	4.79e-05	0.0165733			AC005062.2	1.58e-08	0.331214	0.0106195	2.56917e-07					ZNF404	6.55e-16	-0.350291	2.97e-14	8.1964e-14
UNC5CL	0.321814	0.002557	0.092786			IFT122	-0.163707	0.000256557	0.0369015			RNU1-28P	3.31e-13	0.330778	4.38e-08	1.96172e-11					ZDHHC8P1	6.57e-16	-0.328479	8.23e-08	8.19915e-14
ANKRD16	0.162991	0.002557	0.092786			KAT6B	-0.164621	0.00432629	0.114344			IFNG	8.6e-10	0.330448	3.43e-07	1.96932e-08					TAF1L	6.59e-16	-0.340969	9.54e-15	8.20188e-14
WASH7P	0.277119	0.00257618	0.0931414			DLG1	-0.164732	0.000125735	0.0254427			TMEM232	9.51e-08	0.330328	1.17e-05	1.25916e-06					PXDN	6.86e-16	-0.348966	8.83e-14	8.49202e-14
PPAN	0.182901	0.00257618	0.0931414			HEATR1	-0.164739	0.00593502	0.131039			RP5-1052M9.1	7.18e-10	0.33028	1.82e-06	1.68952e-08					KDM5B	7.21e-16	-0.378801	8.26e-14	8.90135e-14
DDX5	0.156531	0.00261494	0.0938588			RAD18	-0.164895	0.000410498	0.0460338			RNA5SP122	3.2e-13	0.329506	1.19e-06	1.90881e-11					CTCF	7.31e-16	-0.391544	3.27e-12	9.00068e-14
IDH2	0.190806	0.00263452	0.0940512			FYCO1	-0.164937	0.00213411	0.0857488			RDH16	4.6e-09	0.328549	1.15e-06	8.63907e-08					SMG1P1	7.37e-16	-0.431609	3.84e-13	9.05036e-14
KCP	0.327824	0.00265422	0.0940781			ZNF396	-0.166747	0.00723941	0.145293			HBD	5.42e-13	0.327978	9.58e-10	3.03639e-11					PRICKLE4	7.63e-16	-0.327701	3.46e-14	9.29528e-14
EPS8L2	0.181148	0.00265423	0.0940781			TMEM106B	-0.166856	0.00361435	0.108207			PDGFD	1.63e-08	0.32783	5.94e-09	2.64022e-07					EIF4G3	8.22e-16	-0.394511	7.92e-14	9.98763e-14
ULK4	0.20545	0.00267407	0.0941093			PPP4R2	-0.166871	0.00862171	0.15362			CFD	3.47e-12	0.327516	1.98e-08	1.58525e-10					STAG3L3	8.36e-16	-0.456768	1.16e-11	1.01044e-13
SPPL2B	0.15851	0.00267407	0.0941093			ELMSAN1	-0.167274	0.0067631	0.141009			IGHV4-39	1.82e-11	0.32736	2.73e-10	6.75351e-10					USP32P2	8.35e-16	-0.325226	5.11e-14	1.01044e-13
AARSD1	0.126694	0.00269405	0.0941448			FUT11	-0.167756	0.00958536	0.160286			RN7SL149P	2.5e-10	0.327322	1.2e-07	6.6431e-09					AL356585.2	8.53e-16	-0.433558	8.35e-13	1.02829e-13
FAR2P1	0.694512	0.00271417	0.0943495			EXOSC6	-0.167815	0.00361435	0.108207			RP11-377D9.1	4.76e-10	0.327253	7.5e-07	1.17595e-08					AC093838.4	8.77e-16	-0.453361	7.06e-12	1.05446e-13
PYROXD2	0.33246	0.00273442	0.0948874			NME7	-0.167979	0.000636906	0.0531273			TRG-AS1	2.69e-08	0.327238	9.84e-06	4.14573e-07					LTBR	8.97e-16	-0.369821	1.08e-12	1.0757e-13
SCNN1D	0.5067	0.00277535	0.095805			SATB2.AS1	-0.168116	0.00467728	0.117985			RNU1-38P	2.09e-12	0.327192	3.82e-09	1.00255e-10					TSC2	9.03e-16	-0.467206	1.69e-11	1.08008e-13
IL17RC	0.23216	0.00279602	0.096351			FOXO3	-0.16828	0.00168279	0.0771401			IGHV3-38	3.07e-11	0.327085	1.97e-09	1.06778e-09					NARS2	9.24e-16	-0.344	1.26e-13	1.10234e-13
OR2B11	0.121678	0.00282242	0.0969243			ASH1L	-0.168667	0.00618607	0.134783			ELOVL2	1.01e-14	0.326933	3.29e-15	8.91006e-13					NCSTN	9.28e-16	-0.40018	2.86e-12	1.10425e-13
REEP6	0.33244	0.00288012	0.0982259			ZC3H7B	-0.16917	0.000275304	0.0370763			IGHV4-28	2.46e-10	0.326435	1.86e-07	6.55573e-09					TMC7	9.72e-16	-0.316228	6.56e-14	1.15362e-13
DTNB	0.160914	0.00288012	0.0982259			FOCAD	-0.169209	0.0030106	0.100264			SNORD18A	7.83e-10	0.326271	1.36e-07	1.81557e-08					PARD3B	1.02e-15	-0.40624	9.63e-12	1.20748e-13
ZBTB49	0.133704	0.00288012	0.0982259			SLC44A1	-0.169449	0.00494992	0.120406			SNORD116-8	4.04e-10	0.326121	1.14e-07	1.01607e-08					SMN2	1.03e-15	-0.364719	7.65e-14	1.21619e-13
FGFRL1	0.275387	0.0029015	0.0982797			PPP2R5E	-0.169528	0.000144305	0.0270108			IGHV3-43	3.51e-08	0.326095	2.68e-05	5.25132e-07					LRP2BP	1.06e-15	-0.41719	2.23e-10	1.24841e-13
RPL9	0.652017	0.00292303	0.0986721			F11R	-0.169593	0.000967514	0.0612653			RP11-365D23.4	3.94e-09	0.326055	2.57e-06	7.53789e-08					IGLV5-52	1.11e-15	-0.384281	9.49e-14	1.30065e-13
FOXD4	0.460215	0.00296652	0.0996319			ADAL	-0.169633	0.001136	0.0649402			OR4M1	5.74e-10	0.326021	2.97e-06	1.38391e-08					TBC1D3B	1.11e-15	-0.373708	3e-14	1.30065e-13
TRMO	0.098975	0.00296652	0.0996319			NUP155	-0.169915	0.00502008	0.120927			AC005884.1	7.98e-11	0.325795	3.21e-05	2.44986e-09					FAM156A	1.2e-15	-0.36709	7.94e-14	1.40254e-13
UBQLN3	0.0677325	0.0030284	0.100481			SLC24A1	-0.170274	0.000389883	0.0449929			NPIPB7	2.93e-13	0.325782	3.45e-14	1.76837e-11					CCDC144A	1.25e-15	-0.34355	8.49e-13	1.4536e-13
FANK1	0.260908	0.00307785	0.100481			WDR37	-0.170785	0.00397005	0.111185			IGHV3-30	8.98e-08	0.325766	3.83e-06	1.19863e-06					LIMCH1	1.3e-15	-0.360111	1.77e-12	1.50793e-13
TTLL3	0.351431	0.00310056	0.100725			SPRR2F	-0.171032	0.00861057	0.15362			HNRNPA1P20	1.04e-10	0.325591	1.46e-08	3.08185e-09					AUP1	1.33e-15	-0.403365	4.77e-11	1.535e-13
HEXD	0.275578	0.00310056	0.100725			SAV1	-0.171195	0.00945987	0.159939			RNU4-59P	1.17e-08	0.325526	5.22e-07	1.9801e-07					NOMO2	1.34e-15	-0.421821	4.32e-12	1.54268e-13
EHMT1.IT1	0.275522	0.00314124	0.101311			GCN1	-0.171534	0.00244464	0.0913816			TMEM200C	6e-12	0.325083	2.71e-09	2.58466e-10					APPL2	1.4e-15	-0.401517	2.51e-11	1.60373e-13
AGER	0.415116	0.00314646	0.101311			CDK17	-0.17197	0.00259549	0.093499			RNU1-21P	8.47e-11	0.325044	3.04e-08	2.57454e-09					PHKA1	1.4e-15	-0.299447	8.23e-12	1.60373e-13
ZMIZ1.AS1	0.28075	0.00314646	0.101311			ZBTB8A	-0.171983	0.00307784	0.100481			CTC-444N24.9	3.08e-10	0.324684	3.31e-07	8.01322e-09					DDX42	1.52e-15	-0.368216	2.8e-12	1.73257e-13
KAT2A	0.208849	0.00314646	0.101311			MAPK8	-0.172013	0.000975356	0.0612653			RP11-158J3.2	1.12e-09	0.324593	3.53e-11	2.47723e-08					RMND5B	1.53e-15	-0.390848	1.5e-13	1.73967e-13
MSI1	0.2224	0.00316964	0.101311			FAM98B	-0.172403	0.000863682	0.0605346			BTG2	8.49e-09	0.324569	1.19e-08	1.49223e-07					RANBP10	1.54e-15	-0.401758	2.21e-12	1.74672e-13
TEX264	0.213757	0.00316964	0.101311			FAM136BP	-0.172652	0.00288865	0.0982797			SNORA69	6.86e-10	0.324425	4.34e-06	1.62168e-08					RAD52	1.6e-15	-0.384658	1.07e-12	1.81032e-13
NXF1	0.169432	0.00316964	0.101311			STRBP	-0.172681	0.00235447	0.0907263			MT-TF	2.83e-10	0.323895	2.78e-06	7.40884e-09					SPEN	1.68e-15	-0.346203	2.99e-11	1.89618e-13
SCML1	0.217767	0.00319297	0.1015			TMPPE	-0.172914	0.00690295	0.142133			IGHV3-7	7.08e-09	0.323721	4.04e-07	1.26812e-07					EPCAM	1.73e-15	-0.334482	1.2e-15	1.94309e-13
SMG1P5	0.281376	0.00321646	0.1015			RANBP2	-0.173422	0.00662581	0.139023			IGHV3-20	3.93e-10	0.32367	1.75e-06	9.93285e-09					CYFIP2	1.75e-15	-0.389751	8.63e-13	1.96077e-13
CDK10	0.240578	0.00321646	0.1015			ZNF616	-0.173517	0.000647588	0.0531273			IGHV3OR16-13	1.45e-07	0.323598	4.53e-08	1.82938e-06					TP53BP1	1.76e-15	-0.357709	1.41e-11	1.96242e-13
C1ORF21	0.234567	0.00321646	0.1015			PTGFRN	-0.173558	0.000669454	0.0533654			RNU5E-9P	3.09e-12	0.323494	7.42e-09	1.43298e-10					ZNF211	1.76e-15	-0.352349	8.23e-14	1.96242e-13
REEP5	0.153248	0.00321646	0.1015			PRRC2B	-0.17415	0.00709345	0.143818			NEK2P2	5.56e-10	0.32345	3.44e-08	1.34403e-08					JADE1	1.8e-15	-0.324878	3.37e-12	2.00217e-13
ADCY10P1	0.548429	0.00326391	0.102347			DESI2	-0.174256	0.000576178	0.05103			RP11-440G5.2	9.02e-09	0.323283	1.87e-07	1.57576e-07					PCDHB9	1.85e-15	-0.336587	7.13e-14	2.05283e-13
SRR	0.153976	0.00326391	0.102347			ZMYND8	-0.175028	0.00441976	0.115128			FAR2P2	1.27e-09	0.322832	5.6e-08	2.75866e-08					TPO	1.86e-15	-0.32338	1.6e-15	2.05897e-13
SEC16B	0.393872	0.003312	0.103365			TSPYL4	-0.175575	0.000663924	0.053138			AC009500.2	1.28e-09	0.322402	4.87e-07	2.77645e-08					RPL10P3	1.87e-15	-0.424872	8.73e-14	2.06507e-13
MYH15	0.543843	0.00338535	0.104504			LINC01600	-0.17597	0.00841626	0.152494			CYP4F34P	2.69e-10	0.322105	4.04e-10	7.09883e-09					ZNF263	1.88e-15	-0.391873	6.78e-13	2.07115e-13
TMEM80	0.173653	0.00338535	0.104504			SNRNP40	-0.177655	0.00366711	0.108965			RNA5SP502	4.67e-10	0.322075	6.67e-05	1.15682e-08					UBAP2L	1.89e-15	-0.406375	9e-11	2.07225e-13
MTG2	0.106063	0.00338535	0.104504			SSBP3	-0.177731	0.00123006	0.0676094			RP11-167J8.3	1.12e-09	0.321966	2.51e-07	2.47723e-08					BRD2	1.89e-15	-0.392989	1.35e-13	2.07225e-13
CXADRP2	1.01682	0.00340454	0.10478			SFT2D2	-0.178058	0.0076419	0.148649			RNY1P5	8.63e-12	0.321914	2.79e-08	3.55466e-10					DNMT3A	1.9e-15	-0.387314	5.61e-13	2.07827e-13
RPL32P3	0.259102	0.00341012	0.10478			CSNK2A3	-0.179155	0.00296652	0.0996319			RP11-334E6.12	2.91e-11	0.321832	1.46e-10	1.02061e-09					TTC27	1.97e-15	-0.336728	8.15e-13	2.14465e-13
ADORA2A	0.211437	0.00343507	0.105383			AGA	-0.180177	0.00147433	0.0726151			RP11-227G15.8	3.94e-09	0.321793	4.11e-07	7.53789e-08					GHR	1.97e-15	-0.261862	1.7e-13	2.14465e-13
GNG13	0.689509	0.00345976	0.105663			SPOPL	-0.181401	0.00631515	0.135513			PCGEM1	5.69e-09	0.321619	7.66e-07	1.04185e-07					CTAGE9	2.11e-15	-0.38073	2.91e-13	2.29164e-13
HMG20B	0.213787	0.00348545	0.106108			NATD1	-0.181924	0.00380211	0.110451			IGLV1-44	3.49e-08	0.321455	4.11e-05	5.22479e-07					LINC01001	2.24e-15	-0.435044	4.6e-11	2.42141e-13
ZNF839	0.117941	0.00348545	0.106108			BHLHB9	-0.182022	0.0011635	0.0654228			BDH2	2.76e-10	0.321211	2.03e-09	7.2669e-09					HINFP	2.36e-15	-0.339233	7.16e-14	2.54515e-13
SAMD3	0.477438	0.00356228	0.108116			TMEM131	-0.182493	0.00169586	0.07756			SNORA50	6.35e-10	0.321188	3.8e-11	1.51355e-08					RP3-388E23.2	2.38e-15	-0.459655	1.19e-12	2.54881e-13
KRTAP4.1	0.0678235	0.00357587	0.108207			CRYBG3	-0.182595	0.00191806	0.0822282			SNORA76	6.35e-10	0.321188	3.81e-11	1.51355e-08					GON4L	2.37e-15	-0.423758	1.22e-11	2.54881e-13
DLX4	0.294828	0.00360526	0.108207			CTIF	-0.183206	0.00165693	0.0766628			SNORD116-5	7.22e-12	0.3206	4.73e-09	3.03082e-10					RP11-279F6.1	2.38e-15	-0.304921	1.13e-12	2.54881e-13
TICAM1	0.115957	0.00361435	0.108207			RC3H1	-0.183297	0.00054329	0.0499248			EFCAB1	4.43e-11	0.320327	1.81e-10	1.46028e-09					ZNF767P	2.45e-15	-0.405632	3.5e-12	2.61769e-13
HOXC12	0.445722	0.00365483	0.108965			BCL7A	-0.183796	0.00127974	0.0688389			ST3GAL5	9.56e-08	0.320146	3.97e-06	1.26433e-06					CTD-2020K17.4	2.47e-15	-0.32792	1.21e-14	2.63295e-13
LVRN	0.209525	0.00369949	0.109569			MYO1D	-0.183911	0.000152433	0.0275058			IGKV1-27	6.58e-09	0.320101	1.91e-09	1.18455e-07					RP1-102E24.8	2.52e-15	-0.372612	8.8e-11	2.68005e-13
C17ORF50	0.386784	0.00370797	0.109569			ZNF675	-0.184827	0.00662581	0.139023			RP11-996F15.4	4.86e-08	0.320003	4.01e-08	6.96121e-07					ABCC8	2.54e-15	-0.294737	4.17e-15	2.6889e-13
CHST10	0.168976	0.00372057	0.109569			SAMD1	-0.185254	0.000856676	0.0605346			bP-2189O9.2	2.8e-13	0.319371	3.28e-11	1.69881e-11					PHKA1P1	2.56e-15	-0.36713	7.84e-12	2.70385e-13
ACAD8	0.308	0.00372058	0.109569			FAM114A1	-0.185317	0.0041447	0.112428			AL163953.3	1.26e-09	0.318673	1.13e-08	2.74081e-08					RP11-26F2.1	2.57e-15	-0.364999	2.79e-12	2.7082e-13
EFCAB12	0.242745	0.00374758	0.110038			GSTCD	-0.185333	0.00297748	0.0998311			RP11-356K23.2	4.91e-10	0.318289	3.84e-08	1.20912e-08					KLF3P1	2.61e-15	-0.375918	3.2e-11	2.74408e-13
ANG	0.274767	0.00377475	0.110346			NFIB	-0.185853	0.00163143	0.0761936			RP11-287F9.2	2.32e-08	0.318283	3.58e-06	3.62156e-07					PDE3B	2.63e-15	-0.331243	9.59e-15	2.7588e-13
SCAND2P	0.108261	0.00377475	0.110346			MAD2L1	-0.186199	0.00873723	0.154156			POLR2J4	1.36e-07	0.317758	3.2e-07	1.72672e-06					GTF3C2	2.83e-15	-0.379662	1.35e-12	2.96185e-13
MPST	0.249956	0.00380211	0.110451			PARG	-0.186351	0.00239017	0.0908858			STON2	1.11e-07	0.31734	0.00386184	1.44557e-06					GUSBP2	2.94e-15	-0.361213	1.06e-15	3.07e-13
GPR101	0.0753718	0.00380616	0.110451			ZHX3	-0.18641	0.00233681	0.0902399			RNU6-436P	1.38e-10	0.317171	2.78e-06	3.95697e-09					CTC-471F3.5	2.97e-15	-0.384138	4.97e-12	3.09431e-13
SPINK1	1.12675	0.0038251	0.110486			ATP9A	-0.188006	0.000692005	0.0546953			FAM83B	2.64e-10	0.316932	1.19e-07	6.97887e-09					PHF2	2.98e-15	-0.388301	5.35e-14	3.09772e-13
BOK	0.232384	0.00382964	0.110486			DCUN1D1	-0.188292	0.00360126	0.108207			GK-IT1	2.31e-09	0.316495	3.62e-08	4.68615e-08					ZNF341	3.01e-15	-0.353333	4.64e-12	3.12186e-13
IZUMO1	0.381358	0.00384304	0.110643			PATZ1	-0.188419	0.00107417	0.0630803			RNU6-1181P	2.7e-10	0.316181	8.48e-08	7.12113e-09					RIOK1	3.04e-15	-0.344616	3.1e-13	3.14589e-13
SYTL1	0.259901	0.00385735	0.110643			FNDC3B	-0.188774	0.00307785	0.100481			RNA5SP366	1.28e-07	0.316	0.000413502	1.63642e-06					ZMYND8	3.05e-15	-0.282613	7.22e-13	3.14916e-13
RRS1	0.19131	0.00385735	0.110643			PTPRJ	-0.189112	0.00333629	0.103959			SLC22A18AS	1.07e-10	0.315973	7.24e-09	3.1525e-09					MLEC	3.07e-15	-0.381769	1.89e-11	3.15566e-13
CFAP36	0.126397	0.0039416	0.111185			ENPP4	-0.189453	0.00561457	0.12751			AC010729.3	1.66e-11	0.315925	7.86e-11	6.25556e-10					NAA35	3.12e-15	-0.369465	3.08e-12	3.18572e-13
HIST1H2BH	0.3942	0.00398174	0.111185			FAM172A	-0.189547	0.000595795	0.0516416			TULP3P1	7.54e-09	0.315738	1.5e-06	1.3432e-07					ATXN2L	3.18e-15	-0.381046	3.21e-12	3.22553e-13
DNASE1L2	0.430056	0.0040275	0.111185			GSPT2	-0.189599	0.00226736	0.088767			SNORA61	8.79e-12	0.315591	3.58e-09	3.61088e-10					ZNF83	3.18e-15	-0.373123	6.86e-12	3.22553e-13
HPGD	0.842717	0.00402751	0.111185			IL1RAP	-0.190434	0.00839476	0.152494			RNA5SP443	9.99e-11	0.315528	6.21e-07	2.97953e-09					RP11-303E16.8	3.17e-15	-0.360569	3.52e-15	3.22553e-13
TTC7B	0.27458	0.00402751	0.111185			ENPP1	-0.190538	0.00181775	0.0805368			RP11-983G14.3	2.35e-10	0.3155	2e-06	6.29538e-09					HOMER2	3.19e-15	-0.325345	4.56e-12	3.22856e-13
ALDH7A1	0.186961	0.00402751	0.111185			HSD17B12	-0.191922	0.000829175	0.0598483			ENPP7P1	7.11e-13	0.31527	8.33e-10	3.88393e-11					WHAMM	3.32e-15	-0.401413	4.51e-13	3.35276e-13
EXO5	0.115139	0.00402751	0.111185			ZNF304	-0.192109	9.34e-05	0.0228818			FAR2P1	6e-09	0.314965	1.36e-07	1.09166e-07					TAMM41	3.41e-15	-0.381775	6.54e-12	3.42861e-13
UCK1	0.109596	0.00402751	0.111185			UNC119B	-0.192263	0.00275482	0.095262			RET	9.69e-07	0.314925	0.000139376	9.77277e-06					NBEAL2	3.43e-15	-0.384254	6.64e-11	3.44121e-13
SND1.IT1	0.214251	0.00403811	0.111323			NF2	-0.19237	3.23e-05	0.0146276			HIST1H4C	1.7e-10	0.314907	4.58e-07	4.7388e-09					NPC1	3.48e-15	-0.329218	4.77e-12	3.48378e-13
CCDC136	0.313833	0.00408572	0.111704			SPATS2L	-0.192997	0.00484633	0.119645			IGHV3OR16-7	3e-08	0.314866	2.07e-06	4.56845e-07					LAMC1	3.81e-15	-0.347096	9.08e-16	3.79763e-13
STARD10	0.218906	0.00408572	0.111704			C9ORF129	-0.193243	0.00723941	0.145293			RN7SL573P	4.18e-09	0.31447	3.42e-05	7.95409e-08					NANOGP8	3.81e-15	-0.331796	6.43e-13	3.79763e-13
GTF2IRD1P1	0.323786	0.00409435	0.111786			STXBP4	-0.193383	0.00534707	0.124571			RNVU1-7	1.62e-10	0.31422	1.75e-06	4.54607e-09					RP11-707O23.5	3.88e-15	-0.220482	1.06e-17	3.85905e-13
HYMAI	0.319629	0.00417238	0.112428			SMC2	-0.193919	0.00269405	0.0941448			SNORA79	4.14e-09	0.313986	1.68e-06	7.89102e-08					PACS1	4.18e-15	-0.334008	2.35e-13	4.14847e-13
FAM86B2	0.416697	0.00417321	0.112428			TNRC6B	-0.194815	0.000173888	0.0296332			RN7SK	1.99e-09	0.313873	0.000158214	4.10939e-08					PAXIP1	4.39e-15	-0.375251	4.63e-12	4.34752e-13
NSUN5P1	0.423443	0.00417447	0.112428			ACVR2B	-0.19524	0.0041447	0.112428			TMEM220-AS1	1.05e-10	0.313674	2.55e-07	3.1035e-09					RPS4X	4.4e-15	-0.440239	1.61e-13	4.34807e-13
DLGAP2	0.481946	0.00420444	0.112776			PRIMPOL	-0.195274	0.0001157	0.0251967			SNORD116-16	1.62e-11	0.313546	3.55e-07	6.11484e-10					GOLGA2P10	4.51e-15	-0.359746	2.89e-12	4.43772e-13
FKBP1B	0.389586	0.00426497	0.113479			HDAC4	-0.195491	0.00196259	0.0832383			RP11-361A21.1	5.51e-10	0.313535	1.86e-08	1.33264e-08					ST6GAL1	4.58e-15	-0.348321	3.19e-13	4.48743e-13
PTPMT1	0.114845	0.00426497	0.113479			CCDC122	-0.195618	0.00733821	0.146241			IGLC4	4.89e-11	0.31328	1.43e-09	1.58916e-09					RP11-392P7.6	5e-15	-0.378424	1.7e-13	4.88854e-13
WDR45	0.14616	0.00429553	0.113987			MORF4	-0.196874	0.00263449	0.0940512			RP11-129H15.3	5.01e-07	0.312941	0.000760401	5.49049e-06					GPR75	5.07e-15	-0.365454	5.82e-13	4.94647e-13
CXADRP3	0.356189	0.00434177	0.114601			HIPK2	-0.197094	0.00448309	0.115415			CTC-439O9.3	1.09e-11	0.312763	3.19e-10	4.31595e-10					MRPL9	5.13e-15	-0.357627	6.13e-14	4.99443e-13
NT5M	0.248189	0.0043884	0.115067			ATIC	-0.197125	0.00132081	0.0694369			PRRG3	1.28e-10	0.312493	1.61e-08	3.7095e-09					ZNF117	5.29e-15	-0.369758	6.16e-14	5.11774e-13
PNPLA7	0.214272	0.0043884	0.115067			KIAA0100	-0.197464	0.00709345	0.143818			RPL37P2	1.42e-08	0.312458	7.51e-05	2.34376e-07					TMEM8A	5.4e-15	-0.411386	2.5e-10	5.21321e-13
LRRN4	0.276007	0.00438843	0.115067			PTPRK	-0.198288	0.00319297	0.1015			MT-TT	1.53e-13	0.311911	2.35e-12	9.95148e-12					CRLF3	5.48e-15	-0.406435	2.73e-12	5.27937e-13
HOXC10	0.483602	0.0044004	0.115128			LDLRAD2	-0.199802	0.00685605	0.141668			RP11-664I21.5	3.03e-10	0.31146	3.84e-10	7.90099e-09					DXO	5.98e-15	-0.440002	7.9e-10	5.73706e-13
GOLT1A	0.317067	0.00441976	0.115128			AFG1L	-0.20015	0.00426497	0.113479			OR4C12	3.3e-11	0.311381	5.85e-09	1.13746e-09					USP4	6.18e-15	-0.350862	2.78e-11	5.91661e-13
SYK	0.242304	0.00441976	0.115128			ECE1	-0.202387	0.00662581	0.139023			RP11-757O6.1	1.85e-10	0.311159	1.61e-08	5.1044e-09					RNF138	6.21e-15	-0.347873	4.66e-12	5.92071e-13
EIF5A	0.163067	0.00441976	0.115128			GAA	-0.203212	0.0039416	0.111185			RPS26P56	1.52e-11	0.311127	4.34e-09	5.78002e-10					ATP6AP2	6.21e-15	-0.336556	2.81e-14	5.92071e-13
TMEFF2	0.712324	0.00445132	0.115195			ARSB	-0.203507	0.00106559	0.0630803			RNU6-1021P	9.26e-09	0.310895	9.91e-09	1.61097e-07					CSNK2A1	6.25e-15	-0.393105	3.1e-10	5.94654e-13
COL9A3	0.390638	0.00445132	0.115195			SEC24D	-0.205723	0.00391333	0.111185			IGHV2-5	1.28e-10	0.31071	9.94e-07	3.7095e-09					KIAA1244	6.3e-15	-0.40454	1.13e-13	5.96944e-13
NAA38	0.242241	0.00445132	0.115195			WASF2	-0.207888	4.18e-05	0.0159374			PCSK2	1.46e-09	0.310659	3.85e-09	3.12131e-08					ATP6V1G2-DDX39B	6.44e-15	-0.423399	9.95e-11	6.07709e-13
ZNF542P	0.151768	0.00445132	0.115195			AMMECR1	-0.207983	0.00516311	0.122734			RNU6-14P	3.01e-09	0.310567	1.47e-07	5.9109e-08					PILRB	6.49e-15	-0.34895	2.04e-11	6.10867e-13
TBRG4	0.11359	0.00448309	0.115415			KLHL24	-0.208574	0.00181775	0.0805368			MT-TS2	1.35e-10	0.310494	8.7e-07	3.88062e-09					SLC44A5	6.5e-15	-0.219983	2.71e-13	6.10867e-13
SLC36A1	0.330524	0.00454724	0.116613			HECTD4	-0.209068	0.00728866	0.145546			AC034198.1	1.34e-08	0.310241	1.99e-07	2.22689e-07					NFATC2	6.64e-15	-0.307912	1.49e-11	6.21488e-13
NEURL4	0.140769	0.00454724	0.116613			PRXL2B	-0.20923	0.00627186	0.135022			SNORA7A	1.34e-08	0.310241	1.99e-07	2.22689e-07					RP11-345P4.7	6.8e-15	-0.322036	2.14e-11	6.35172e-13
DIP2A	0.154752	0.00457963	0.117292			CD276	-0.209438	0.00680943	0.141529			CDC42EP5	3.19e-11	0.310148	1.6e-10	1.10451e-09					SLC35E2B	6.84e-15	-0.339016	1.51e-11	6.37615e-13
COL6A4P2	0.30104	0.00461148	0.117451			CTAGE11P	-0.209601	0.000576178	0.05103			RNA5SP138	1.09e-08	0.31008	4.03e-05	1.86112e-07					PHLDB2	6.92e-15	-0.304525	1.67e-14	6.4377e-13
XPO6	0.203046	0.00461222	0.117451			FKBP1A	-0.209721	0.00316964	0.101311			RP11-294C11.5	1e-09	0.309966	1.5e-06	2.23761e-08					E2F3P2	7e-15	-0.307511	7.96e-13	6.49899e-13
PAQR6	0.467817	0.00464503	0.117451			ZNF829	-0.209728	0.00685605	0.141668			TMEM156	7.56e-07	0.30883	0.000158044	7.8693e-06					GOLGA2P7	7.44e-15	-0.331675	7.9e-12	6.86597e-13
ANKRD22	0.463991	0.00464503	0.117451			RNF135	-0.210358	7.52e-07	0.00117513			IGKV6-21	9.49e-09	0.308807	6.85e-08	1.64725e-07					KIF13B	7.44e-15	-0.286959	2.09e-13	6.86597e-13
GNA15	0.359944	0.00464503	0.117451			PTPRS	-0.210592	0.000169997	0.0296085			RP11-20I23.7	2.94e-08	0.308791	7.72e-06	4.49194e-07					TMEM178B	7.52e-15	-0.32894	2.58e-12	6.92592e-13
C6ORF48	0.192601	0.00464503	0.117451			WSB2	-0.211152	0.000529738	0.049833			FAM212A	1.7e-10	0.308731	7.82e-07	4.7388e-09					RAD23BP1	7.73e-15	-0.410521	2.83e-12	7.09097e-13
FAHD2A	0.123437	0.00467804	0.117985			GDAP1	-0.211176	0.00074535	0.0564894			IGHV3-11	6.38e-07	0.308661	1.19e-05	6.79618e-06					SPATS2	7.73e-15	-0.359618	1.9e-12	7.09097e-13
IRF3	0.176244	0.00471127	0.118522			TUBBP6	-0.212078	0.00110471	0.0644926			RP11-701H24.4	1.24e-09	0.308526	7.61e-06	2.70626e-08					FTSJ3	8.12e-15	-0.332542	6.26e-13	7.43392e-13
ADCY10	0.433197	0.00474472	0.118761			ASCC3	-0.212344	0.00237225	0.0907263			IGHV3-48	1.73e-09	0.308331	3.95e-08	3.61792e-08					STK39	8.46e-15	-0.329553	7.95e-13	7.72982e-13
CD164L2	0.355053	0.00474472	0.118761			ZBTB41	-0.212543	0.000581025	0.05103			MTND5P13	6.01e-13	0.30795	6.56e-10	3.33045e-11					ACP6	8.51e-15	-0.346682	1.78e-13	7.76011e-13
LRRC36	0.46067	0.0048117	0.119645			CHML	-0.214103	0.00498489	0.120665			NPIPB15	2.94e-11	0.30732	2.81e-13	1.02878e-09					MTRR	8.54e-15	-0.364735	8.61e-13	7.77208e-13
SURF1	0.153087	0.00484633	0.119645			CPT1A	-0.214458	0.00569318	0.128706			STXBP6	2.07e-10	0.307205	2.66e-09	5.61718e-09					FNBP4	8.7e-15	-0.368393	1.98e-11	7.88652e-13
LMO7	0.2288	0.00488064	0.119854			PDSS2	-0.215129	0.00527279	0.124151			LGALS7	4e-11	0.307184	5.12e-10	1.33672e-09					ZNF337	8.75e-15	-0.302352	7.78e-14	7.91626e-13
AKAP8L	0.169228	0.00488064	0.119854			MTMR2	-0.215187	0.000130454	0.0256374			RPL38	2.11e-08	0.307184	1.89e-05	3.32759e-07					ATP1A1-AS1	8.81e-15	-0.389069	1.61e-10	7.95491e-13
TMEM216	0.114897	0.00488064	0.119854			HIVEP3	-0.215598	0.00549849	0.126612			AP000235.3	7.42e-08	0.30714	0.000155696	1.01272e-06					SLC26A2	8.9e-15	-0.330254	9.79e-10	8.02045e-13
ACVR1C	0.262487	0.00491516	0.119854			NAPEPLD	-0.215762	0.000406993	0.0460338			SLC15A5	6.33e-08	0.306899	1.52e-05	8.80122e-07					TMEM189	8.96e-15	-0.374678	1.24e-11	8.05875e-13
FMO4	0.309413	0.00491517	0.119854			ATP1A1	-0.216344	0.000636906	0.0531273			RNU1-89P	4.24e-12	0.306755	8.96e-08	1.89565e-10					AGAP10	9.03e-15	-0.388889	3.23e-10	8.10588e-13
VAMP1	0.262884	0.00491517	0.119854			EMC1	-0.217443	0.000621188	0.0531273			UPK1A	5.31e-07	0.306752	2.16e-05	5.78074e-06					RP11-361H10.3	9.13e-15	-0.335719	5.16e-13	8.1797e-13
BORCS8.MEF2B	0.216221	0.00494992	0.120406			ARNT2	-0.218013	0.00307785	0.100481			IGHV3OR16-15	1.98e-08	0.306603	2.28e-07	3.13869e-07					ZNF721	9.27e-15	-0.404751	3.41e-11	8.289e-13
GPR61	0.20548	0.00495664	0.120421			SOWAHB	-0.218517	0.00534707	0.124571			SNORA74B	9.41e-09	0.305645	5.76e-06	1.63521e-07					SNRNP200	9.39e-15	-0.402307	1.37e-11	8.38003e-13
CETP	0.493112	0.00502007	0.120927			LRRK1	-0.219403	0.00589408	0.130717			UGT1A9	9.5e-10	0.305269	2.7e-06	2.14343e-08					RORC	9.48e-15	-0.41297	1.08e-12	8.44398e-13
RPS10	0.184485	0.00502008	0.120927			ZNF117	-0.219569	0.00267407	0.0941093			RNU6-1065P	3.66e-10	0.304494	6.19e-09	9.32207e-09					RP11-147I3.1	9.72e-15	-0.353718	1.41e-11	8.64104e-13
ATG12	0.0898906	0.0050555	0.121408			PLEKHB2	-0.219889	0.00166981	0.0769004			CTC-457E21.6	9.54e-10	0.304366	5.35e-08	2.15141e-08					PPM1H	9.8e-15	-0.40394	5.73e-11	8.69538e-13
SDR9C7	0.402609	0.00505842	0.121408			ZNF880	-0.220172	0.00147433	0.0726151			KRT17P8	1.62e-07	0.304194	0.000110248	2.01679e-06					RBBP5	1e-14	-0.380075	2.84e-10	8.85577e-13
ALOXE3	0.29422	0.00512694	0.122168			RGPD4	-0.221694	0.000571369	0.05103			RNF128	1.13e-08	0.304052	1.18e-05	1.92229e-07					CCT5P2	1.01e-14	-0.379719	2.31e-12	8.91006e-13
MBD3	0.167445	0.00512701	0.122168			MLXIP	-0.223595	0.00397005	0.111185			OR8S1	4.84e-10	0.30372	1.15e-07	1.19316e-08					ODF2	1.02e-14	-0.310018	1.09e-13	8.98107e-13
MRFAP1L1	0.103613	0.00516311	0.122734			SATB2	-0.223723	0.00292303	0.0986721			RHOT1P3	1.02e-08	0.303426	3.79e-08	1.75396e-07					PCDHGA8	1.03e-14	-0.354879	3.07e-12	9.05181e-13
GALM	0.379825	0.00519944	0.123302			LMAN1	-0.224496	0.000626387	0.0531273			LINC00566	1.39e-07	0.303229	6.2e-06	1.76189e-06					AKAP13	1.08e-14	-0.375972	3.59e-12	9.47314e-13
PLEKHG6	0.266297	0.005236	0.12384			EPHB4	-0.224714	0.00553694	0.126908			RHOT1P2	2e-09	0.302973	1.18e-08	4.1245e-08					TUBA3C	1.1e-14	-0.352813	5.62e-11	9.63023e-13
RAB24	0.21333	0.00530982	0.124286			TOR1AIP2	-0.224808	0.00205451	0.0849583			SNORA7	1.47e-07	0.302593	7.02e-06	1.84955e-06					BCL2L2-PABPN1	1.11e-14	-0.429949	2.05e-09	9.69934e-13
CACTIN	0.135284	0.00530982	0.124286			TM4SF1	-0.224822	0.00862171	0.15362			OR4A50P	1.07e-08	0.302589	2.25e-07	1.82901e-07					AC125232.1	1.12e-14	-0.418655	1.22e-11	9.74972e-13
METTL3	0.123004	0.00530982	0.124286			FZD4	-0.225366	0.00557563	0.127208			VN1R51P	2.25e-08	0.302276	2.07e-06	3.52184e-07					PRKRIP1	1.12e-14	-0.37638	1.14e-13	9.74972e-13
FOXH1	0.351531	0.00534707	0.124571			LCT	-0.226241	0.0076469	0.148649			IGLV2-8	1.12e-07	0.301799	4.72e-07	1.45613e-06					UVSSA	1.14e-14	-0.317613	3.08e-15	9.90509e-13
MYO1B	0.21263	0.00538457	0.12515			ZNF704	-0.22897	0.00817316	0.151333			RNU6-48P	8.97e-11	0.301743	5.1e-07	2.70156e-09					MEF2AP1	1.17e-14	-0.407341	1.97e-12	1.01275e-12
LRSAM1	0.116484	0.00546027	0.126318			SLC7A10	-0.229867	0.00851447	0.153222			TMEM220	1.61e-07	0.301444	6.69e-06	2.00651e-06					RPRD1B	1.17e-14	-0.288398	6.75e-11	1.01275e-12
CUTC	0.151593	0.00549849	0.126612			NCEH1	-0.230595	0.00644665	0.13721			RNY4P6	5.78e-10	0.301134	2.26e-07	1.39137e-08					MSTO1	1.19e-14	-0.40565	2.01e-10	1.02813e-12
PSPH	0.136881	0.00549849	0.126612			SFTPB	-0.231171	0.0091129	0.158391			GBP5	3.57e-09	0.300522	1.38e-05	6.91622e-08					RP11-277E18.2	1.2e-14	-0.371414	8.4e-12	1.0329e-12
EVL	0.17908	0.00553694	0.126908			JADE1	-0.232276	0.00107417	0.0630803			C10orf126	3.65e-07	0.300169	1.85e-05	4.15429e-06					CTD-2270P14.1	1.2e-14	-0.334367	2.33e-12	1.0329e-12
NADK	0.0806869	0.00557563	0.127208			CELSR2	-0.232788	0.00269405	0.0941448			OTX2-AS1	1.83e-09	0.299447	1.56e-06	3.81147e-08					ASB8	1.21e-14	-0.355466	5.66e-11	1.03956e-12
PCSK4	0.293197	0.00569318	0.128706			RIMKLA	-0.233318	0.00690295	0.142133			CTC-429P9.2	1.24e-09	0.299445	7.59e-06	2.70626e-08					RPS12	1.22e-14	-0.425437	6.24e-12	1.0462e-12
PASK	0.238001	0.00573286	0.129162			TLE1	-0.234151	0.00399868	0.111185			RP11-356I2.1	1.59e-09	0.299398	2.08e-10	3.36487e-08					RBM6	1.23e-14	-0.379597	2.86e-10	1.05282e-12
PTPRM	0.25767	0.00577279	0.129767			FBXL18	-0.234567	0.00977638	0.162522			RP11-454E5.4	5.12e-10	0.299019	7.76e-09	1.25279e-08					BCAM	1.25e-14	-0.339647	5.81e-13	1.06795e-12
LRRIQ3	0.380313	0.00579283	0.129788			CCDC6	-0.235259	0.000123437	0.0254427			RNU6-1329P	2.34e-11	0.298717	2.68e-07	8.45153e-10					FAM57A	1.26e-14	-0.335961	6.36e-13	1.07251e-12
CYP1A1	0.489943	0.00580444	0.129788			FAM186B	-0.235802	0.00984079	0.163047			RP11-22P6.2	1.61e-08	0.298452	4.64e-06	2.61334e-07					ZBED4	1.26e-14	-0.327576	4.24e-12	1.07251e-12
ZNF18	0.210166	0.00581296	0.129788			NDC80	-0.23664	0.0076419	0.148649			SNORD84	1.44e-11	0.298311	5.21e-07	5.5214e-10					NKAIN1	1.27e-14	-0.259629	1.57e-15	1.07903e-12
ILVBL	0.157992	0.00581297	0.129788			LGALS8	-0.236773	0.00030853	0.0387596			PTPRZ1	3.14e-08	0.298012	2.89e-05	4.76118e-07					LINC00852	1.31e-14	-0.360858	6.22e-14	1.10892e-12
ZNF385A	0.230752	0.0058534	0.130251			TDGF1P3	-0.237227	0.000627589	0.0531273			SNHG7	4.88e-09	0.297809	1.56e-08	9.1092e-08					PRAC1	1.41e-14	-0.416611	2.48e-12	1.18703e-12
GET4	0.17824	0.0058534	0.130251			BROX	-0.23784	0.00146284	0.0726151			SNORA63	7.97e-11	0.297633	1.95e-08	2.44842e-09					CTD-2583A14.11	1.42e-14	-0.348732	2.41e-11	1.19109e-12
ENO3	0.366179	0.00589407	0.130717			LEKR1	-0.238305	0.00399868	0.111185			RP13-60M5.2	1.16e-08	0.297602	2.81e-07	1.96679e-07					GNL2	1.44e-14	-0.325384	2.92e-12	1.20567e-12
DBIL5P	0.19469	0.0059145	0.131023			PLEKHM3	-0.239001	0.00251903	0.0925931			UPK3A	2.48e-07	0.297594	1.24e-05	2.93207e-06					MPP5	1.47e-14	-0.331425	3.9e-12	1.22856e-12
SELENOP	0.286043	0.00593502	0.131039			PCLO	-0.240291	0.00146284	0.0726151			AC092573.2	3.49e-13	0.297549	3.94e-13	2.04993e-11					PRKAG2	1.51e-14	-0.308556	2.35e-11	1.2597e-12
MIOX	0.324097	0.00603324	0.132913			FTH1P3	-0.241086	0.000443338	0.0475666			GSTT2B	1.85e-07	0.296627	4.09e-08	2.26095e-06					PPRC1	1.53e-14	-0.320349	3.81e-10	1.27408e-12
SLC4A5	0.183619	0.00605937	0.133192			UGGT1	-0.241813	0.00108281	0.0634			RP13-507P19.1	1.45e-07	0.296299	2.7e-05	1.82938e-06					AATF	1.54e-14	-0.344404	6.72e-11	1.28009e-12
ABCA5	0.182549	0.00610135	0.133966			TMEM236	-0.241962	0.00915251	0.158524			RP3-522P13.3	4.22e-07	0.296297	0.000251229	4.7248e-06					BOD1	1.64e-14	-0.379347	5.27e-13	1.35587e-12
CIB1	0.208034	0.00618607	0.134783			PKP2	-0.242121	0.000507848	0.048697			TLE4	1.48e-07	0.295722	9.55e-07	1.86061e-06					RP11-69M1.4	1.7e-14	-0.322207	8.83e-15	1.40045e-12
KDM8	0.119723	0.00618607	0.134783			MSMP	-0.242422	0.000209109	0.0334726			TIMM13	2.24e-09	0.295575	6.19e-07	4.56223e-08					VPS13D	1.71e-14	-0.335764	8.48e-11	1.40617e-12
OR2M4	0.123135	0.00619836	0.134827			CPD	-0.242459	0.0011728	0.0655743			UGT1A10	3.52e-08	0.295502	6.32e-05	5.25944e-07					HECTD4	1.72e-14	-0.348832	7.51e-11	1.41187e-12
MT2A	0.445594	0.00622883	0.134827			ECT2	-0.242531	0.00640254	0.136944			IGLV2-11	3.23e-10	0.295312	1.64e-08	8.37508e-09					KANTR	1.73e-14	-0.365057	5.58e-12	1.41755e-12
EPOP	0.222783	0.00622883	0.134827			LMBRD2	-0.242655	0.00933585	0.159199			RP11-407A16.7	2.11e-07	0.29462	8.18e-05	2.53895e-06					ITPR1	1.76e-14	-0.308285	1.62e-12	1.43957e-12
OR4N3P	0.338046	0.00624634	0.135022			ZNF697	-0.242982	0.0039416	0.111185			OR4F29	7.71e-12	0.294099	4.65e-10	3.20149e-10					KCNN4	1.87e-14	-0.275266	3.98e-13	1.52144e-12
CES3	0.663344	0.00627185	0.135022			PTCH1	-0.244004	0.000906847	0.0605346			SNORD16	4.39e-11	0.293968	1.31e-07	1.45021e-09					ALDH18A1	1.9e-14	-0.347451	9.75e-11	1.54312e-12
BCAT2	0.205421	0.00627186	0.135022			GRIP1	-0.244148	0.00417447	0.112428			IFI44L	1.22e-07	0.293932	0.000176551	1.56843e-06					SDE2	1.94e-14	-0.371244	3.51e-11	1.57007e-12
SLC3A2	0.154975	0.00627186	0.135022			ZIM2	-0.245281	0.000755422	0.0569691			OR2L1P	2.79e-11	0.293896	1.24e-11	9.83011e-10					EIF2B5	2.02e-14	-0.36128	3.15e-12	1.63195e-12
NT5C3B	0.133851	0.00631515	0.135513			ETV3L	-0.24702	0.00933522	0.159199			HAR1A	4.02e-07	0.293875	0.000163517	4.52619e-06					TBC1D8	2.07e-14	-0.412282	3.86e-10	1.66649e-12
AKAP4	0.0568511	0.00645197	0.13721			LRRC37A	-0.24751	0.00191806	0.0822282			AC073316.2	2.27e-09	0.293804	4.48e-07	4.61517e-08					BET1L	2.07e-14	-0.318329	4.88e-13	1.66649e-12
ST18	0.619761	0.00649101	0.13721			CASTOR2	-0.249557	0.00644665	0.13721			AC010970.2	8.68e-09	0.293751	7.45e-06	1.52214e-07					PACSIN2	2.21e-14	-0.331469	1.49e-11	1.77301e-12
AOC2	0.232799	0.00649102	0.13721			CTAGE1	-0.251065	0.00464502	0.117451			CD38	3.47e-07	0.293341	2.41e-05	3.96608e-06					FMNL2	2.26e-14	-0.375078	1.03e-10	1.80997e-12
SEPT7P2	0.203232	0.00649103	0.13721			FOXK1	-0.251792	0.00154502	0.0744346			NLRP9P	6.67e-07	0.293188	4.9e-05	7.0675e-06					IL17RA	2.28e-14	-0.297405	3.83e-13	1.82281e-12
PQLC3	0.153848	0.00649103	0.13721			FRRS1	-0.251859	0.00897243	0.157049			U91319.1	4.46e-10	0.292742	4.83e-08	1.10898e-08					SEL1L3	2.34e-14	-0.377602	9.96e-12	1.86109e-12
COL28A1	0.494058	0.0066258	0.139023			WBP11P1	-0.252251	0.00271417	0.0943495			RP11-4H14.1	2.58e-07	0.291855	3.34e-05	3.04171e-06					SHROOM1	2.44e-14	-0.341109	2.63e-09	1.93394e-12
TMEM51.AS1	0.275037	0.00662581	0.139023			NNT	-0.253712	0.00221652	0.0874667			SNORA68	1.06e-10	0.291821	2.21e-08	3.12703e-09					RP11-287D1.3	2.47e-14	-0.348461	1.83e-11	1.95436e-12
PRH1	0.183095	0.00671706	0.140492			ENTPD2	-0.255188	0.00565375	0.128107			CHRFAM7A	3.84e-07	0.291631	4.92e-07	4.34583e-06					CFAP70	2.48e-14	-0.322949	2.93e-11	1.9589e-12
TMEM71	0.328079	0.0067631	0.141009			PARD3B	-0.257789	0.0086793	0.153817			RNU6-30P	8.34e-09	0.291412	2.65e-05	1.47036e-07					PPP4R1	2.5e-14	-0.315295	9.69e-13	1.97132e-12
RFPL3S	0.362873	0.00685588	0.141668			CDCP1	-0.257992	0.00336074	0.104393			CLEC1A	5.51e-09	0.290855	1.52e-07	1.0109e-07					ZNF528	2.52e-14	-0.323649	1.13e-12	1.98369e-12
TMEM150C	0.196449	0.00685605	0.141668			GPATCH11	-0.258299	0.00728865	0.145546			U62631.5	9.41e-07	0.290761	1.22e-05	9.52165e-06					CHD1L	2.53e-14	-0.414811	9.99e-11	1.98817e-12
PPEF1	0.3967	0.00690294	0.142133			KCNA4	-0.260586	0.00524083	0.12384			RP11-16O9.2	1.61e-10	0.289948	5.8e-09	4.52352e-09					MYO9B	2.62e-14	-0.40082	7.99e-11	2.05538e-12
XKR8	0.131197	0.00695014	0.142809			ZDHHC20	-0.260851	0.00927438	0.15897			OR2T34	2.81e-09	0.289861	2.11e-06	5.5752e-08					PMS2P3	2.63e-14	-0.37072	3.24e-10	2.05972e-12
DOC2A	0.452526	0.00699758	0.143339			GAN	-0.261932	0.00509114	0.121752			IGHV4-55	1.43e-09	0.289757	8.57e-10	3.06429e-08					SAFB2	2.67e-14	-0.359796	4.14e-12	2.0875e-12
SCART1	0.403987	0.00699762	0.143339			CDH1	-0.262104	0.00862171	0.15362			GTSF1L	5.11e-09	0.289646	6.05e-08	9.47706e-08					FAM21C	2.76e-14	-0.316207	4.83e-13	2.1542e-12
SLC9B2	0.295546	0.00704538	0.143577			PTPN14	-0.262334	0.00275482	0.095262			AC131056.3	9.64e-10	0.289571	2.47e-11	2.17183e-08					LARP4B	2.83e-14	-0.321997	6.54e-12	2.2051e-12
GLIPR2	0.289848	0.00704539	0.143577			GLRX	-0.262437	0.00577279	0.129767			CLEC4A	1.89e-10	0.289552	1.64e-08	5.20853e-09					TMEM2	2.84e-14	-0.32246	1.06e-10	2.20916e-12
SNHG15	0.184828	0.00709345	0.143818			UGT2B10	-0.262623	0.00387172	0.110894			IGHV5-51	3.07e-07	0.289324	2.7e-05	3.55299e-06					SMARCB1	2.86e-14	-0.424863	7.78e-12	2.22096e-12
AP1G2	0.17857	0.00714181	0.144503			ATP2C2	-0.264673	0.00733821	0.146241			TRAPPC5	6.21e-07	0.288836	0.000688168	6.63351e-06					TRAPPC10	2.88e-14	-0.370569	7.54e-12	2.23273e-12
ABCA10	0.332781	0.00719046	0.145293			DENND5B	-0.265063	0.00553694	0.126908			SNORA54	5.51e-07	0.288731	3.48e-06	5.97025e-06					CLINT1	3.1e-14	-0.372616	1.13e-10	2.39924e-12
IFI35	0.203268	0.00723941	0.145293			GAREM1	-0.266271	0.0082833	0.152095			SNORD116-6	1.06e-12	0.288494	2.62e-09	5.55324e-11					NAA60	3.24e-14	-0.358181	1.39e-11	2.50339e-12
TSSC4	0.143269	0.00723941	0.145293			NFIC	-0.267433	7.88e-05	0.021727			SNORD116-15	1.7e-10	0.288467	1.15e-06	4.7388e-09					CTPS2	3.34e-14	-0.405155	3.79e-12	2.57633e-12
UPF3A	0.138075	0.00723941	0.145293			ZNF439	-0.267439	0.00374758	0.110038			RN7SKP278	1.82e-07	0.288455	0.000161187	2.22783e-06					CECR7	3.42e-14	-0.324085	4.73e-16	2.62923e-12
MRPL43	0.135455	0.00723941	0.145293			A2M.AS1	-0.269643	0.00111801	0.0646977			EPSTI1	1.25e-07	0.288052	7.82e-06	1.6052e-06					HEATR1	3.74e-14	-0.370285	4.65e-12	2.86567e-12
FABP9	0.022155	0.00728023	0.145546			NBEA	-0.270115	0.00546027	0.126318			MT-TH	8.35e-09	0.287787	2.61e-05	1.47156e-07					ANKHD1-EIF4EBP3	3.75e-14	-0.396506	7.82e-10	2.86856e-12
MSS51	0.180572	0.00728866	0.145546			CNDP1	-0.271235	0.00603327	0.132913			B2M	1.5e-09	0.287549	1.09e-07	3.1994e-08					LARS	3.79e-14	-0.347437	1.65e-11	2.89435e-12
TEX36	0.0654084	0.00743485	0.1472			PDE3B	-0.271369	0.00879551	0.154909			RP11-330L19.1	8.8e-12	0.287349	1.03e-09	3.61176e-10					HOMER2P1	3.82e-14	-0.399084	2.14e-10	2.91243e-12
TFF3	0.783363	0.00748868	0.147463			ATP10A	-0.271951	0.00346017	0.105663			RNU6-981P	9.69e-07	0.28658	6.59e-06	9.77277e-06					RELA	3.94e-14	-0.333782	6.85e-12	2.99401e-12
BNIP1	0.13846	0.00748868	0.147463			ATP11B	-0.272261	0.000280188	0.0370763			RP11-291O7.1	6.51e-08	0.285162	3.39e-07	9.01882e-07					RP11-345P4.6	3.95e-14	-0.302486	1.35e-12	2.99666e-12
DEGS2	0.444341	0.00753944	0.148022			FAT1	-0.274425	0.00743821	0.1472			RASA4	3.27e-08	0.284744	3.92e-06	4.92747e-07					ACAD9	4.09e-14	-0.402014	5.03e-09	3.09777e-12
STKLD1	0.201428	0.00753944	0.148022			ARL17A	-0.275316	0.000576178	0.05103			RP11-815D16.1	7.51e-10	0.284279	3.16e-08	1.75551e-08					CSPG4P8	4.11e-14	-0.330144	2.3e-10	3.10781e-12
HYAL3	0.196152	0.00753944	0.148022			PDZD8	-0.275409	0.000351521	0.042287			SEMG1	3.91e-08	0.284005	0.126037	5.77286e-07					DROSHA	4.12e-14	-0.369669	9.43e-12	3.11026e-12
MIPEP	0.426788	0.00759052	0.148438			UCN3	-0.276959	0.00407416	0.111704			GAPDHP28	3.79e-07	0.284003	8.91e-06	4.29241e-06					AC104134.2	4.25e-14	-0.368464	1.71e-09	3.19792e-12
MYO15B	0.40317	0.00759052	0.148438			JAG1	-0.277	0.00653568	0.13786			MT1L	6.04e-08	0.283962	6.27e-09	8.44903e-07					GOLGA8DP	4.25e-14	-0.333312	1.16e-13	3.19792e-12
DUSP28	0.117198	0.00759052	0.148438			GUCY1B1	-0.277459	0.00281683	0.0969			LIM2	4.4e-07	0.283866	4.56e-07	4.90368e-06					MRPS5	4.27e-14	-0.321005	2.82e-13	3.20772e-12
ACTN3	0.214043	0.00760714	0.148616			MAPK6	-0.277857	0.000103491	0.023343			IGHA1	9.89e-07	0.283814	4.8e-07	9.93748e-06					ARL13B	4.44e-14	-0.354059	1.42e-11	3.31919e-12
LSM10	0.145792	0.0076419	0.148649			LAMC1	-0.277928	0.000218663	0.0341751			NKG7	1.83e-07	0.283751	8.2e-06	2.23948e-06					RFPL2	4.48e-14	-0.287237	1.18e-11	3.34366e-12
FGF22	0.26711	0.00766795	0.148695			SBNO1	-0.279002	0.0019928	0.0841599			UGT1A3	9.76e-08	0.28308	6.3e-05	1.28782e-06					AC005618.9	4.66e-14	-0.366017	1.98e-09	3.47238e-12
RSRP1	0.376966	0.0076936	0.148695			RGPD1	-0.279387	0.00305528	0.100481			RNU6-111P	1.92e-07	0.282964	4.77e-05	2.33349e-06					NUP210	4.67e-14	-0.31691	5.44e-10	3.47421e-12
MKNK1	0.172288	0.00779793	0.149837			KDELR3	-0.280684	0.005236	0.12384			MIPEP	9.9e-08	0.282942	5.45e-06	1.30293e-06					RP11-496H1.1	4.83e-14	-0.354286	3.7e-12	3.58744e-12
XAGE3	0.0176749	0.00784238	0.150266			CCKAR	-0.281217	0.00448214	0.115415			RN7SL507P	1.14e-07	0.282931	2.54e-07	1.47796e-06					WSB2	4.84e-14	-0.38242	4.45e-11	3.58908e-12
OR6C75	0.0159943	0.00784238	0.150266			SLC5A2	-0.281503	0.000694404	0.0546953			RP11-336A10.5	3.65e-09	0.282694	1.44e-06	7.04453e-08					SIDT2	5.02e-14	-0.387922	1.43e-11	3.71658e-12
AZIN2	0.199802	0.00785057	0.150266			RFLNB	-0.28529	0.0014859	0.0726442			MXRA7	8.6e-11	0.282596	5.15e-11	2.60375e-09					ZNF814	5.06e-14	-0.363807	7.97e-12	3.74018e-12
SPRN	0.222307	0.007877	0.150627			WSCD1	-0.285544	0.00958536	0.160286			HMGB1P1	6.89e-08	0.282569	7.81e-07	9.47684e-07					NBPF25P	5.16e-14	-0.377572	2.66e-11	3.79581e-12
GAL3ST2	0.419847	0.00790958	0.150814			NRP1	-0.286885	0.00845099	0.152494			RP3-405J10.2	2.17e-11	0.282534	5.27e-10	7.88702e-10					PSMD1	5.23e-14	-0.350125	2.85e-12	3.84117e-12
PCYT2	0.192896	0.00795681	0.151134			CD300C	-0.288276	0.00738805	0.146792			SYTL5	2.76e-07	0.282445	0.000917671	3.2242e-06					ALS2	5.36e-14	-0.324552	1.25e-13	3.93038e-12
FBXO10	0.109015	0.00795681	0.151134			BEND3	-0.289192	0.00361435	0.108207			RNU6-181P	3.68e-09	0.282094	3e-06	7.09351e-08					XYLB	5.39e-14	-0.345042	5.52e-11	3.9461e-12
LINC00685	0.337375	0.0080104	0.151333			SEPHS1P1	-0.289254	0.00321114	0.1015			RN7SL1	1.41e-08	0.281746	7.73e-06	2.32976e-07					ELOVL5	5.45e-14	-0.389407	1.28e-10	3.98369e-12
SLED1	0.301537	0.00803653	0.151333			DGKH	-0.289565	0.00451506	0.116087			RNU5E-6P	9.92e-10	0.281078	5.16e-09	2.22837e-08					RP11-37B2.1	5.53e-14	-0.350149	5.36e-09	4.03576e-12
R3HDM4	0.122026	0.00806434	0.151333			LOXHD1	-0.290286	2.58e-05	0.0128949			FTL	1.01e-08	0.280901	6.93e-05	1.73936e-07					ATG9A	5.58e-14	-0.388339	5.05e-11	4.06581e-12
TMX4	0.121835	0.00806434	0.151333			TMC7	-0.291884	0.00111801	0.0646977			SNORA66	1.64e-10	0.280701	1.47e-08	4.5938e-09					QTRTD1	5.65e-14	-0.308988	4.23e-13	4.11031e-12
ST7L	0.102409	0.00806434	0.151333			MEIS3P1	-0.29228	0.00448309	0.115415			RNU6-899P	7.34e-08	0.280409	0.000278066	1.00299e-06					ELMO2	5.8e-14	-0.336697	3.72e-12	4.21278e-12
SLC22A10	0.610035	0.00808701	0.151333			MEX3B	-0.292604	0.00680943	0.141529			RP11-757O6.6	1.8e-07	0.279894	4.97e-06	2.20628e-06					TTYH3	5.93e-14	-0.388457	3.49e-11	4.29366e-12
RASSF7	0.286149	0.00811858	0.151333			RAP1GAP2	-0.293382	0.00538457	0.12515			CCL4	1.26e-08	0.27932	2.28e-08	2.10916e-07					OR5BT1P	6.32e-14	-0.321882	4.67e-10	4.56885e-12
RPS27L	0.180925	0.00811858	0.151333			MCEMP1	-0.29399	0.00177546	0.0795382			CTD-3064M3.3	2.24e-07	0.278973	4.88e-06	2.67719e-06					AC006978.6	6.39e-14	-0.339665	1.24e-12	4.61222e-12
SPATA2L	0.166771	0.00817315	0.151333			FGF19	-0.296586	0.00264706	0.0940781			GPR65	6.13e-10	0.27893	6.49e-09	1.46719e-08					B3GNT5	6.52e-14	-0.358984	7.94e-10	4.69869e-12
NDUFB2.AS1	0.16735	0.00822805	0.151783			CHST13	-0.297118	0.00748789	0.147463			HPGD	2.47e-09	0.278691	4.45e-06	4.97131e-08					QARS	6.55e-14	-0.340546	6.3e-10	4.71276e-12
KLK4	0.301475	0.00822806	0.151783			ASAP3	-0.299308	2.7e-05	0.0128949			OR4K13	3.55e-09	0.27868	3.5e-09	6.88037e-08					NOL8	6.56e-14	-0.302368	8.77e-12	4.71276e-12
UGT1A3	0.971756	0.00824875	0.152024			GLO1	-0.299668	0.000348489	0.0421778			FTLP5	1.37e-09	0.278576	5.84e-08	2.94944e-08					EP400	6.6e-14	-0.386292	3.43e-11	4.72656e-12
NME5	0.25948	0.00828329	0.152095			IL20RA	-0.300301	3.86e-05	0.0153241			RP11-433A19.2	1.41e-09	0.278147	7.93e-09	3.02565e-08					TULP3	6.59e-14	-0.32631	6.05e-13	4.72656e-12
CRLF1	0.487033	0.0082833	0.152095			SMPD3	-0.300676	0.00779793	0.149837			RP11-290K4.2	3.01e-07	0.277937	5.21e-07	3.48969e-06					CEP192	6.61e-14	-0.296858	2.61e-12	4.72656e-12
ADCK1	0.144435	0.0082833	0.152095			XYLB	-0.302349	0.00053422	0.0499248			RNU6-603P	1.19e-08	0.277603	0.000380131	2.01025e-07					BCOR	6.8e-14	-0.336284	7.85e-12	4.85488e-12
TRAPPC6A	0.164972	0.00833886	0.152411			CBX6	-0.302551	0.00259549	0.093499			RN7SKP172	9.73e-08	0.277281	0.000100513	1.28423e-06					GNB1	7e-14	-0.357501	2.86e-10	4.98994e-12
ITPA	0.163191	0.00833886	0.152411			DSG2	-0.305127	0.0001269	0.0254427			CTD-3118D11.2	4.57e-09	0.277261	2.16e-07	8.58973e-08					GTF3C3	7.11e-14	-0.363965	2.43e-12	5.06052e-12
COLQ	0.264482	0.00839476	0.152494			SPHKAP	-0.306335	0.00685892	0.141668			TRBV16	3.64e-07	0.277255	0.000115412	4.14496e-06					RBM5	7.2e-14	-0.357339	3.17e-10	5.10801e-12
BTN2A1	0.134422	0.00839476	0.152494			FEZF2	-0.31036	0.00774519	0.14941			RP11-338E21.3	9.06e-08	0.27722	0.000131801	1.20791e-06					ACAD11	7.21e-14	-0.340656	5.71e-10	5.10801e-12
ANKRD36BP2	0.422257	0.00842199	0.152494			NQO1	-0.311598	0.00811858	0.151333			ZNF840P	9.84e-09	0.276849	8.55e-07	1.70095e-07					NSUN2	7.19e-14	-0.290986	3.53e-11	5.10801e-12
STRC	0.35076	0.00845099	0.152494			CRB2	-0.312486	0.00401288	0.111185			AC011525.4	9.1e-08	0.276703	6.74e-07	1.21254e-06					SPATA20	7.46e-14	-0.398102	4.51e-11	5.26084e-12
LCA5L	0.188421	0.00845099	0.152494			DHRS4L1	-0.31312	0.00215853	0.0865547			RP11-298P3.4	1.75e-07	0.276423	9.12e-06	2.15417e-06					SETD7	7.44e-14	-0.384021	1.82e-10	5.26084e-12
FAM133B	0.105258	0.00845099	0.152494			NRSN2	-0.314114	0.00839476	0.152494			RNA5SP132	8.3e-07	0.276375	0.000132935	8.52968e-06					CHKA	7.46e-14	-0.339719	8.91e-10	5.26084e-12
NUTM2A	0.276919	0.00850756	0.153222			ARMCX2	-0.314941	0.00530982	0.124286			CCL8	5.47e-08	0.276128	5.28e-06	7.7458e-07					HCG25	7.51e-14	-0.383414	6.94e-11	5.288e-12
LINC00667	0.131474	0.00850756	0.153222			SORL1	-0.318281	0.00397005	0.111185			CTD-2192J16.26	5.66e-08	0.276089	1.05e-05	7.98294e-07					NR2C2	7.56e-14	-0.393585	1.13e-09	5.314e-12
BNIP3	0.156873	0.00856447	0.15362			DIAPH2	-0.322903	2.73e-05	0.0128949			HNF1A-AS1	2.83e-07	0.275445	0.000128855	3.29928e-06					RPS12P26	7.57e-14	-0.306848	1.44e-12	5.314e-12
ADPRM	0.254105	0.00862171	0.15362			MARVELD2	-0.325044	7.24e-05	0.0211225			AC009303.2	3.25e-08	0.27539	2.1e-05	4.90375e-07					SH3RF1	7.61e-14	-0.35388	7.26e-14	5.33395e-12
CABP7	0.237597	0.00862171	0.15362			STAB2	-0.325148	0.00286462	0.0982037			AC005932.1	7.62e-07	0.275326	7.51e-07	7.91923e-06					WDR70	7.73e-14	-0.447453	2.57e-10	5.40983e-12
ECI1	0.174371	0.0086793	0.153817			ZNF486	-0.326416	0.00649103	0.13721			AC034220.3	1.94e-12	0.274926	1.06e-09	9.37429e-11					CHKB-CPT1B	7.87e-14	-0.351705	2.78e-10	5.48977e-12
CHURC1	0.101427	0.0086793	0.153817			KCNK1	-0.326647	0.00402751	0.111185			IGHV1-58	5.99e-08	0.274843	4.78e-06	8.38673e-07					PRDM4	7.88e-14	-0.339133	1.32e-10	5.48977e-12
PPIL2	0.0968557	0.0086793	0.153817			AMPD3	-0.328133	0.00385735	0.110643			SNORA34	1.66e-07	0.274573	4.96e-06	2.05879e-06					PRELID1	8.01e-14	-0.331196	9.07e-11	5.57191e-12
CIB2	0.369877	0.00873723	0.154156			LILRA1	-0.329518	0.00378752	0.110451			SNORD34	1.09e-07	0.27429	1.43e-06	1.42114e-06					DNAJC11	8.07e-14	-0.369017	1.5e-10	5.60518e-12
FDX2	0.197554	0.00873723	0.154156			UBE2Q2P2	-0.329737	0.00593502	0.131039			ZNF215	8.42e-09	0.274284	8.89e-09	1.48162e-07					NAA50	8.27e-14	-0.404104	2.61e-10	5.73544e-12
SYCP2L	0.606995	0.00882391	0.155271			TRIM2	-0.329757	0.00801041	0.151333			S100G	9.31e-08	0.273909	1.99e-07	1.23659e-06					ST14	8.74e-14	-0.334293	1.15e-11	6.05229e-12
CTXN3	0.350544	0.0088694	0.155795			CBLC	-0.330472	0.0011451	0.0649402			RP11-54O7.14	1.25e-08	0.273893	2.36e-06	2.09547e-07					LA16c-306E5.2	8.76e-14	-0.38442	3.35e-11	6.05703e-12
RIPOR3	0.305663	0.00903211	0.157401			FAM149A	-0.332417	0.000590833	0.0514362			RN7SL220P	3.64e-07	0.273805	0.000411404	4.14496e-06					TIGD7	8.93e-14	-0.347621	2.09e-10	6.15609e-12
ZNF446	0.145327	0.00903211	0.157401			MDGA1	-0.332493	0.00372058	0.109569			DNAJC15	1.73e-09	0.27359	4.74e-08	3.61792e-08					TRRAP	9.07e-14	-0.369738	1.08e-10	6.24325e-12
HDGFL1	0.0363913	0.00903215	0.157401			DHRS4.AS1	-0.333133	1.81e-08	7.17e-05			RNA5SP137	3.67e-07	0.273347	1.5e-05	4.17499e-06					PKP2	9.36e-14	-0.345519	1.52e-08	6.41411e-12
ANKRD20A3	0.375888	0.00909212	0.158168			IGBP1P1	-0.333206	0.00218321	0.0870172			UMODL1-AS1	7.61e-07	0.273185	1.49e-06	7.91241e-06					NPY4R	9.36e-14	-0.280433	1.08e-11	6.41411e-12
EPS8L1	0.251952	0.00909214	0.158168			TBC1D16	-0.333736	0.000697752	0.0547418			MX1	7.78e-07	0.272813	4.63e-05	8.0528e-06					IPO9	9.38e-14	-0.414604	6.63e-11	6.41826e-12
BBS4	0.221328	0.00915253	0.158524			STRN	-0.33866	0.00397005	0.111185			RP11-278A23.2	2.57e-08	0.272082	8.45e-06	3.9781e-07					PRUNE2	9.43e-14	-0.362016	4.6e-11	6.4429e-12
ABHD17C	0.181913	0.00915253	0.158524			KLF13	-0.341579	0.000145631	0.0270108			FLJ33581	6.11e-08	0.271669	3.81e-06	8.53399e-07					MSH2	9.7e-14	-0.384091	2.28e-12	6.59801e-12
HOXC5	0.40283	0.00921328	0.158654			NOS1AP	-0.341693	0.00095973	0.0612653			RP11-311C24.1	5.16e-09	0.271635	8.4e-05	9.56209e-08					DLX1	1.04e-13	-0.309003	2.81e-12	7.06372e-12
CLDN15	0.213848	0.00921328	0.158654			CENPI	-0.343757	0.00903207	0.157401			SNORD50A	1.56e-10	0.271264	2.6e-06	4.40994e-09					RP11-142L4.3	1.08e-13	-0.326865	1.09e-12	7.31382e-12
SCGB3A2	0.0588087	0.00921597	0.158654			AGXT	-0.345258	0.00074564	0.0564894			RP11-705C15.3	3.37e-07	0.27115	2.5e-06	3.86137e-06					ALG13	1.11e-13	-0.342779	4.61e-13	7.50595e-12
CIB3	0.250588	0.00924047	0.158857			CD24	-0.345333	0.00927438	0.15897			N4BP2L1	2.4e-09	0.270985	3.43e-07	4.84524e-08					METTL1	1.15e-13	-0.358235	7.74e-10	7.74232e-12
PGAP3	0.136914	0.00924377	0.158857			HEXA	-0.345821	0.000652991	0.0531273			MT-TY	7.96e-08	0.270946	9.08e-05	1.07684e-06					RN7SL404P	1.15e-13	-0.336839	4.78e-11	7.74232e-12
TBX10	0.678477	0.00933348	0.159199			SLC25A43	-0.351189	0.00420444	0.112776			CTD-2089N3.3	2.34e-08	0.270838	2.35e-07	3.64907e-07					CUL7	1.16e-13	-0.370849	7.93e-12	7.78688e-12
TMCO4	0.140584	0.00933585	0.159199			CCDC163	-0.356725	0.000770263	0.0572621			IGHV3OR16-11	7.84e-08	0.27055	8.29e-07	1.06311e-06					YLPM1	1.16e-13	-0.355643	5.38e-10	7.78688e-12
TMUB2	0.110579	0.00939767	0.159704			ZNF295.AS1	-0.359091	0.000233948	0.0355775			RASGRP3	2.21e-11	0.268934	1.09e-09	8.01974e-10					GALNT11	1.18e-13	-0.323007	4.88e-11	7.88665e-12
VCX3A	0.2171	0.00941714	0.159898			FAM81A	-0.359729	0.00964866	0.160938			RP4-771M4.3	1.69e-08	0.268804	2.87e-06	2.72209e-07					DSC2	1.18e-13	-0.322871	1.28e-12	7.88665e-12
FOXD4L1	0.317982	0.00945985	0.159939			UBE2NL	-0.36011	0.00047256	0.0475746			RP1-90J4.1	8.78e-08	0.268772	7.69e-05	1.17398e-06					HKR1	1.18e-13	-0.320145	4.12e-12	7.88665e-12
KCNAB3	0.342965	0.00945986	0.159939			NBPF14	-0.360274	0.000171544	0.0296085			JUN	8.8e-10	0.268546	6.14e-09	2.00415e-08					NXF1	1.2e-13	-0.379476	2.04e-09	8.0087e-12
HSF4	0.438614	0.00952243	0.160286			DUSP4	-0.363303	0.00879551	0.154909			BMPER	8.63e-07	0.268523	0.00175443	8.83333e-06					ZC3H11B	1.25e-13	-0.363226	3.86e-09	8.33032e-12
RSU1P2	0.0646612	0.00955217	0.160286			SEC11C	-0.364162	0.000952004	0.0612653			RP11-458J1.1	4.37e-09	0.268321	1.02e-05	8.26441e-08					CLEC16A	1.27e-13	-0.426308	3.41e-09	8.43918e-12
PLA2G10	0.414903	0.00958534	0.160286			OXCT2	-0.371925	0.000155236	0.0277593			RP11-299H22.7	2.41e-09	0.268116	5.04e-07	4.86117e-08					THADA	1.27e-13	-0.333005	1.7e-11	8.43918e-12
SLC6A11	0.474083	0.00958536	0.160286			AMER3	-0.376484	0.00395734	0.111185			RP1-292L20.3	1.45e-08	0.267858	6.6e-06	2.38558e-07					ZNF587B	1.3e-13	-0.430071	6.15e-11	8.60129e-12
GCDH	0.129938	0.00958536	0.160286			HUNK	-0.378174	0.00546027	0.126318			AFF3	3.73e-08	0.267792	5.33e-08	5.53728e-07					AC002056.3	1.3e-13	-0.346195	5.92e-12	8.60129e-12
TARBP2	0.0988042	0.00958536	0.160286			CABYR	-0.378592	5.86e-05	0.0180781			LINC01270	4.51e-09	0.267731	6.69e-07	8.49082e-08					ZNF3	1.3e-13	-0.313689	7.7e-12	8.60129e-12
SIAH2	0.142032	0.00977638	0.162522			TOX3	-0.381118	0.00743821	0.1472			UGT1A1	2.25e-07	0.267296	4.26e-05	2.68635e-06					KIAA1217	1.32e-13	-0.373669	3e-11	8.7086e-12
BBS5	0.108387	0.0098408	0.163047			SLX4IP	-0.382856	0.000952004	0.0612653			LINC01098	1.14e-07	0.267224	1.6e-05	1.47796e-06					RP11-727A23.5	1.32e-13	-0.351848	3.58e-10	8.7086e-12
BCL7B	0.102813	0.0098408	0.163047			NAIP	-0.382963	0.00573286	0.129162			PTENP1-AS	8.68e-07	0.267154	3.43e-05	8.87859e-06					DHX35	1.36e-13	-0.350017	3.69e-13	8.95966e-12
SH2D4B	0.169004	0.00987293	0.163443			AKAP3	-0.383546	0.00156927	0.0746964			ANKRD36BP2	9.11e-09	0.266821	2.97e-07	1.58907e-07					SLC4A1AP	1.44e-13	-0.430581	3.61e-12	9.45963e-12
PON1	0.807689	0.00995164	0.164104			ST3GAL6	-0.386781	8.18e-05	0.0221757			RNU6-286P	1.29e-08	0.266573	3.14e-08	2.15703e-07					AC007040.11	1.46e-13	-0.400193	4.99e-11	9.57735e-12
TERB2	0.153501	0.00996583	0.164104			PKDREJ	-0.389225	0.000454818	0.0475746			CTD-2510F5.4	5.49e-08	0.266315	0.000308852	7.76935e-07					RP11-793H13.10	1.47e-13	-0.398221	9.88e-11	9.62923e-12
PTPRZ1	0.584339	0.00997077	0.164104			SORD	-0.391249	0.000234805	0.0355775			CASP12	5.63e-08	0.266136	8.87e-08	7.94549e-07					RP11-460N20.4	1.48e-13	-0.354401	4.82e-10	9.68097e-12
						TDGF1	-0.394008	0.00103429	0.0625691			ADRA2A	7.92e-08	0.265992	0.00403643	1.07206e-06					KXD1	1.49e-13	-0.430505	8.7e-10	9.73255e-12
						PPIL3	-0.394065	6.23e-08	0.000206128			RP11-462G12.1	1.28e-07	0.26541	3.71e-06	1.63642e-06					ATIC	1.52e-13	-0.305061	2.58e-12	9.91445e-12
						CDH13	-0.396523	3.36e-05	0.0146276			RNU4-53P	6.13e-09	0.265165	5.29e-06	1.11136e-07					PA2G4	1.53e-13	-0.377731	2.23e-10	9.95148e-12
						PCDHGB6	-0.396959	0.00704539	0.143577			CFHR1	1.75e-07	0.265125	9.56e-05	2.15417e-06					CSNK1D	1.59e-13	-0.403065	9.71e-10	1.02981e-11
						MAP1B	-0.398212	0.00233681	0.0902399			IGHV3-64	1.6e-10	0.265122	7.89e-09	4.50092e-09					IFNGR1	1.62e-13	-0.338528	1.27e-09	1.04777e-11
						GTSE1.DT	-0.400575	8.83e-05	0.0221757			RNU6-421P	1.42e-08	0.264986	3.52e-05	2.34376e-07					HERC2P4	1.64e-13	-0.348712	1.7e-11	1.05921e-11
						FLVCR1.DT	-0.401069	0.0011451	0.0649402			IER2	4.58e-08	0.264867	6.45e-07	6.62611e-07					ZNF75A	1.67e-13	-0.382941	2.01e-10	1.07557e-11
						OCLN	-0.406181	0.000363898	0.0435121			IGLV1-50	2.85e-08	0.264778	5.17e-07	4.36747e-07					MMP19	1.67e-13	-0.300192	5.89e-08	1.07557e-11
						PABPC1L2A	-0.407749	0.008064	0.151333			RPS26P13	2.86e-08	0.264696	5.73e-08	4.38134e-07					EIF3CL	1.68e-13	-0.39995	2.25e-11	1.079e-11
						MLIP	-0.410004	0.00177918	0.0795382			SNORA48	2.5e-07	0.264492	6.89e-05	2.95495e-06					GCN1L1	1.68e-13	-0.321201	4.29e-11	1.079e-11
						CDCA7	-0.418614	0.00399868	0.111185			OR5B3	2.67e-08	0.264432	3.82e-06	4.12043e-07					BCL9	1.7e-13	-0.330531	1.75e-12	1.09032e-11
						SEC1P	-0.420749	0.000170722	0.0296085			GVINP1	9.7e-07	0.264186	5.61e-05	9.77643e-06					CLDN12	1.71e-13	-0.340333	1.77e-09	1.09369e-11
						ZNF467	-0.426913	0.000829175	0.0598483			PEBP4	1.21e-09	0.264168	4.37e-08	2.64831e-08					ACCS	1.73e-13	-0.291605	2.08e-12	1.10494e-11
						BPI	-0.432161	0.000256265	0.0369015			CXorf57	2.69e-07	0.264111	0.000117291	3.15523e-06					ARFGEF2	1.77e-13	-0.402175	7.36e-10	1.12581e-11
						CBLN1	-0.433785	0.00961514	0.160544			RP11-241F15.9	1.32e-08	0.264066	1.81e-09	2.2e-07					ZNF518B	1.77e-13	-0.299357	5.54e-15	1.12581e-11
						SLC35F3	-0.435713	0.00147432	0.0726151			MIR146A	4.33e-07	0.263942	0.000239306	4.83972e-06					PLA2G7	1.8e-13	-0.2757	3.03e-12	1.14331e-11
						RFPL1	-0.436826	0.00811858	0.151333			RP11-684B21.1	9.9e-07	0.263925	1.47e-05	9.94535e-06					NAP1L4P1	1.83e-13	-0.387579	2.16e-09	1.16076e-11
						SLC6A20	-0.43701	0.00223052	0.0878444			IGSF22	1.17e-07	0.263741	1.21e-05	1.51259e-06					PLA2G2A	1.84e-13	-0.344216	2.49e-12	1.1655e-11
						RNF39	-0.437881	0.00196259	0.0832383			CYP4F27P	1.86e-07	0.26365	1.15e-06	2.27257e-06					CXorf23	1.85e-13	-0.364672	8.7e-12	1.17023e-11
						NECTIN3	-0.440723	0.00139562	0.0712126			RP11-621K7.1	3.91e-07	0.26364	0.000159899	4.41529e-06					RAB11FIP1P1	1.88e-13	-0.388317	1.66e-09	1.18595e-11
						APLP1	-0.44119	0.00101546	0.0618276			OR2L9P	1.98e-07	0.263514	4.13e-07	2.39882e-06					SRP68P2	1.88e-13	-0.308735	2.27e-10	1.18595e-11
						PHLDB2	-0.444968	0.000642226	0.0531273			OR4Q1P	8.04e-09	0.263181	1.26e-05	1.42182e-07					RABGAP1	1.9e-13	-0.323691	3.42e-11	1.19692e-11
						TMC5	-0.452959	0.00218321	0.0870172			RP11-585P4.5	1.87e-07	0.262703	2.94e-07	2.28297e-06					ATPIF1	1.92e-13	-0.382181	3.18e-11	1.20787e-11
						PNMA6A	-0.455099	0.00250024	0.0920729			RP11-96O20.2	7.86e-08	0.262663	4.47e-05	1.06519e-06					ZSWIM6	1.97e-13	-0.362053	4.6e-10	1.23763e-11
						EPPK1	-0.467097	0.00557563	0.127208			RP11-115C21.2	4.77e-08	0.262611	1.51e-05	6.84935e-07					RP11-23J9.6	2.01e-13	-0.328269	3.01e-12	1.25933e-11
						TMEM217	-0.469049	0.0043884	0.115067			LGALS4	3.49e-07	0.262527	4.6e-06	3.98795e-06					ATR	2.01e-13	-0.323518	1.04e-12	1.25933e-11
						SAMD13	-0.488375	0.000647588	0.0531273			MT-CO1	8.9e-07	0.262229	0.00014001	9.07942e-06					RP11-259G18.3	2.04e-13	-0.316582	3.72e-11	1.27639e-11
						KCNK2	-0.501836	0.00622839	0.134827			RP11-419C23.1	6.29e-07	0.262114	4.79e-06	6.70962e-06					CTD-2349P21.9	2.06e-13	-0.374581	2.14e-10	1.28715e-11
						IL13RA2	-0.502052	0.00502007	0.120927			IGHV3OR16-9	2.25e-07	0.261909	2.4e-07	2.68635e-06					SLC44A4	2.1e-13	-0.313034	1.46e-11	1.30859e-11
						AP3B2	-0.502764	0.00307785	0.100481			RN7SKP231	2.45e-07	0.261646	4.04e-05	2.89958e-06					CEACAM1	2.15e-13	-0.30586	1.02e-08	1.33794e-11
						KRT75	-0.505297	0.00937281	0.159692			RP11-522B15.4	1.41e-07	0.261428	2.25e-06	1.7843e-06					EXOC7	2.16e-13	-0.440226	6.46e-10	1.34235e-11
						ANKRD65	-0.508631	0.000439571	0.0475666			RP11-536C10.19	4.61e-08	0.261268	1.67e-05	6.66323e-07					MGAT4B	2.17e-13	-0.358465	3.7e-10	1.34675e-11
						FRRS1L	-0.513419	0.00206949	0.0850757			IGKV2-18	8.72e-07	0.261217	2.94e-06	8.90961e-06					PEX10	2.21e-13	-0.253177	1.05e-13	1.36972e-11
						NR2E1	-0.514785	0.00765375	0.148649			RP11-848P1.5	1.76e-07	0.260852	5.81e-05	2.16474e-06					INTS3	2.26e-13	-0.424449	9.69e-10	1.39883e-11
						OLIG3	-0.528123	0.000703647	0.0549869			GSTM4	5.04e-07	0.260763	1.47e-06	5.51943e-06					SRP68P1	2.27e-13	-0.405566	1.01e-13	1.40125e-11
						MARCO	-0.530576	0.00262326	0.0939877			SNORD116-4	8.78e-08	0.260402	5.82e-06	1.17398e-06					SFSWAP	2.27e-13	-0.351403	1.67e-10	1.40125e-11
						ACER3	-0.540137	4.8e-06	0.00453363			RP11-325K19.2	4.1e-07	0.259744	6.94e-06	4.60275e-06					GRPR	2.29e-13	-0.263861	1.71e-10	1.41171e-11
						LRRC37A2	-0.541557	2.32e-06	0.00256168			RP11-115L11.1	1.99e-10	0.259473	1.24e-07	5.44501e-09					RP3-325F22.3	2.3e-13	-0.27863	1.26e-12	1.41598e-11
						KLK14	-0.54309	0.00738796	0.146792			RP11-558O12.1	2.64e-07	0.258725	2.35e-05	3.10687e-06					ARL8A	2.45e-13	-0.304807	6.6e-10	1.5043e-11
						FAM19A5	-0.544	0.000658436	0.0531273			CARD6	2.59e-08	0.258657	2.48e-06	4.00637e-07					TJP1	2.58e-13	-0.346732	1.65e-11	1.58201e-11
						PIANP	-0.545958	0.000129258	0.0256374			NAALAD2	2.72e-07	0.258357	0.000128008	3.18636e-06					CFAP44	2.59e-13	-0.378104	1.85e-10	1.58392e-11
						RFPL1S	-0.546296	0.00210194	0.08567			ABCC6P1	2.01e-09	0.257721	1.8e-11	4.14141e-08					TMTC4	2.59e-13	-0.360413	1.97e-10	1.58392e-11
						TMEM63C	-0.547888	0.00653568	0.13786			ENPP7P7	6.81e-07	0.257678	1.29e-05	7.18937e-06					ATXN7	2.6e-13	-0.3858	1.03e-09	1.58793e-11
						DISP2	-0.552784	8.66e-05	0.0221757			RNVU1-10	2.76e-08	0.257586	3.58e-05	4.24226e-07					CTD-2049O17.1	2.64e-13	-0.360511	2.33e-09	1.6081e-11
						TUBA3D	-0.553184	0.00491517	0.119854			CTD-3214H19.16	3.82e-07	0.257565	4.28e-05	4.32426e-06					RCC2	2.64e-13	-0.340086	6.16e-12	1.6081e-11
						CST6	-0.554333	0.00498432	0.120665			RN7SL767P	2.25e-08	0.257459	4.6e-07	3.52184e-07					UBR4	2.73e-13	-0.368879	2.89e-09	1.66072e-11
						PLD5	-0.556131	0.00617846	0.134783			RP11-17E13.2	3.13e-08	0.257431	1.1e-07	4.74914e-07					GOLGA8A	2.76e-13	-0.26072	4.41e-12	1.67675e-11
						CDH7	-0.558836	0.00897223	0.157049			TUSC7	3.68e-07	0.257299	7.82e-06	4.1843e-06					SMAD5	2.82e-13	-0.341315	3.36e-10	1.7087e-11
						RGS17	-0.56582	0.00557563	0.127208			BPY2C	2.85e-07	0.257225	9.13e-07	3.32091e-06					2020-09-09	2.91e-13	-0.299117	8.88e-13	1.76091e-11
						F3	-0.567295	0.00553694	0.126908			RN7SL399P	4.86e-08	0.257192	1.3e-06	6.96121e-07					DYNC1I2	2.93e-13	-0.359948	4.66e-11	1.76837e-11
						XKR9	-0.572651	0.000503573	0.048697			SNORA38	1.52e-09	0.25704	6.01e-08	3.23457e-08					TTC19	2.95e-13	-0.381344	2.63e-11	1.77811e-11
						HDAC9	-0.572968	0.00186013	0.0815051			SNORD8	1.49e-07	0.257031	1.29e-05	1.87267e-06					SLC35E2	3e-13	-0.2971	9.75e-13	1.80588e-11
						SCG5	-0.577551	0.000763965	0.0572224			RP11-1127D7.2	2.9e-07	0.256932	1.72e-05	3.3732e-06					LSG1	3.03e-13	-0.32507	2.39e-11	1.82156e-11
						GUSBP3	-0.580196	3.71e-07	0.00073578			HAO1	6.17e-09	0.256696	2.78e-09	1.11686e-07					MLXIP	3.09e-13	-0.339785	1.87e-10	1.85279e-11
						GABRB3	-0.580866	0.00020175	0.0325571			ACTR3BP5	7.25e-07	0.256308	5.57e-05	7.58778e-06					CRY1	3.11e-13	-0.326368	9.25e-10	1.86236e-11
						C6ORF52	-0.583565	7.89e-06	0.00699091			RP11-652L8.4	2.93e-09	0.255975	3.87e-07	5.78587e-08					TMEM39A	3.14e-13	-0.371343	5.79e-11	1.87788e-11
						TPH1	-0.619057	0.000626318	0.0531273			AF038458.3	1e-09	0.255961	6.46e-08	2.23761e-08					ANKHD1	3.15e-13	-0.351329	1.29e-09	1.88142e-11
						PRKG2	-0.634974	0.00132081	0.0694369			MIXL1	1.45e-07	0.255892	7.04e-07	1.82938e-06					PHACTR4	3.22e-13	-0.351264	2.94e-10	1.91825e-11
						SLC39A4	-0.636442	0.00573286	0.129162			C2orf43	1.77e-08	0.255858	1.68e-05	2.83705e-07					CH17-431G21.1	3.26e-13	-0.35987	3.48e-11	1.93707e-11
						GRPR	-0.648106	0.0076936	0.148695			RP11-108O10.2	7.27e-07	0.255778	6.06e-05	7.60699e-06					PTPN3	3.26e-13	-0.317764	3.17e-12	1.93707e-11
						FOXB2	-0.659553	0.00916332	0.158573			CCDC73	6.31e-08	0.255747	1.65e-06	8.77872e-07					CTBP2P8	3.31e-13	-0.29434	1.87e-12	1.96172e-11
						SCG2	-0.679804	0.000776613	0.0575186			SNX19P1	9.94e-07	0.255614	1.66e-06	9.98336e-06					RP1-273G13.2	3.32e-13	-0.346069	2.12e-11	1.96512e-11
						SIX6	-0.687121	5.17e-05	0.0171022			RP11-62H7.2	2.09e-07	0.255437	1.69e-08	2.5162e-06					TESK2	3.36e-13	-0.344078	5.47e-13	1.98624e-11
						CALCA	-0.714186	0.00124893	0.0677748			IGLV1-36	7.37e-07	0.255083	2.67e-06	7.69588e-06					METAP1D	3.39e-13	-0.356038	1.55e-11	2.0014e-11
						DDC	-0.72849	0.00605937	0.133192			NR5A2	6.84e-08	0.25455	1.2e-05	9.42496e-07					RP11-9L18.2	3.4e-13	-0.38795	2.21e-09	2.00474e-11
						ULBP2	-0.752257	0.000166184	0.0294517			SNORD116-3	8.74e-10	0.253804	1.41e-07	1.99444e-08					RP1-59B16.1	3.41e-13	-0.417891	2.19e-10	2.00806e-11
						NPY4R	-0.76776	0.00411511	0.112199			SNORD30	3.62e-09	0.253715	1.57e-05	6.99249e-08					AC004593.3	3.49e-13	-0.342353	2.64e-09	2.04993e-11
						MYT1	-0.77714	0.00163084	0.0761936			MTND1P23	4.06e-07	0.253679	0.000257662	4.56564e-06					RP11-575L7.8	3.57e-13	-0.3316	6.1e-12	2.09425e-11
						GRIK1	-0.795879	0.00474436	0.118761			SNORD116-2	1.92e-10	0.253566	2.44e-08	5.27857e-09					EML6	3.58e-13	-0.205122	1.05e-12	2.09744e-11
						INSM1	-0.828144	0.00136309	0.0710133			CTB-78F1.1	1.05e-07	0.253439	4.42e-06	1.37326e-06					ANKRD50	3.6e-13	-0.317696	1.09e-10	2.10648e-11
						GTF2A1L	-0.893257	0.0004464	0.0475746			DUTP6	9.5e-08	0.253161	0.000110589	1.2582e-06					C22orf39	3.63e-13	-0.36588	3.94e-10	2.12134e-11
						NKAIN1	-0.904144	0.00253795	0.0926026			RP11-473M20.16	1.3e-09	0.252774	5.34e-07	2.81188e-08					GDI1	3.67e-13	-0.375864	1.58e-09	2.142e-11
						OGDHL	-0.916927	0.00203892	0.0848439			AC015849.12	5.74e-08	0.252177	1.23e-08	8.08092e-07					KIAA1549	3.7e-13	-0.257715	1.46e-10	2.15677e-11
						KCNC2	-0.932589	0.00488063	0.119854			RP1-223B1.1	6.9e-08	0.252168	9.96e-08	9.48493e-07					SLC25A13	3.89e-13	-0.350349	1.36e-11	2.25895e-11
						CHRM3	-0.932945	0.000443338	0.0475666			ZNF33AP1	6.52e-07	0.252156	1.65e-06	6.92769e-06					SLC22A23	3.89e-13	-0.342147	7.25e-11	2.25895e-11
						PSCA	-0.954342	0.00253795	0.0926026			SNORA6	5.09e-08	0.251796	5.67e-07	7.2703e-07					DAP3	3.93e-13	-0.371999	9.95e-11	2.2793e-11
						STON1.GTF2A1L	-0.957706	5.76e-05	0.0180781			RP11-401L13.5	5.89e-07	0.251687	6.7e-05	6.32838e-06					IDH3B	3.98e-13	-0.328874	2.56e-11	2.3054e-11
						GP2	-0.997294	0.000566597	0.05103			IFITM2	2.42e-08	0.251525	4.44e-07	3.76236e-07					GSTCD	4.01e-13	-0.341396	9.1e-12	2.31981e-11
						SLC44A5	-1.00644	0.000975356	0.0612653			PCDH19	1.48e-07	0.251156	9.86e-06	1.86061e-06					GTF2F1	4.02e-13	-0.316421	4.03e-11	2.31981e-11
						CST2	-1.02703	0.000462625	0.0475746			OR52E5	1.43e-07	0.251035	1.95e-06	1.80712e-06					EIF2B2	4.09e-13	-0.331814	3.55e-10	2.35431e-11
						ANKRD34B	-1.08671	0.00392495	0.111185			ITM2A	1.01e-10	0.25067	7.79e-06	3.00455e-09					SUGP2	4.23e-13	-0.34673	2.95e-11	2.43185e-11
						PRSS21	-1.10219	0.000119004	0.0251967			HLA-DRB1	3.36e-10	0.250627	2.03e-08	8.65369e-09					HDAC1	4.27e-13	-0.347648	5.16e-12	2.45179e-11
						LRRC31	-1.18344	2.65e-05	0.0128949			RNU6-953P	4.09e-07	0.250239	7.38e-06	4.59489e-06					TMEM45B	4.31e-13	-0.259742	1.29e-11	2.47167e-11
						PLA2G2A	-1.21762	1.22e-05	0.00780888			SCARNA10	6.73e-07	0.250216	3.94e-06	7.12616e-06					RP11-728K20.1	4.37e-13	-0.35902	6.4e-09	2.50297e-11
						TDO2	-1.40087	0.000540187	0.0499248			SNORA10	3.78e-09	0.250206	1.17e-05	7.26195e-08					EIF2AK4	4.42e-13	-0.335205	2.71e-09	2.52846e-11
						B3GNT6	-1.73819	1.94e-05	0.0112988			RNU6-188P	7.68e-09	0.250199	3.96e-06	1.36392e-07					SGK1	4.44e-13	-0.34101	6.52e-08	2.53675e-11
												IGHV3-15	3.01e-07	0.249935	2.74e-06	3.48969e-06					GOLGA4	4.45e-13	-0.335605	5.62e-10	2.53931e-11
												GS1-594A7.5	3.82e-11	0.249859	7.43e-09	1.2859e-09					TRIM52-AS1	4.47e-13	-0.329703	9.19e-12	2.54757e-11
												IGHV3-60	1.5e-07	0.249838	9.23e-06	1.88421e-06					PRPF38B	4.48e-13	-0.374023	6.02e-10	2.55011e-11
												FCGBP	1.94e-11	0.249279	4.13e-09	7.12416e-10					FAIM	4.55e-13	-0.359105	8.5e-12	2.58676e-11
												SLC18B1	1.59e-09	0.249232	3.27e-09	3.36487e-08					RP11-10K16.1	4.57e-13	-0.355441	9.57e-11	2.59493e-11
												RP5-964N17.1	7.47e-08	0.249177	1.76e-06	1.01924e-06					EIF3B	4.89e-13	-0.360909	6.53e-11	2.7698e-11
												TNK2-AS1	1.79e-07	0.248984	5.28e-09	2.19695e-06					ERVK3-1	4.93e-13	-0.335756	9.12e-11	2.78902e-11
												RNU5B-1	3.1e-08	0.248833	1.36e-05	4.70673e-07					TMEM87A	4.96e-13	-0.361183	1.97e-11	2.80255e-11
												TTTY9B	2.46e-07	0.248795	8.62e-06	2.91066e-06					TTC21A	5.06e-13	-0.342043	1.52e-12	2.85555e-11
												RN7SL316P	4.51e-07	0.248361	1.4e-05	5.00447e-06					PRMT5	5.15e-13	-0.32084	4.26e-10	2.89924e-11
												RP11-267M23.1	3.55e-07	0.248256	8.94e-05	4.04848e-06					ADCY6	5.24e-13	-0.384408	1.87e-09	2.9463e-11
												RP11-417L19.4	2.12e-07	0.248238	5.58e-07	2.54832e-06					HS2ST1	5.3e-13	-0.327414	4.19e-13	2.9764e-11
												RPL23AP78	3.11e-09	0.248124	1.15e-05	6.08909e-08					AP000275.65	5.32e-13	-0.336549	4.74e-11	2.984e-11
												RN7SKP124	2.14e-08	0.247968	1.89e-05	3.37028e-07					USP6	5.47e-13	-0.265521	8.97e-12	3.06067e-11
												RP11-265N6.2	7.12e-09	0.247655	4.91e-07	1.27429e-07					EZH2P1	5.63e-13	-0.321931	1.54e-09	3.14256e-11
												STAP1	9.38e-07	0.24759	0.000205823	9.49338e-06					GPRC5D	5.69e-13	-0.286551	7.75e-11	3.17221e-11
												AC093698.2	7.89e-07	0.24758	0.000784909	8.15383e-06					IK	5.85e-13	-0.343337	2.52e-10	3.25353e-11
												IGHV1-46	4.87e-07	0.246957	2.7e-07	5.36003e-06					PIK3R4	5.95e-13	-0.307453	6.94e-10	3.30516e-11
												AC004510.3	1.14e-08	0.246469	4.28e-09	1.93644e-07					UTP15	5.96e-13	-0.294381	1.25e-11	3.30672e-11
												RP11-151F5.2	1.96e-08	0.246368	0.000120286	3.11127e-07					WDR45BP1	6.04e-13	-0.330484	2.47e-11	3.34305e-11
												RP3-471C18.2	8.4e-09	0.246322	1.21e-08	1.47924e-07					AC005822.1	6.05e-13	-0.348156	3.79e-09	3.34457e-11
												RNU6-1152P	6.15e-07	0.246009	0.000206799	6.57399e-06					SYF2P2	6.1e-13	-0.346127	4.8e-10	3.36817e-11
												RNA5SP38	9.13e-09	0.245579	0.000172198	1.59196e-07					UTP20	6.11e-13	-0.350986	2e-11	3.36965e-11
												HELLPAR	3.1e-07	0.245152	1.64e-05	3.58321e-06					PI4KA	6.47e-13	-0.367869	1.58e-09	3.56392e-11
												RP11-272L14.2	7.39e-07	0.244935	5.56e-06	7.71327e-06					RP11-109I13.2	6.62e-13	-0.327513	1.56e-11	3.63784e-11
												AC098617.1	6.76e-07	0.244893	1.04e-06	7.14806e-06					CRIPAK	6.64e-13	-0.302222	3.48e-13	3.64448e-11
												GS1-309P15.2	6.39e-07	0.244862	3.04e-05	6.80369e-06					SATB2	6.68e-13	-0.293095	4.24e-10	3.66207e-11
												IGKV1OR22-1	6.9e-12	0.244372	6.61e-10	2.90975e-10					PLCG1	6.97e-13	-0.348503	1.24e-09	3.81651e-11
												RNU6-127P	4.89e-07	0.244312	3.42e-07	5.38075e-06					NANOG	6.98e-13	-0.327369	2.68e-09	3.81745e-11
												HNF4G	6.01e-08	0.244252	1.04e-06	8.41217e-07					C1orf132	7.26e-13	-0.399808	4.01e-08	3.95649e-11
												DSCR10	1.2e-07	0.244187	5.12e-05	1.54747e-06					MAB21L3	7.26e-13	-0.236824	3.76e-12	3.95649e-11
												OR4N1P	1.17e-07	0.244106	6.4e-05	1.51259e-06					AAK1	7.56e-13	-0.353487	7.42e-09	4.11511e-11
												PAH	3.84e-08	0.24371	7.07e-05	5.68592e-07					RP11-468E2.1	7.75e-13	-0.330877	2.1e-10	4.21355e-11
												RN7SL752P	1.51e-07	0.243606	4.18e-05	1.89573e-06					FUBP3	7.81e-13	-0.37152	3.67e-10	4.24116e-11
												SKA2P1	4.41e-07	0.242022	6.46e-05	4.91126e-06					RNF19B	7.85e-13	-0.329648	2.12e-07	4.25786e-11
												IFITM1	7.05e-07	0.241242	2.63e-05	7.40708e-06					SYVN1	7.89e-13	-0.418408	9.47e-10	4.27452e-11
												RNU6-35P	3.62e-07	0.241006	5.16e-05	4.12524e-06					RALGAPB	7.91e-13	-0.396085	2.62e-10	4.28032e-11
												RPL24P8	5.98e-08	0.240052	8.29e-05	8.38037e-07					XXbac-BPGBPG55C20.2	8.02e-13	-0.357717	3.43e-12	4.32967e-11
												RNU4-75P	2.56e-09	0.239953	2.96e-06	5.12557e-08					CHKB	8.02e-13	-0.301909	1.04e-09	4.32967e-11
												MT-TR	2.58e-07	0.239435	8.02e-05	3.04171e-06					ARID1A	8.17e-13	-0.405083	1.59e-09	4.40549e-11
												RP11-184A2.3	4.91e-09	0.239238	2e-07	9.15778e-08					ACIN1	8.22e-13	-0.388396	1.13e-09	4.42726e-11
												RP11-283C24.1	2.19e-08	0.238712	1.65e-08	3.43961e-07					IQCH-AS1	8.26e-13	-0.362692	1.03e-10	4.44361e-11
												MED28P7	7.17e-08	0.238596	2.46e-07	9.8209e-07					DCAF4	8.52e-13	-0.369982	2.67e-11	4.57813e-11
												PSMD5-AS1	2e-08	0.237785	4.13e-09	3.16821e-07					CA5BP1	8.57e-13	-0.343266	1.92e-11	4.59963e-11
												TRAV12-3	9.56e-07	0.236259	0.000124592	9.65646e-06					RC3H1	8.71e-13	-0.366363	1.88e-10	4.6639e-11
												SERPINA4	7.62e-07	0.235993	2.54e-05	7.91923e-06					TM9SF4	8.76e-13	-0.424155	3.13e-10	4.68523e-11
												RP11-295P9.12	1.6e-07	0.235923	1.06e-05	1.99459e-06					RABL2A	8.79e-13	-0.35005	1.73e-10	4.69582e-11
												RNU1-51P	8.06e-08	0.235839	6.58e-06	1.0875e-06					CYTH3	9.31e-13	-0.298475	2.48e-11	4.96785e-11
												AP003025.2	1.53e-07	0.235729	9.8e-05	1.91875e-06					PSMB4	9.33e-13	-0.372621	1.46e-10	4.97276e-11
												VN1R110P	3.38e-07	0.235679	1.54e-05	3.86994e-06					FARP2	9.37e-13	-0.299618	6.12e-12	4.98255e-11
												GAGE12J	4.43e-07	0.235547	1.03e-05	4.93115e-06					RP11-388K12.2	9.6e-13	-0.251739	1.74e-09	5.09309e-11
												SNRPGP8	1e-07	0.235239	4.05e-08	1.31309e-06					SEC11C	9.92e-13	-0.350746	2.26e-10	5.24473e-11
												PLCH1-AS1	4.95e-07	0.234977	0.000184632	5.43768e-06					DIP2B	9.91e-13	-0.285649	3.53e-12	5.24473e-11
												RNU12	3.7e-08	0.234651	6.28e-05	5.49984e-07					PRPF8	1e-12	-0.366231	7.12e-09	5.28096e-11
												TRPC6	4.87e-07	0.234542	7.33e-06	5.36003e-06					TET3	1.01e-12	-0.359301	2.97e-10	5.32766e-11
												RP11-1143G9.4	3.8e-09	0.234246	5.04e-09	7.29733e-08					DDX47	1.03e-12	-0.399289	4.22e-10	5.42074e-11
												SNORA23	1.71e-09	0.234179	5.94e-07	3.58423e-08					ATF7	1.04e-12	-0.356285	1.7e-10	5.46089e-11
												SNORA20	1.55e-07	0.233866	3.49e-06	1.93961e-06					LTV1	1.04e-12	-0.330233	1.78e-10	5.46089e-11
												AC104843.3	8.8e-07	0.232613	2.18e-05	8.98935e-06					RP11-506K6.4	1.06e-12	-0.286635	1.34e-09	5.55324e-11
												WDR93	4.7e-07	0.231121	9.92e-08	5.19402e-06					AC005538.3	1.07e-12	-0.404857	2.61e-11	5.59291e-11
												MT-CO3	6.87e-07	0.230632	0.000704653	7.2411e-06					THOC2	1.07e-12	-0.333832	2.07e-10	5.59291e-11
												CENPM	9.31e-07	0.230618	5.84e-06	9.43913e-06					POLD2P1	1.08e-12	-0.322844	8.49e-10	5.63239e-11
												HPR	6.59e-07	0.230458	7.72e-09	6.99722e-06					RNU6-806P	1.08e-12	-0.321403	9.7e-09	5.63239e-11
												TRIM69	1.06e-07	0.230155	8.02e-06	1.38477e-06					SPIRE1	1.16e-12	-0.325773	1.26e-10	6.02912e-11
												SPINK2	4.97e-07	0.229825	0.00214782	5.45705e-06					REXO2	1.16e-12	-0.302913	3.48e-12	6.02912e-11
												RP11-384C4.3	3.1e-07	0.229458	0.000976375	3.58321e-06					AC092651.1	1.16e-12	-0.300774	4.54e-11	6.02912e-11
												RNU1-104P	4.68e-07	0.229311	0.000264835	5.17316e-06					DDX23	1.19e-12	-0.345272	5.7e-10	6.16417e-11
												RP11-742D12.2	3.78e-07	0.229247	1.99e-05	4.28319e-06					HLA-DPA1	1.19e-12	-0.305401	1.69e-12	6.16417e-11
												RP11-284N8.3	4.03e-07	0.229213	6.18e-05	4.53412e-06					RP11-264B14.1	1.21e-12	-0.347971	6.31e-09	6.26073e-11
												RN7SL472P	1.69e-08	0.22866	6.79e-07	2.72209e-07					ECE1	1.25e-12	-0.278691	1.46e-11	6.4532e-11
												SNORA65	9.96e-08	0.22864	2.39e-05	1.31008e-06					PTBP1	1.26e-12	-0.366368	1.29e-09	6.49027e-11
												C1orf64	9.1e-07	0.228541	0.000521751	9.25475e-06					KANSL1-AS1	1.26e-12	-0.270939	8.64e-12	6.49027e-11
												IFIT3	1.97e-07	0.228342	4.68e-05	2.38922e-06					DDX27	1.27e-12	-0.319102	1.98e-10	6.53447e-11
												TMEM132C	9.25e-08	0.227861	1.89e-05	1.22897e-06					SEZ6L2	1.28e-12	-0.356553	1.21e-09	6.57857e-11
												RP5-901A4.4	8.23e-08	0.227803	8.66e-07	1.10881e-06					ZBTB8OS	1.31e-12	-0.313352	1.19e-11	6.72525e-11
												C10orf55	9.25e-07	0.227744	1.35e-06	9.3845e-06					MED12	1.32e-12	-0.371407	1.3e-09	6.754e-11
												MNDA	3.86e-08	0.227312	1.38e-05	5.70453e-07					RP11-645C24.5	1.32e-12	-0.271742	3.58e-11	6.754e-11
												RPS26P15	1.72e-10	0.226769	1.3e-07	4.78586e-09					ATAT1	1.33e-12	-0.336713	8.84e-09	6.78256e-11
												ASCL2	1.1e-08	0.226206	6.37e-07	1.87542e-07					C1QTNF3-AMACR	1.33e-12	-0.323745	3.31e-10	6.78256e-11
												RNU6-801P	5.45e-08	0.225383	1.23e-08	7.72699e-07					RP11-147L13.7	1.33e-12	-0.307119	1.41e-09	6.78256e-11
												SCARNA8	1.71e-07	0.225343	0.000274857	2.11171e-06					SNX1	1.35e-12	-0.325396	7.38e-10	6.87694e-11
												IGHV4-34	6.97e-07	0.224727	1.14e-06	7.33307e-06					WDR45B	1.36e-12	-0.249082	1.2e-11	6.92022e-11
												RP11-151H2.1	1.71e-08	0.224664	1.12e-06	2.75142e-07					TRIM4	1.37e-12	-0.31289	9.6e-09	6.96341e-11
												RP11-196G11.6	4.02e-07	0.224381	2.29e-07	4.52619e-06					RPF1	1.38e-12	-0.365729	2.82e-11	7.0065e-11
												SNORA45A	1.45e-08	0.22422	5.59e-07	2.38558e-07					NQO1	1.4e-12	-0.356955	3.18e-10	7.10022e-11
												RPS26P47	1.24e-08	0.22419	4.62e-07	2.08174e-07					MXD4	1.42e-12	-0.363635	2.47e-09	7.18582e-11
												KIAA0125	5.59e-07	0.223882	1.26e-05	6.04129e-06					COX7A2L	1.42e-12	-0.306124	8.71e-12	7.18582e-11
												RNU4-6P	1.3e-07	0.223569	4.75e-06	1.65877e-06					KMT2B	1.44e-12	-0.387968	4.47e-09	7.27903e-11
												RNU6ATAC2P	2.7e-07	0.222891	0.000108021	3.16455e-06					DDI2	1.46e-12	-0.33584	2.86e-10	7.37204e-11
												CARD16	7.85e-07	0.222838	4.64e-05	8.11613e-06					RNF138P1	1.48e-12	-0.332728	1.2e-08	7.46484e-11
												AC138517.5	9.37e-07	0.222578	4.62e-07	9.48535e-06					RP11-815J4.6	1.51e-12	-0.314876	4.05e-12	7.60782e-11
												SNORA60	5.12e-07	0.222403	7.44e-05	5.59241e-06					NPHP3-ACAD11	1.52e-12	-0.305311	1.2e-09	7.64984e-11
												TLR6	1.87e-07	0.222292	2.18e-06	2.28297e-06					USP22	1.53e-12	-0.361666	2.21e-10	7.675e-11
												RP11-297C4.3	4.26e-08	0.2212	4.59e-05	6.2396e-07					MINA	1.53e-12	-0.345059	2.99e-10	7.675e-11
												RNU6-804P	2.03e-07	0.221121	4.29e-05	2.45294e-06					RP11-431J24.2	1.53e-12	-0.20801	5.22e-10	7.675e-11
												VIT	9.34e-07	0.220905	3.16e-06	9.46122e-06					SEC13	1.55e-12	-0.352749	8.55e-09	7.75842e-11
												ZNF624	1.97e-07	0.220656	8.33e-06	2.38922e-06					CCDC142	1.55e-12	-0.339241	2.66e-08	7.75842e-11
												IFITM3	4.09e-09	0.22024	3.12e-07	7.80541e-08					SIPA1L1	1.58e-12	-0.317108	2.36e-11	7.88288e-11
												IGHV1-24	3.05e-07	0.220199	7.43e-05	3.5334e-06					HNRNPA1P54	1.58e-12	-0.313135	1.01e-10	7.88288e-11
												RP11-313I2.10	4.47e-07	0.22015	1.18e-06	4.96966e-06					WBP1	1.58e-12	-0.296672	5.1e-10	7.88288e-11
												CTD-2231E14.4	9.11e-07	0.219724	5.89e-05	9.26287e-06					CCDC159	1.59e-12	-0.308105	1.43e-08	7.92419e-11
												C4orf33	8.99e-07	0.21912	0.000125333	9.16109e-06					INPPL1	1.6e-12	-0.426703	1.15e-07	7.94822e-11
												SNORD73A	4.41e-07	0.219093	3.32e-05	4.91126e-06					NUS1P2	1.6e-12	-0.309679	1.89e-11	7.94822e-11
												RP3-323A16.1	6.32e-07	0.218807	8.7e-05	6.7385e-06					ACVR1	1.61e-12	-0.344916	2.04e-10	7.98928e-11
												RP11-234G16.4	3.54e-07	0.218518	3.21e-06	4.04007e-06					ANKRD40	1.63e-12	-0.355732	4e-11	8.07982e-11
												IGHV3-74	8.99e-07	0.218237	6.42e-07	9.16109e-06					AC006070.12	1.67e-12	-0.27883	3.51e-09	8.26031e-11
												CTC-297N7.9	3.91e-09	0.217871	2.8e-08	7.48983e-08					MPV17	1.68e-12	-0.365344	2.23e-10	8.30086e-11
												TRBV26OR9-2	3.5e-08	0.217365	7.01e-08	5.23806e-07					PUM1	1.7e-12	-0.382999	2.04e-09	8.38169e-11
												SFTA1P	9.07e-07	0.215616	6.59e-07	9.22628e-06					RP5-1173I20.1	1.7e-12	-0.368855	3.93e-12	8.38169e-11
												TMEM246	6.21e-08	0.215487	8.82e-08	8.65005e-07					SART3	1.71e-12	-0.369003	1.96e-10	8.42198e-11
												SNORD33	6.52e-07	0.215405	0.000112849	6.92769e-06					NFIC	1.72e-12	-0.392481	6.92e-09	8.46218e-11
												RPL10AP6	5.39e-07	0.214853	0.000205919	5.85676e-06					INTS10	1.73e-12	-0.309446	2.5e-09	8.50229e-11
												AF212831.2	5.22e-08	0.214851	5.58e-09	7.43293e-07					ILF2	1.75e-12	-0.334695	3.36e-10	8.57314e-11
												RP11-268J15.5	3.76e-08	0.214689	2.03e-07	5.57643e-07					PAF1	1.75e-12	-0.319096	2.16e-10	8.57314e-11
												IFIT2	1.79e-07	0.214546	0.000138005	2.19695e-06					SEC63P1	1.77e-12	-0.29845	8.8e-11	8.65271e-11
												NPM1P34	6.33e-08	0.21438	7.75e-06	8.80122e-07					STK40	1.8e-12	-0.399754	3.09e-10	8.79003e-11
												RNU4-82P	6.98e-07	0.213495	2.12e-06	7.34191e-06					UBE4B	1.83e-12	-0.318792	6.01e-10	8.91762e-11
												RP11-128M1.1	7.54e-07	0.212779	1.33e-05	7.85381e-06					AC005229.7	1.83e-12	-0.301468	9.66e-10	8.91762e-11
												TMEM19	7.65e-07	0.211679	2.01e-05	7.93966e-06					RP11-973N13.2	1.84e-12	-0.339303	3.97e-10	8.95687e-11
												IFIT6P	7.55e-07	0.211594	2.66e-07	7.86067e-06					TARS	1.85e-12	-0.300484	3.18e-11	8.99604e-11
												DLG5-AS1	7.46e-09	0.211344	2.81e-07	1.32946e-07					CCT5	1.86e-12	-0.326206	5.98e-11	9.03513e-11
												RP11-170J3.2	1.34e-07	0.210533	0.000113619	1.70367e-06					EIF2AK3	1.89e-12	-0.310245	8.41e-10	9.17118e-11
												AKR1B1P4	4.16e-07	0.210165	4.16e-07	4.66443e-06					TMEM150A	1.92e-12	-0.312765	3.9e-08	9.29716e-11
												TUBBP5	3.74e-07	0.209813	4.21e-06	4.24204e-06					TRIM14	2.01e-12	-0.335953	1.01e-11	9.70236e-11
												SCARNA13	2.55e-07	0.2082	4.78e-08	3.01096e-06					CNPY2	2.05e-12	-0.30073	7.15e-10	9.88508e-11
												RP11-180I4.2	9.21e-07	0.207581	1.93e-07	9.3501e-06					C1orf56	2.07e-12	-0.352181	1.15e-09	9.96066e-11
												HBB	8.03e-08	0.207494	9.87e-09	1.08409e-06					RAF1	2.07e-12	-0.33184	2.14e-09	9.96066e-11
												RP11-427L15.2	7.59e-07	0.206452	1.08e-05	7.89696e-06					INTS1	2.08e-12	-0.352599	2.34e-09	9.9879e-11
												RPS26P3	2.04e-08	0.204708	6.1e-07	3.22603e-07					AC007238.1	2.08e-12	-0.334706	1.95e-09	9.9879e-11
												RP11-281N10.1	5.79e-07	0.203993	1.66e-07	6.23112e-06					TOX4	2.11e-12	-0.341727	5.89e-10	1.01004e-10
												RN7SL727P	8.12e-08	0.203778	8.85e-06	1.09431e-06					RBMX2	2.11e-12	-0.329855	1.23e-10	1.01004e-10
												UBBP2	7.23e-07	0.203409	0.00141755	7.57029e-06					KDM5C	2.12e-12	-0.329395	6.68e-10	1.01377e-10
																					GS1-124K5.12	2.13e-12	-0.401968	5.77e-08	1.01644e-10
																					STXBP1	2.13e-12	-0.263875	8.75e-13	1.01644e-10
																					TAF5L	2.22e-12	-0.378705	6.03e-10	1.0572e-10
																					PSME4	2.22e-12	-0.343717	6.11e-09	1.0572e-10
																					RP4-816N1.7	2.25e-12	-0.373126	8.32e-10	1.06927e-10
																					AGO2	2.26e-12	-0.338499	1.62e-09	1.07292e-10
																					CTNNAL1	2.31e-12	-0.265224	1.82e-12	1.0944e-10
																					HECTD1	2.44e-12	-0.314541	1.18e-10	1.15361e-10
																					MYEF2	2.53e-12	-0.288015	5.26e-11	1.19371e-10
																					TM9SF1	2.57e-12	-0.310139	1.53e-09	1.21135e-10
																					SRBD1	2.63e-12	-0.306917	9.44e-11	1.23836e-10
																					NIF3L1	2.66e-12	-0.314499	2.35e-11	1.25121e-10
																					ALMS1	2.75e-12	-0.280363	4.17e-11	1.29222e-10
																					PCDHB13	2.8e-12	-0.294922	2.85e-11	1.31303e-10
																					LAMC2	2.8e-12	-0.239054	2.48e-12	1.31303e-10
																					ELMO2P1	2.81e-12	-0.302996	1.63e-10	1.31638e-10
																					PDHA1	2.88e-12	-0.337518	6.36e-11	1.3478e-10
																					ARFIP2	2.92e-12	-0.348444	2.65e-09	1.36375e-10
																					OGDH	2.92e-12	-0.344258	3.06e-09	1.36375e-10
																					ZNF587	2.96e-12	-0.370401	2e-09	1.37964e-10
																					PRR14L	2.96e-12	-0.315643	2.52e-09	1.37964e-10
																					ZMIZ2	2.97e-12	-0.360977	3.04e-08	1.3829e-10
																					ZNF318	3.01e-12	-0.392637	3.34e-10	1.39869e-10
																					RARS	3.09e-12	-0.299554	6.93e-10	1.43298e-10
																					AP4M1	3.13e-12	-0.278531	8.68e-10	1.45007e-10
																					CACNB2	3.14e-12	-0.316319	1.69e-08	1.45324e-10
																					SCYL3	3.17e-12	-0.351377	1.56e-09	1.46418e-10
																					KLHL23	3.17e-12	-0.310213	6.57e-11	1.46418e-10
																					SLC5A4	3.18e-12	-0.298255	2.53e-09	1.46732e-10
																					NONO	3.2e-12	-0.341982	7.66e-10	1.47508e-10
																					CORO2A	3.23e-12	-0.346956	6.54e-10	1.48742e-10
																					TACC2	3.27e-12	-0.292504	7.7e-10	1.50433e-10
																					ATF4	3.3e-12	-0.353885	2.4e-09	1.5151e-10
																					CRYBA2	3.3e-12	-0.281091	1.66e-10	1.5151e-10
																					AREL1	3.31e-12	-0.411762	7.6e-09	1.51818e-10
																					KIF21A	3.37e-12	-0.295642	8.42e-11	1.54416e-10
																					URB1	3.44e-12	-0.286946	1.81e-08	1.57467e-10
																					RGL2	3.47e-12	-0.307575	3.4e-09	1.58525e-10
																					STX16	3.53e-12	-0.397867	1.06e-09	1.61107e-10
																					GLB1	3.54e-12	-0.33927	5.07e-11	1.61403e-10
																					KIF1B	3.63e-12	-0.386128	9.89e-10	1.65179e-10
																					HIST1H2BPS1	3.63e-12	-0.302384	2.93e-12	1.65179e-10
																					ABCF2P1	3.74e-12	-0.327275	3.99e-09	1.70017e-10
																					HARS2	3.75e-12	-0.396801	1.23e-10	1.70303e-10
																					SERPINA3	3.85e-12	-0.242102	1.58e-07	1.74672e-10
																					SQRDL	3.88e-12	-0.279259	6.56e-09	1.7586e-10
																					AMPD3	4.07e-12	-0.291354	1.89e-10	1.83929e-10
																					PCSK6	4.09e-12	-0.295906	2.69e-08	1.84471e-10
																					CHD7	4.09e-12	-0.284388	4.96e-09	1.84471e-10
																					PLXNB1	4.12e-12	-0.306982	3.24e-09	1.85642e-10
																					RP11-384K6.6	4.17e-12	-0.345758	4.17e-09	1.87345e-10
																					F5	4.17e-12	-0.259561	1.12e-13	1.87345e-10
																					KIAA1324	4.18e-12	-0.34321	2.67e-09	1.87611e-10
																					PCAT14	4.21e-12	-0.391001	6.58e-11	1.88407e-10
																					INO80B-WBP1	4.21e-12	-0.305564	1.41e-09	1.88407e-10
																					POLR3E	4.21e-12	-0.305426	5.16e-09	1.88407e-10
																					HTT	4.36e-12	-0.371757	2.76e-09	1.94552e-10
																					DLST	4.4e-12	-0.319381	1.54e-09	1.96147e-10
																					RP11-1378G18.1	4.45e-12	-0.326487	4.28e-10	1.98184e-10
																					NUP153	4.49e-12	-0.362006	3.84e-10	1.9958e-10
																					ZKSCAN1	4.49e-12	-0.333062	2.1e-08	1.9958e-10
																					LAS1L	4.54e-12	-0.301364	3.19e-10	2.01413e-10
																					SNRPGP10	4.58e-12	-0.313353	2.17e-09	2.02992e-10
																					TMEM131	4.66e-12	-0.32719	2.33e-10	2.06339e-10
																					SNHG19	4.69e-12	-0.312893	1.16e-09	2.07468e-10
																					FAM118A	4.72e-12	-0.222853	1.4e-13	2.08595e-10
																					CTPS1	4.9e-12	-0.307186	5.29e-09	2.16342e-10
																					RPGR	4.91e-12	-0.293953	5.09e-10	2.16576e-10
																					RNF217-AS1	4.92e-12	-0.355319	8.85e-09	2.1681e-10
																					RP11-468E2.2	4.93e-12	-0.387099	1.63e-08	2.17043e-10
																					KMT2D	4.98e-12	-0.340212	4.75e-09	2.19034e-10
																					SEC16A	5.04e-12	-0.330848	7.11e-10	2.21462e-10
																					EDC3	5.07e-12	-0.301454	3.58e-10	2.22568e-10
																					SNX25P1	5.1e-12	-0.335618	1.93e-07	2.23671e-10
																					NCOR2	5.14e-12	-0.333069	4.57e-09	2.25211e-10
																					YEATS2	5.28e-12	-0.370121	1.12e-08	2.30906e-10
																					CYCSP34	5.28e-12	-0.311132	1.69e-11	2.30906e-10
																					CBLB	5.32e-12	-0.326144	4.16e-09	2.32435e-10
																					PMS2	5.36e-12	-0.369739	4.97e-09	2.3396e-10
																					STX3	5.53e-12	-0.324219	3.8e-09	2.40469e-10
																					LUC7L2	5.54e-12	-0.319902	2.8e-09	2.40676e-10
																					BMS1	5.57e-12	-0.344652	1.04e-09	2.41752e-10
																					NSMAF	5.65e-12	-0.310034	1.47e-10	2.44762e-10
																					PABPN1	5.69e-12	-0.370329	4.9e-09	2.46264e-10
																					KLF13	5.74e-12	-0.352641	2.31e-09	2.48194e-10
																					RIMKLBP1	5.8e-12	-0.308973	1.96e-09	2.50553e-10
																					PPP3CA	5.85e-12	-0.384435	4.05e-11	2.52477e-10
																					PITRM1	5.93e-12	-0.34117	2.04e-08	2.5569e-10
																					WDR3	6.05e-12	-0.293335	1.74e-10	2.60376e-10
																					TYW1B	6.1e-12	-0.366698	3.66e-10	2.62283e-10
																					RP11-266K4.14	6.23e-12	-0.337141	3.22e-08	2.67623e-10
																					RP11-20I23.13	6.28e-12	-0.319245	3.01e-10	2.69268e-10
																					GDE1	6.3e-12	-0.292362	4.85e-10	2.69874e-10
																					TANC1	6.34e-12	-0.321385	2.94e-12	2.71336e-10
																					PA2G4P4	6.41e-12	-0.329773	3.57e-10	2.74077e-10
																					NFIB	6.42e-12	-0.313115	9.05e-10	2.7425e-10
																					TTLL1	6.48e-12	-0.286591	5.27e-10	2.76556e-10
																					ADI1	6.49e-12	-0.345124	2.36e-11	2.76726e-10
																					LINC01006	6.55e-12	-0.251565	5.33e-12	2.79026e-10
																					BRD8	6.61e-12	-0.291668	4.69e-10	2.81062e-10
																					TMEM205	6.62e-12	-0.325906	1.11e-08	2.81228e-10
																					ERN1	6.63e-12	-0.316407	2e-09	2.81393e-10
																					NECAP2	6.64e-12	-0.382776	9.94e-09	2.81558e-10
																					MRPS17	6.65e-12	-0.288424	8.63e-10	2.81723e-10
																					TNRC6A	6.67e-12	-0.384607	1.1e-09	2.8231e-10
																					SMYD3	6.69e-12	-0.299726	7.92e-14	2.82897e-10
																					FRMD4A	6.85e-12	-0.255506	5.5e-09	2.89397e-10
																					ABHD5	6.9e-12	-0.34909	3.59e-10	2.90975e-10
																					GK5	6.92e-12	-0.279408	4.53e-10	2.91552e-10
																					OR7E160P	6.94e-12	-0.333338	1.82e-10	2.92127e-10
																					JMJD7-PLA2G4B	7.03e-12	-0.2925	3.08e-09	2.95645e-10
																					ATP10A	7.09e-12	-0.258926	1.73e-09	2.97896e-10
																					CDRT4	7.29e-12	-0.320834	1.26e-09	3.05742e-10
																					LARP1	7.41e-12	-0.377625	5.28e-09	3.09928e-10
																					METAP2	7.41e-12	-0.330929	7.56e-11	3.09928e-10
																					MTHFR	7.42e-12	-0.302518	1.72e-09	3.10064e-10
																					TUBG1	7.43e-12	-0.398845	1.12e-08	3.10201e-10
																					AC080125.1	7.52e-12	-0.349801	1.69e-10	3.1339e-10
																					SASS6	7.57e-12	-0.3264	3.31e-11	3.15189e-10
																					RBM34	7.68e-12	-0.282908	4.3e-11	3.1948e-10
																					RSL1D1	7.7e-12	-0.356355	2.11e-11	3.20023e-10
																					SRRT	7.75e-12	-0.354859	1.26e-08	3.2152e-10
																					FRYL	7.85e-12	-0.337172	1.83e-10	3.25376e-10
																					RP11-98D18.9	7.9e-12	-0.327452	1.62e-08	3.27154e-10
																					HDAC6	8.45e-12	-0.344948	5.35e-10	3.49302e-10
																					MLLT6	8.48e-12	-0.366372	2.01e-08	3.50228e-10
																					CARS2	8.49e-12	-0.316187	2.55e-09	3.50327e-10
																					NOP14	8.53e-12	-0.338017	4.45e-09	3.51662e-10
																					RSC1A1	8.74e-12	-0.305916	3.04e-10	3.59676e-10
																					CCT3	8.75e-12	-0.30355	7.17e-10	3.59766e-10
																					KRT18P31	8.94e-12	-0.325471	7.99e-11	3.66596e-10
																					GAS8	9e-12	-0.276035	3.56e-11	3.68728e-10
																					AAAS	9.04e-12	-0.38428	2.62e-09	3.69709e-10
																					LMBR1L	9.04e-12	-0.32843	7.36e-08	3.69709e-10
																					RP11-680G24.5	9.06e-12	-0.349513	3.88e-10	3.70198e-10
																					GEMIN5	9.09e-12	-0.374781	6.29e-11	3.71094e-10
																					PCDHGB1	9.18e-12	-0.344558	1.24e-09	3.74437e-10
																					RER1	9.27e-12	-0.275671	5.69e-10	3.77773e-10
																					FAM86EP	9.3e-12	-0.283693	8.8e-10	3.7866e-10
																					RPL39P3	9.34e-12	-0.303694	6.61e-10	3.79953e-10
																					S100A1	9.48e-12	-0.296966	4.44e-10	3.85308e-10
																					EMC1	9.58e-12	-0.295458	8.06e-10	3.89029e-10
																					ABHD11-AS1	9.61e-12	-0.354498	1.83e-10	3.89904e-10
																					BTBD9	9.68e-12	-0.309571	1.83e-11	3.92398e-10
																					ELMOD3	9.83e-12	-0.316404	5.73e-11	3.98128e-10
																					BTBD7	9.94e-12	-0.298062	1.5e-10	4.02229e-10
																					NFYA	1.01e-11	-0.310933	1.33e-08	4.07987e-10
																					MTPAP	1.01e-11	-0.30548	9.18e-11	4.07987e-10
																					PI4KAP1	1.02e-11	-0.367965	5.08e-08	4.11665e-10
																					TXLNA	1.03e-11	-0.388691	4.34e-08	4.13887e-10
																					CLCN6	1.03e-11	-0.349002	3.45e-09	4.13887e-10
																					PDCD6	1.03e-11	-0.333045	5.54e-10	4.13887e-10
																					SLC20A1	1.03e-11	-0.306039	4.21e-09	4.13887e-10
																					GPATCH2	1.04e-11	-0.328323	2.76e-11	4.17178e-10
																					PPIAP9	1.04e-11	-0.320103	1.21e-09	4.17178e-10
																					LMTK2	1.05e-11	-0.353054	5.37e-08	4.20091e-10
																					ZNF7	1.05e-11	-0.325092	7.19e-12	4.20091e-10
																					RPF2P1	1.05e-11	-0.29931	1.85e-10	4.20091e-10
																					SRSF4	1.06e-11	-0.314135	3.86e-09	4.23356e-10
																					RBBP6	1.06e-11	-0.310153	5.52e-10	4.23356e-10
																					SLC35A5	1.07e-11	-0.354302	2.02e-10	4.26241e-10
																					HLA-DPB1	1.07e-11	-0.324576	6.67e-10	4.26241e-10
																					FMN1	1.07e-11	-0.282071	5.3e-09	4.26241e-10
																					RNU6-760P	1.08e-11	-0.332496	4.63e-07	4.29111e-10
																					TMEM214	1.08e-11	-0.307375	5.21e-08	4.29111e-10
																					NAPG	1.08e-11	-0.300223	3.35e-09	4.29111e-10
																					SPG21	1.09e-11	-0.365354	1.54e-09	4.31595e-10
																					APIP	1.09e-11	-0.290067	3.24e-10	4.31595e-10
																					NDST2	1.11e-11	-0.402282	3.73e-10	4.38008e-10
																					SCAF4	1.11e-11	-0.329393	1.84e-09	4.38008e-10
																					NUP188	1.11e-11	-0.291364	1.05e-09	4.38008e-10
																					GLYR1	1.12e-11	-0.354646	1.19e-09	4.40444e-10
																					UBE2L5P	1.12e-11	-0.34786	1.04e-08	4.40444e-10
																					SMARCC2	1.12e-11	-0.291806	7.99e-09	4.40444e-10
																					KHDRBS3	1.12e-11	-0.253428	1.38e-15	4.40444e-10
																					C16orf58	1.15e-11	-0.345541	2.63e-09	4.51856e-10
																					PRSS8	1.18e-11	-0.355317	1.1e-10	4.62853e-10
																					GOLGA6L16P	1.18e-11	-0.326775	6.79e-12	4.62853e-10
																					ALG3	1.19e-11	-0.351808	2.79e-08	4.65191e-10
																					SDHAP1	1.19e-11	-0.34883	5.45e-08	4.65191e-10
																					ZFHX3	1.19e-11	-0.306413	5.43e-08	4.65191e-10
																					RP11-216N14.7	1.2e-11	-0.314041	1.14e-10	4.67909e-10
																					TRIM33	1.2e-11	-0.287732	1.27e-08	4.67909e-10
																					ZNF266	1.21e-11	-0.320423	1.59e-10	4.71409e-10
																					TLK2P1	1.23e-11	-0.294458	3.33e-09	4.78795e-10
																					RP11-64K7.1	1.25e-11	-0.37374	4.06e-11	4.8617e-10
																					POM121	1.26e-11	-0.355851	4.71e-10	4.88409e-10
																					OR7E90P	1.26e-11	-0.329599	7.67e-09	4.88409e-10
																					RGPD3	1.26e-11	-0.327809	4.17e-10	4.88409e-10
																					RP11-212D19.5	1.28e-11	-0.318047	1.81e-11	4.95744e-10
																					NIT1	1.3e-11	-0.327173	8.61e-09	5.03067e-10
																					RP11-109L13.1	1.32e-11	-0.354916	4.08e-08	5.0995e-10
																					AC005306.3	1.32e-11	-0.337418	2.21e-07	5.0995e-10
																					SMG9	1.35e-11	-0.3294	5.95e-09	5.21102e-10
																					PAN2	1.36e-11	-0.362865	3.61e-09	5.24084e-10
																					TMEM189-UBE2V1	1.36e-11	-0.316742	8.83e-09	5.24084e-10
																					PFN2	1.37e-11	-0.32276	1.18e-09	5.27496e-10
																					NOL9	1.38e-11	-0.30738	8.13e-10	5.30902e-10
																					GAPDHP71	1.39e-11	-0.289891	1.89e-09	5.34303e-10
																					ZDHHC9	1.41e-11	-0.266112	1.22e-08	5.41539e-10
																					IKBKAP	1.44e-11	-0.357774	2.52e-09	5.5214e-10
																					EIF2AK1	1.45e-11	-0.310768	1.3e-10	5.5505e-10
																					COPG1	1.45e-11	-0.285543	3.12e-09	5.5505e-10
																					GCNT1	1.46e-11	-0.284708	7.34e-08	5.58414e-10
																					SETDB1	1.47e-11	-0.343371	4.69e-09	5.61306e-10
																					CKAP5	1.48e-11	-0.339224	7.01e-10	5.64189e-10
																					SRP14-AS1	1.49e-11	-0.32669	3.6e-09	5.67531e-10
																					FOXO3B	1.51e-11	-0.385696	3.61e-08	5.74674e-10
																					HIVEP2	1.53e-11	-0.30826	3.45e-07	5.81324e-10
																					AC004381.6	1.54e-11	-0.312773	1.6e-08	5.8416e-10
																					ZC3H14	1.54e-11	-0.306119	1.78e-11	5.8416e-10
																					PIP4K2B	1.55e-11	-0.414282	1e-09	5.87469e-10
																					MAFB	1.57e-11	-0.382799	2.88e-08	5.9456e-10
																					DGCR8	1.61e-11	-0.30933	1.1e-08	6.08707e-10
																					RP5-981O7.2	1.65e-11	-0.331273	1.03e-08	6.22297e-10
																					CYB561D2	1.68e-11	-0.257093	4.01e-11	6.32576e-10
																					MAL2	1.69e-11	-0.369987	1.33e-09	6.34267e-10
																					SLC11A2	1.69e-11	-0.359287	2.22e-09	6.34267e-10
																					CNNM3	1.69e-11	-0.345032	1.03e-10	6.34267e-10
																					CNKSR1	1.69e-11	-0.293312	3.02e-09	6.34267e-10
																					TCERG1	1.71e-11	-0.378954	1.73e-09	6.40728e-10
																					RP11-532F12.5	1.72e-11	-0.353482	1.05e-09	6.43951e-10
																					GOLPH3L	1.73e-11	-0.375723	4.22e-10	6.47169e-10
																					KIAA0368	1.76e-11	-0.326174	1.48e-09	6.56791e-10
																					CNOT8	1.76e-11	-0.308666	4.54e-11	6.56791e-10
																					RP11-144G6.12	1.76e-11	-0.266272	5.79e-10	6.56791e-10
																					PDZRN3	1.78e-11	-0.334806	5.99e-09	6.6318e-10
																					TSTD2	1.78e-11	-0.317564	1.65e-09	6.6318e-10
																					SEC31A	1.8e-11	-0.285175	7.19e-08	6.69548e-10
																					GSTO3P	1.8e-11	-0.251382	7.26e-11	6.69548e-10
																					PLEKHH1	1.81e-11	-0.340513	7.11e-10	6.72181e-10
																					RP11-104N10.2	1.81e-11	-0.329997	6.84e-10	6.72181e-10
																					WDR12	1.83e-11	-0.265618	1.59e-09	6.78514e-10
																					RGS17	1.85e-11	-0.264715	1.05e-10	6.85378e-10
																					IAH1	1.89e-11	-0.322951	2.67e-10	6.99072e-10
																					SH3YL1	1.9e-11	-0.296147	1.11e-12	7.02207e-10
																					POU2F1	1.91e-11	-0.376805	9.28e-09	7.04772e-10
																					MAPKAP1	1.92e-11	-0.336727	1.73e-09	7.05634e-10
																					EPRS	1.92e-11	-0.32048	8.12e-10	7.05634e-10
																					SORBS2	1.92e-11	-0.316541	2e-07	7.05634e-10
																					TNFSF15	1.97e-11	-0.38595	4.12e-09	7.22857e-10
																					PRKG2	1.99e-11	-0.255596	8.85e-06	7.29614e-10
																					KNSTRN	2.02e-11	-0.281686	3.01e-10	7.39436e-10
																					AC007041.2	2.02e-11	-0.280472	1.91e-08	7.39436e-10
																					PTAR1	2.03e-11	-0.309463	7.62e-11	7.42506e-10
																					RP11-574F21.3	2.09e-11	-0.299401	4.31e-08	7.62031e-10
																					HNRNPKP4	2.11e-11	-0.352069	1.63e-10	7.68107e-10
																					XPC	2.11e-11	-0.327652	6.77e-09	7.68107e-10
																					ABCF3	2.23e-11	-0.287102	5.87e-09	8.08594e-10
																					TMEM183A	2.25e-11	-0.3119	2.45e-08	8.15205e-10
																					SNRNP40	2.29e-11	-0.244174	4.91e-11	8.29045e-10
																					USP31	2.33e-11	-0.341724	3.69e-09	8.42202e-10
																					HNRNPH1P1	2.33e-11	-0.315946	1.66e-09	8.42202e-10
																					PPP1R11	2.35e-11	-0.324702	6.29e-09	8.481e-10
																					MDC1	2.39e-11	-0.313992	5.91e-10	8.6186e-10
																					SLC9A3R1	2.4e-11	-0.299922	2.46e-09	8.64789e-10
																					SCUBE3	2.44e-11	-0.364431	7.58e-08	8.78514e-10
																					ABCC5	2.45e-11	-0.271612	1.19e-09	8.81426e-10
																					NDST1	2.46e-11	-0.332711	3.86e-08	8.83643e-10
																					GNB2L1	2.46e-11	-0.285576	9.99e-10	8.83643e-10
																					CARHSP1	2.49e-11	-0.380446	1.32e-07	8.93026e-10
																					CTB-47B8.5	2.49e-11	-0.338015	1.13e-11	8.93026e-10
																					CCDC57	2.51e-11	-0.25679	1.76e-09	8.99498e-10
																					EML4	2.52e-11	-0.300636	8.38e-09	9.02379e-10
																					ALG1L9P	2.56e-11	-0.329722	8.76e-10	9.15991e-10
																					RP3-453C12.15	2.59e-11	-0.304125	2.54e-08	9.25287e-10
																					HNRNPA1P32	2.59e-11	-0.266846	2.94e-10	9.25287e-10
																					RP11-311D14.1	2.61e-11	-0.305663	1.52e-09	9.30988e-10
																					POLE	2.63e-11	-0.301182	1.35e-07	9.37396e-10
																					ZNF692	2.66e-11	-0.381344	1.05e-07	9.45892e-10
																					GMEB1	2.66e-11	-0.280097	2.12e-08	9.45892e-10
																					CDC42SE1	2.66e-11	-0.271255	2.92e-09	9.45892e-10
																					SS18L1	2.67e-11	-0.319468	1.05e-09	9.47984e-10
																					PSMD13	2.67e-11	-0.238888	3.81e-10	9.47984e-10
																					SF3B3	2.68e-11	-0.366497	1e-09	9.50069e-10
																					AGA	2.68e-11	-0.29477	8.68e-10	9.50069e-10
																					CTD-2583A14.8	2.69e-11	-0.305415	5.58e-09	9.52148e-10
																					AMACR	2.69e-11	-0.283255	1.27e-08	9.52148e-10
																					ZBTB11	2.7e-11	-0.309957	1.88e-09	9.54954e-10
																					AIMP2	2.72e-11	-0.277054	5.3e-10	9.60552e-10
																					TPM3	2.74e-11	-0.319092	5.15e-08	9.66874e-10
																					KRTAP5-7	2.84e-11	-0.294671	8.43e-10	9.99099e-10
																					PCDHGA6	2.84e-11	-0.279859	1.32e-08	9.99099e-10
																					CTBP2P4	2.86e-11	-0.3031	9.82e-10	1.00537e-09
																					DDX41	2.87e-11	-0.32226	2.11e-09	1.00811e-09
																					NSUN4	2.91e-11	-0.313762	2.97e-10	1.02061e-09
																					MCM7	2.92e-11	-0.246323	3.85e-08	1.02333e-09
																					PCDHGB7	2.93e-11	-0.335425	3.41e-09	1.02606e-09
																					RNF135	2.96e-11	-0.348406	8.08e-10	1.03342e-09
																					DHDDS	2.96e-11	-0.316329	2.38e-08	1.03342e-09
																					ZDHHC18	3e-11	-0.3344	1.77e-08	1.04659e-09
																					DPH1	3.03e-11	-0.317612	3.01e-08	1.05626e-09
																					PITHD1	3.04e-11	-0.281545	3.67e-10	1.05814e-09
																					EIF2B1	3.04e-11	-0.266484	1.72e-09	1.05814e-09
																					MIS12	3.11e-11	-0.278142	8.03e-11	1.08087e-09
																					SRRM2	3.12e-11	-0.370137	3.27e-08	1.08353e-09
																					NEBL	3.14e-11	-0.316381	1.69e-09	1.08883e-09
																					NDUFAF7	3.14e-11	-0.287796	2.34e-09	1.08883e-09
																					SERINC2	3.17e-11	-0.311974	9.83e-09	1.09841e-09
																					RP11-597A11.4	3.21e-11	-0.299196	6.03e-08	1.1106e-09
																					NAPEPLD	3.22e-11	-0.295097	8.29e-11	1.11322e-09
																					C5orf45	3.27e-11	-0.361153	2.95e-10	1.12881e-09
																					DDOST	3.27e-11	-0.334423	5.03e-08	1.12881e-09
																					OAZ3	3.28e-11	-0.261079	1.07e-08	1.13142e-09
																					NUS1	3.31e-11	-0.362248	1.63e-10	1.13835e-09
																					NBEAL1	3.31e-11	-0.353473	1.13e-08	1.13835e-09
																					CMTM4	3.31e-11	-0.284652	2.37e-08	1.13835e-09
																					SON	3.32e-11	-0.332205	1.17e-08	1.14094e-09
																					LEO1	3.33e-11	-0.336189	2.53e-10	1.14352e-09
																					EZH2	3.36e-11	-0.338428	9.34e-09	1.15297e-09
																					PSMD3	3.38e-11	-0.297863	4.77e-10	1.15897e-09
																					FOXD1-AS1	3.39e-11	-0.280818	9.05e-12	1.16153e-09
																					NRBP1	3.41e-11	-0.316073	2.13e-09	1.16751e-09
																					ASCC3	3.46e-11	-0.357094	2.84e-10	1.182e-09
																					RP11-274B21.2	3.46e-11	-0.331714	3.59e-08	1.182e-09
																					SMC1A	3.46e-11	-0.266973	4.36e-09	1.182e-09
																					CCDC91	3.53e-11	-0.330307	1.41e-10	1.20501e-09
																					BAZ1A	3.57e-11	-0.348809	1.11e-08	1.21687e-09
																					OSBPL2	3.57e-11	-0.314271	9.71e-10	1.21687e-09
																					CREB3L1	3.58e-11	-0.317145	3.34e-09	1.21937e-09
																					DNMBP-AS1	3.6e-11	-0.296213	5.45e-08	1.22528e-09
																					ZNF471	3.62e-11	-0.345185	6.46e-09	1.23117e-09
																					LINC01176	3.64e-11	-0.379379	1.69e-07	1.23615e-09
																					CTD-2049O4.2	3.64e-11	-0.350705	6.23e-09	1.23615e-09
																					SRSF10	3.65e-11	-0.346948	1.38e-09	1.23863e-09
																					LRCH3	3.66e-11	-0.322229	1.17e-08	1.24111e-09
																					MDH2	3.68e-11	-0.337126	3.43e-08	1.24606e-09
																					HIRA	3.68e-11	-0.316892	2.71e-08	1.24606e-09
																					PDIA5	3.73e-11	-0.303745	1.88e-08	1.26021e-09
																					TM4SF1	3.73e-11	-0.290021	9.76e-08	1.26021e-09
																					FAM222B	3.73e-11	-0.242552	4.48e-10	1.26021e-09
																					TRA2A	3.74e-11	-0.325796	1.52e-08	1.26266e-09
																					TMED10P1	3.75e-11	-0.351249	2.77e-10	1.26418e-09
																					TPR	3.75e-11	-0.329502	1.51e-09	1.26418e-09
																					ARNT	3.8e-11	-0.362022	1.07e-08	1.2801e-09
																					CPNE4	3.83e-11	-0.289548	3.93e-10	1.28832e-09
																					ILF3	3.85e-11	-0.317803	6.53e-09	1.29411e-09
																					RP5-1041C10.3	3.9e-11	-0.311506	1.75e-08	1.30996e-09
																					SRSF2	3.91e-11	-0.331412	2.05e-09	1.3114e-09
																					NOM1	3.91e-11	-0.283431	2.06e-10	1.3114e-09
																					APOO	3.95e-11	-0.393842	1.02e-08	1.32289e-09
																					ICE1	3.95e-11	-0.279123	6.98e-11	1.32289e-09
																					CSPP1	3.97e-11	-0.343268	1.99e-08	1.32862e-09
																					TFEB	4e-11	-0.271945	1.15e-10	1.33672e-09
																					NEAT1	4.01e-11	-0.259924	9.78e-10	1.33909e-09
																					SLC25A5P1	4.04e-11	-0.277091	1.98e-09	1.34813e-09
																					FASTKD3	4.09e-11	-0.29744	8.47e-11	1.36284e-09
																					ASH1L	4.13e-11	-0.334305	1.1e-08	1.37517e-09
																					PCNXL2	4.16e-11	-0.309321	1.08e-10	1.38316e-09
																					ARHGEF35	4.16e-11	-0.280743	2.23e-08	1.38316e-09
																					HNRNPK	4.17e-11	-0.336312	1.75e-09	1.38449e-09
																					RCBTB1	4.17e-11	-0.264565	3.69e-08	1.38449e-09
																					TAF1	4.18e-11	-0.287826	2.79e-10	1.38581e-09
																					PTPRJ	4.2e-11	-0.295407	2.95e-09	1.39144e-09
																					CEP83	4.31e-11	-0.290415	2.31e-10	1.42685e-09
																					TRGV10	4.32e-11	-0.311788	5.13e-10	1.42914e-09
																					NWD1	4.41e-11	-0.270156	8.55e-08	1.45577e-09
																					SAP130	4.43e-11	-0.344259	3.63e-09	1.46028e-09
																					NAT10	4.44e-11	-0.305328	2.51e-09	1.46044e-09
																					RP11-452H21.1	4.44e-11	-0.296584	1.85e-10	1.46044e-09
																					OR7E102P	4.44e-11	-0.286984	4.83e-10	1.46044e-09
																					PSPC1	4.46e-11	-0.306235	6.5e-09	1.46597e-09
																					ABCD4	4.49e-11	-0.297974	9.26e-09	1.47478e-09
																					RP11-244F12.1	4.5e-11	-0.323485	4.16e-09	1.47596e-09
																					PTGFRN	4.5e-11	-0.307719	6.35e-09	1.47596e-09
																					GOLGA6L17P	4.52e-11	-0.331595	5.18e-10	1.48147e-09
																					SLC24A1	4.54e-11	-0.290461	2.52e-06	1.48696e-09
																					AC002365.5	4.55e-11	-0.339355	4.04e-09	1.48918e-09
																					DPAGT1	4.56e-11	-0.265771	1.41e-09	1.49139e-09
																					PSMD4	4.57e-11	-0.287969	6.61e-08	1.4936e-09
																					NDUFS6	4.61e-11	-0.381442	1.2e-08	1.50561e-09
																					CUL9	4.62e-11	-0.327004	2.58e-08	1.5078e-09
																					RAB25	4.64e-11	-0.331871	1.03e-08	1.51326e-09
																					CPT1B	4.67e-11	-0.320655	4.01e-09	1.52196e-09
																					IL4R	4.68e-11	-0.338172	3.49e-06	1.52414e-09
																					D2HGDH	4.76e-11	-0.306613	1.39e-09	1.54801e-09
																					PMF1	4.92e-11	-0.296295	8.48e-09	1.59779e-09
																					NDRG1	4.93e-11	-0.283498	7.75e-09	1.5999e-09
																					PM20D2	4.94e-11	-0.298752	9.55e-10	1.60202e-09
																					IQCE	4.96e-11	-0.329726	8.74e-08	1.60738e-09
																					RP11-603J24.9	4.97e-11	-0.293975	3.05e-09	1.60948e-09
																					OCLN	4.99e-11	-0.294659	1.32e-10	1.61482e-09
																					SDAD1	5e-11	-0.308236	5.4e-08	1.61692e-09
																					MCM3AP	5.02e-11	-0.311521	2.32e-09	1.62225e-09
																					RP4-669L17.10	5.08e-11	-0.314395	5.77e-10	1.64049e-09
																					HARS	5.13e-11	-0.298239	8.28e-09	1.65548e-09
																					KDM1A	5.16e-11	-0.346028	1.75e-08	1.66399e-09
																					SAMD4B	5.17e-11	-0.304845	7.6e-10	1.66605e-09
																					ASNSD1	5.18e-11	-0.283887	2.67e-10	1.6681e-09
																					MUC1	5.23e-11	-0.303507	1.59e-05	1.68068e-09
																					AC073869.20	5.23e-11	-0.2832	6.36e-09	1.68068e-09
																					ZNF862	5.26e-11	-0.312372	2e-08	1.68914e-09
																					CD276	5.32e-11	-0.292844	7e-12	1.70484e-09
																					AC005017.2	5.42e-11	-0.283275	2.23e-08	1.73568e-09
																					LRP11	5.49e-11	-0.310178	3.5e-09	1.75566e-09
																					PUS7	5.49e-11	-0.2956	4.19e-08	1.75566e-09
																					DEAF1	5.53e-11	-0.394711	1.94e-08	1.76722e-09
																					OR7E110P	5.57e-11	-0.360982	3.45e-09	1.77877e-09
																					RXRB	5.63e-11	-0.352155	5.42e-08	1.79668e-09
																					QRICH1	5.65e-11	-0.345222	4.37e-08	1.80182e-09
																					GRHL1	5.66e-11	-0.291306	8.64e-08	1.80376e-09
																					USP8	5.67e-11	-0.281799	4.33e-09	1.8057e-09
																					OR7E99P	5.71e-11	-0.30767	4.15e-10	1.81718e-09
																					PCDHGA10	5.77e-11	-0.325634	2.15e-08	1.835e-09
																					MAPT	5.78e-11	-0.282797	6.03e-08	1.83692e-09
																					KLC1	5.8e-11	-0.326139	6.89e-08	1.842e-09
																					SMG1P3	5.82e-11	-0.363779	1.83e-08	1.84708e-09
																					DENND4B	5.9e-11	-0.327318	3.11e-09	1.86989e-09
																					ATP7B	5.9e-11	-0.277531	3.74e-10	1.86989e-09
																					FAM134A	6.01e-11	-0.291483	2.06e-08	1.90344e-09
																					PCSK7	6.03e-11	-0.284539	5.79e-08	1.90715e-09
																					FDPS	6.03e-11	-0.279073	1.98e-08	1.90715e-09
																					ANKLE2	6.09e-11	-0.34412	1.99e-07	1.92349e-09
																					DDX12P	6.41e-11	-0.303026	6.54e-09	2.0204e-09
																					SF3B2	6.48e-11	-0.324164	7.81e-09	2.04107e-09
																					UBAP2	6.49e-11	-0.333394	3.08e-08	2.04282e-09
																					NGDN	6.52e-11	-0.272943	1.97e-09	2.05086e-09
																					CENPN	6.57e-11	-0.274112	1.82e-07	2.06518e-09
																					NSUN5	6.6e-11	-0.339362	8.43e-09	2.07319e-09
																					RP11-378J18.9	6.62e-11	-0.337435	1.21e-08	2.07664e-09
																					ARHGAP26	6.62e-11	-0.310923	4.06e-07	2.07664e-09
																					USP42	6.66e-11	-0.341356	1.85e-10	2.08777e-09
																					PDS5A	6.75e-11	-0.282278	4.89e-09	2.1131e-09
																					PHB2	6.86e-11	-0.2998	1.1e-09	2.14462e-09
																					RP1-90G24.10	6.86e-11	-0.20941	1.34e-09	2.14462e-09
																					ENPP1	6.87e-11	-0.279187	3.3e-07	2.14629e-09
																					AL133243.2	6.92e-11	-0.292799	1.97e-10	2.16045e-09
																					CPSF1P1	6.99e-11	-0.243556	3.56e-09	2.18082e-09
																					CHD4	7.07e-11	-0.302114	3.7e-09	2.20429e-09
																					C3orf35	7.11e-11	-0.339961	1.28e-07	2.21526e-09
																					LINC00665	7.12e-11	-0.343168	2.18e-09	2.21688e-09
																					ZNF384	7.13e-11	-0.311849	7.53e-09	2.21849e-09
																					C16orf70	7.16e-11	-0.316641	4.41e-09	2.22632e-09
																					OSMR	7.18e-11	-0.319314	9.18e-07	2.23103e-09
																					TMEM50B	7.21e-11	-0.333647	3.68e-08	2.23884e-09
																					MSL3P1	7.25e-11	-0.360892	6.73e-10	2.24672e-09
																					GRIP1	7.29e-11	-0.26998	8.69e-12	2.2576e-09
																					NFX1	7.32e-11	-0.247567	9.45e-09	2.26536e-09
																					CACNA1C	7.43e-11	-0.328548	2.2e-07	2.29786e-09
																					ZXDC	7.53e-11	-0.28114	1.06e-09	2.32722e-09
																					TEAD3	7.6e-11	-0.319988	1.27e-07	2.34571e-09
																					CTD-2290P7.1	7.62e-11	-0.342741	6.01e-09	2.35031e-09
																					HOXA10-HOXA9	7.63e-11	-0.338594	2.14e-08	2.35182e-09
																					SNRNP35	7.71e-11	-0.301287	2.02e-09	2.37489e-09
																					SBNO1	7.87e-11	-0.275112	6.12e-10	2.42255e-09
																					CTBP2	7.9e-11	-0.268631	7.27e-10	2.43016e-09
																					PCDH1	7.91e-11	-0.325847	6.89e-08	2.43161e-09
																					RP1-302G2.5	8e-11	-0.233307	1.48e-09	2.45436e-09
																					AGAP4	8.01e-11	-0.311001	7.02e-09	2.4558e-09
																					TNS2	8.08e-11	-0.388044	3.9e-07	2.47561e-09
																					AC126365.1	8.09e-11	-0.283715	7e-09	2.47702e-09
																					TMEM63A	8.1e-11	-0.327508	1.62e-07	2.47844e-09
																					MUC12	8.12e-11	-0.21665	2.71e-07	2.48291e-09
																					EXOC4	8.13e-11	-0.36038	1.67e-07	2.48432e-09
																					EEPD1	8.14e-11	-0.247534	6.9e-06	2.48572e-09
																					FZD5	8.17e-11	-0.281579	3.09e-09	2.49323e-09
																					YTHDF2	8.19e-11	-0.306806	1.89e-09	2.49768e-09
																					PSMC5	8.25e-11	-0.252952	2.83e-08	2.51431e-09
																					CPSF1	8.26e-11	-0.335918	2.46e-09	2.51569e-09
																					IMPDH1P10	8.32e-11	-0.343301	6.42e-07	2.53229e-09
																					BRPF3	8.41e-11	-0.277998	1.41e-09	2.558e-09
																					EIF4ENIF1	8.48e-11	-0.277349	4.57e-08	2.57588e-09
																					ABCF1	8.52e-11	-0.337069	2.87e-07	2.58633e-09
																					RP11-1084J3.3	8.53e-11	-0.224408	1.02e-07	2.58766e-09
																					PPA1	8.55e-11	-0.279029	3.36e-09	2.59202e-09
																					VRK3	8.56e-11	-0.346083	8.35e-08	2.59334e-09
																					RP1-283E3.4	8.65e-11	-0.310931	5.51e-07	2.61545e-09
																					RP11-680F8.4	8.72e-11	-0.330345	9.72e-10	2.63488e-09
																					DEFB112	8.85e-11	-0.323369	1.55e-10	2.67066e-09
																					SUN1	8.9e-11	-0.357471	8.15e-09	2.68399e-09
																					DEFB109P1B	8.94e-11	-0.322985	1.18e-06	2.69429e-09
																					ODC1	9.02e-11	-0.295627	2.68e-08	2.71484e-09
																					RP11-182N22.9	9.03e-11	-0.286945	1.98e-10	2.71608e-09
																					ASAP2	9.08e-11	-0.260885	4.79e-10	2.72933e-09
																					GOLGA2	9.19e-11	-0.247669	2.27e-09	2.7606e-09
																					GIGYF2	9.23e-11	-0.29025	1.85e-07	2.77081e-09
																					TRIT1	9.35e-11	-0.356666	1.44e-08	2.805e-09
																					FAM86HP	9.37e-11	-0.320208	6.39e-08	2.80917e-09
																					CTC-543D15.8	9.47e-11	-0.297279	1.01e-07	2.8373e-09
																					PTPRF	9.55e-11	-0.3511	3.25e-07	2.85941e-09
																					DVL3	9.7e-11	-0.39491	1.87e-07	2.90244e-09
																					AP001469.7	9.76e-11	-0.323064	1.29e-08	2.91849e-09
																					SLC25A5	9.77e-11	-0.28784	2.71e-10	2.91959e-09
																					PTK7	9.81e-11	-0.272827	1.23e-09	2.92964e-09
																					PPP1R8	9.95e-11	-0.284664	6.52e-08	2.96952e-09
																					SLC7A6	1.01e-10	-0.345132	2.24e-07	3.00455e-09
																					AGAP1	1.01e-10	-0.290783	2e-09	3.00455e-09
																					CFAP126	1.01e-10	-0.266619	3.11e-09	3.00455e-09
																					HCFC1	1.02e-10	-0.325909	7.7e-08	3.03234e-09
																					RNF123	1.03e-10	-0.344925	1.62e-07	3.05615e-09
																					BMS1P10	1.03e-10	-0.239175	1.9e-10	3.05615e-09
																					PI4KB	1.04e-10	-0.32497	1.38e-07	3.08185e-09
																					PSMD11	1.05e-10	-0.343013	1.19e-08	3.1035e-09
																					TXLNGY	1.05e-10	-0.31371	2.13e-10	3.1035e-09
																					STRN	1.05e-10	-0.268178	2.08e-10	3.1035e-09
																					PCGF1	1.06e-10	-0.312376	2.93e-08	3.12703e-09
																					RP11-307O1.1	1.06e-10	-0.292136	6.83e-10	3.12703e-09
																					F3	1.07e-10	-0.271485	1.83e-11	3.1525e-09
																					RP11-526I8.2	1.1e-10	-0.306299	1.76e-06	3.23881e-09
																					PCNXL3	1.11e-10	-0.270233	2.49e-07	3.26617e-09
																					MANSC1	1.13e-10	-0.338125	2.37e-09	3.31865e-09
																					PRKAG1	1.13e-10	-0.31879	5.01e-08	3.31865e-09
																					MCTS2P	1.13e-10	-0.253876	1.53e-07	3.31865e-09
																					PSMD6	1.14e-10	-0.280415	1.15e-08	3.34589e-09
																					RN7SKP163	1.15e-10	-0.293196	1.26e-10	3.37094e-09
																					AC004447.2	1.15e-10	-0.286694	3.27e-08	3.37094e-09
																					RP4-717I23.3	1.16e-10	-0.342788	4.64e-08	3.39593e-09
																					VCP	1.16e-10	-0.287603	2.21e-08	3.39593e-09
																					HID1	1.17e-10	-0.352289	4.72e-08	3.42303e-09
																					ADAM9	1.18e-10	-0.293228	4.53e-08	3.4501e-09
																					AHSA2	1.19e-10	-0.29553	1.45e-08	3.47713e-09
																					SUPT5H	1.22e-10	-0.342688	1.67e-09	3.56027e-09
																					NOP2	1.24e-10	-0.307115	4.41e-08	3.61405e-09
																					SF3A1	1.24e-10	-0.28856	3.03e-07	3.61405e-09
																					C6orf89	1.25e-10	-0.311434	1.67e-07	3.63859e-09
																					RP11-438J1.1	1.25e-10	-0.294917	2.4e-07	3.63859e-09
																					PLA2G4B	1.26e-10	-0.314677	9.48e-09	3.66307e-09
																					NFRKB	1.26e-10	-0.313307	3.4e-09	3.66307e-09
																					POLM	1.27e-10	-0.27074	7.68e-09	3.68981e-09
																					DHX57	1.28e-10	-0.328363	2.24e-08	3.7095e-09
																					RP11-474C8.4	1.28e-10	-0.252967	5.41e-10	3.7095e-09
																					HEATR5B	1.29e-10	-0.366783	1.46e-08	3.73613e-09
																					BIRC6	1.3e-10	-0.325687	1.59e-07	3.76036e-09
																					PIN4	1.3e-10	-0.318613	1.35e-08	3.76036e-09
																					GPN1	1.32e-10	-0.330252	3.57e-08	3.81343e-09
																					TUBD1	1.32e-10	-0.247136	1.03e-09	3.81343e-09
																					PRPF4B	1.33e-10	-0.329498	2.93e-08	3.8375e-09
																					PYCR2	1.33e-10	-0.271769	7.03e-09	3.8375e-09
																					NARF	1.34e-10	-0.311977	1.88e-08	3.8591e-09
																					FYCO1	1.34e-10	-0.301312	3.13e-09	3.8591e-09
																					AC006011.4	1.35e-10	-0.318052	3.23e-09	3.88062e-09
																					UBN2	1.35e-10	-0.312206	1.56e-08	3.88062e-09
																					RBM10	1.36e-10	-0.320735	2.2e-09	3.90692e-09
																					ERC1	1.38e-10	-0.340254	2.03e-08	3.95697e-09
																					CCZ1B	1.38e-10	-0.299877	4.91e-09	3.95697e-09
																					PTK2	1.39e-10	-0.353419	7.6e-08	3.98317e-09
																					SERPINE1	1.4e-10	-0.366826	5.14e-06	4.00684e-09
																					NANOGP4	1.4e-10	-0.255962	1.21e-05	4.00684e-09
																					AC002310.7	1.41e-10	-0.290529	4.94e-10	4.03295e-09
																					RP3-425P12.4	1.42e-10	-0.300609	2.13e-07	4.05651e-09
																					RP11-123K3.4	1.43e-10	-0.385722	1.68e-08	4.08255e-09
																					AC093162.5	1.44e-10	-0.382243	7.16e-06	4.10347e-09
																					POLR3C	1.44e-10	-0.323135	9.18e-09	4.10347e-09
																					PSMB7	1.44e-10	-0.296765	1.53e-09	4.10347e-09
																					RP11-278L15.2	1.45e-10	-0.292931	1.26e-07	4.12941e-09
																					CHN2	1.46e-10	-0.252124	8.67e-08	4.15532e-09
																					NAALADL2	1.47e-10	-0.297364	5.13e-09	4.17861e-09
																					COX6B1	1.48e-10	-0.327076	1.23e-07	4.19926e-09
																					RP11-480I12.5	1.48e-10	-0.268932	2.8e-09	4.19926e-09
																					RP5-878I13.1	1.48e-10	-0.234179	3.2e-09	4.19926e-09
																					DHRS4	1.49e-10	-0.313786	1.99e-10	4.22503e-09
																					ATP13A1	1.5e-10	-0.317369	1.86e-07	4.24815e-09
																					DMXL2	1.5e-10	-0.308139	1.25e-08	4.24815e-09
																					ANAPC5	1.53e-10	-0.317175	5.11e-09	4.32779e-09
																					C5orf42	1.53e-10	-0.280919	7.2e-09	4.32779e-09
																					HERC2	1.57e-10	-0.243897	5.91e-10	4.43549e-09
																					S100A13	1.59e-10	-0.293622	6.97e-10	4.48374e-09
																					RP11-120M18.2	1.59e-10	-0.27371	5.76e-07	4.48374e-09
																					RP11-182J1.14	1.59e-10	-0.266628	5.59e-10	4.48374e-09
																					FNDC3B	1.6e-10	-0.335224	9.63e-08	4.50092e-09
																					AC004754.3	1.6e-10	-0.306943	1.01e-09	4.50092e-09
																					HOXA9	1.6e-10	-0.268843	6.23e-09	4.50092e-09
																					NUTF2	1.62e-10	-0.328601	1.68e-07	4.54607e-09
																					PAICSP1	1.64e-10	-0.283116	9.41e-08	4.5938e-09
																					CASC3	1.66e-10	-0.34089	2.13e-07	4.64699e-09
																					ANKRD28	1.68e-10	-0.333243	9.53e-08	4.69727e-09
																					RP11-367J7.4	1.69e-10	-0.324097	1.01e-07	4.72236e-09
																					RP11-173P15.3	1.7e-10	-0.290795	2.05e-08	4.7388e-09
																					SDR42E1	1.71e-10	-0.311101	5.18e-11	4.76379e-09
																					MTA2	1.72e-10	-0.268342	9.58e-09	4.78586e-09
																					NUP214	1.73e-10	-0.296963	5.38e-08	4.81078e-09
																					KLC2	1.77e-10	-0.359806	8.11e-08	4.91311e-09
																					CTNNA1	1.78e-10	-0.306106	8.89e-09	4.93492e-09
																					CLUHP3	1.78e-10	-0.272418	1.2e-09	4.93492e-09
																					PDCL3	1.79e-10	-0.347872	3.82e-09	4.95667e-09
																					DICER1	1.79e-10	-0.311485	6.27e-07	4.95667e-09
																					TAZ	1.8e-10	-0.359497	5.53e-08	4.98137e-09
																					LINC00630	1.82e-10	-0.352666	2.49e-07	5.03369e-09
																					TXNDC11	1.84e-10	-0.284275	9.86e-09	5.08595e-09
																					TMEM184A	1.85e-10	-0.312616	1.68e-06	5.1044e-09
																					PNN	1.85e-10	-0.277309	7.38e-09	5.1044e-09
																					NBPF9	1.86e-10	-0.312913	9.23e-08	5.12892e-09
																					ZBTB16	1.92e-10	-0.329776	1.98e-05	5.27857e-09
																					KIAA2018	1.92e-10	-0.274093	3e-09	5.27857e-09
																					ZFAND4	1.92e-10	-0.268124	1.53e-10	5.27857e-09
																					NGLY1	1.93e-10	-0.321656	3.21e-08	5.29657e-09
																					COG7	1.93e-10	-0.289883	3.97e-09	5.29657e-09
																					CTBP1-AS2	1.93e-10	-0.271531	4.93e-10	5.29657e-09
																					RABGGTA	1.94e-10	-0.292815	1.27e-07	5.32085e-09
																					PCBP1-AS1	1.95e-10	-0.25841	4.44e-10	5.34509e-09
																					NPIPA5	1.97e-10	-0.386459	3.39e-06	5.3967e-09
																					MCM8	1.98e-10	-0.31349	8.36e-09	5.42087e-09
																					PRSS48	2e-10	-0.345917	2.52e-07	5.46912e-09
																					IFT122	2.01e-10	-0.294861	2.01e-08	5.4932e-09
																					DHX15	2.02e-10	-0.329594	1.14e-07	5.51072e-09
																					PCDHB19P	2.02e-10	-0.295635	2.43e-10	5.51072e-09
																					ICT1	2.02e-10	-0.245904	2.67e-10	5.51072e-09
																					RP11-263K19.4	2.03e-10	-0.357207	1.9e-07	5.53145e-09
																					IPO4	2.03e-10	-0.28163	3.18e-07	5.53145e-09
																					RAD18	2.04e-10	-0.336414	1.31e-09	5.54557e-09
																					GDAP1	2.04e-10	-0.274234	2.9e-08	5.54557e-09
																					ITGB1BP1	2.04e-10	-0.250863	1.39e-10	5.54557e-09
																					RP11-1042B17.4	2.04e-10	-0.246356	7.36e-09	5.54557e-09
																					EIF3A	2.05e-10	-0.289273	5.99e-08	5.56947e-09
																					SETD2	2.07e-10	-0.299654	9.8e-08	5.61718e-09
																					APOLD1	2.08e-10	-0.371577	4.41e-08	5.64099e-09
																					RUNDC1	2.09e-10	-0.275552	9.55e-09	5.66477e-09
																					EPHB4	2.1e-10	-0.285533	1.45e-08	5.68853e-09
																					TRIO	2.14e-10	-0.362499	8.64e-06	5.79007e-09
																					NUP50	2.15e-10	-0.312444	7.37e-08	5.8103e-09
																					RP11-449H3.1	2.15e-10	-0.250396	2.67e-10	5.8103e-09
																					RP11-849H4.4	2.17e-10	-0.281966	1.17e-07	5.86091e-09
																					GAPDHP62	2.19e-10	-0.306554	2.88e-07	5.90454e-09
																					TSTA3	2.19e-10	-0.275163	3.07e-08	5.90454e-09
																					FAM171A1	2.19e-10	-0.228168	3.12e-07	5.90454e-09
																					SLC35B1	2.21e-10	-0.299913	4e-09	5.95497e-09
																					H2AFY	2.22e-10	-0.332848	3.87e-09	5.97842e-09
																					ZNF700	2.23e-10	-0.309191	1.97e-08	6.00184e-09
																					PSMF1	2.25e-10	-0.324747	4.27e-09	6.05213e-09
																					FLOT2	2.26e-10	-0.303216	8.67e-10	6.07548e-09
																					TBRG4	2.27e-10	-0.322294	7.63e-08	6.09525e-09
																					SLC9A8	2.27e-10	-0.308118	4.99e-08	6.09525e-09
																					PPP1R1B	2.3e-10	-0.245634	1.24e-07	6.1722e-09
																					CDK12	2.33e-10	-0.297666	5.04e-08	6.24907e-09
																					ARHGAP17	2.35e-10	-0.319058	5.05e-08	6.29538e-09
																					AFF4	2.38e-10	-0.30243	2.23e-06	6.36833e-09
																					TRIM27	2.38e-10	-0.240397	3.19e-10	6.36833e-09
																					CERS5	2.39e-10	-0.323873	1.7e-08	6.39138e-09
																					TRBV7-4	2.43e-10	-0.282692	8.64e-10	6.49081e-09
																					POM121L6P	2.44e-10	-0.270907	1.82e-10	6.51374e-09
																					ENPP3	2.46e-10	-0.290005	8.17e-06	6.55573e-09
																					STX16-NPEPL1	2.46e-10	-0.288466	1.03e-08	6.55573e-09
																					AC024560.3	2.47e-10	-0.333829	3.39e-09	6.57477e-09
																					ANKRD17	2.5e-10	-0.333492	5.98e-07	6.6431e-09
																					SOGA1	2.5e-10	-0.291942	5.76e-08	6.6431e-09
																					ERRFI1	2.52e-10	-0.309296	7.21e-06	6.69239e-09
																					CDC37P1	2.53e-10	-0.30017	7.75e-10	6.71507e-09
																					CDCP1	2.55e-10	-0.296026	5.76e-08	6.76426e-09
																					ATP5B	2.56e-10	-0.29145	2.92e-09	6.78687e-09
																					NSUN5P2	2.59e-10	-0.351229	3.09e-07	6.86246e-09
																					ATP6V1E1	2.6e-10	-0.338432	5.5e-08	6.88103e-09
																					RAB7A	2.6e-10	-0.284471	7.97e-09	6.88103e-09
																					LSR	2.63e-10	-0.206292	5.65e-09	6.95643e-09
																					SPATS2L	2.66e-10	-0.276741	2.45e-09	7.02771e-09
																					TGS1	2.69e-10	-0.358497	9.66e-09	7.09883e-09
																					STAT3	2.71e-10	-0.303256	3.93e-06	7.13933e-09
																					ZNF35	2.71e-10	-0.294848	1.64e-09	7.13933e-09
																					NUP98	2.78e-10	-0.294318	7.39e-08	7.30285e-09
																					RP1-43E13.2	2.78e-10	-0.288642	3.59e-09	7.30285e-09
																					STON1	2.78e-10	-0.269983	4.44e-07	7.30285e-09
																					CCDC47	2.78e-10	-0.263847	5.64e-09	7.30285e-09
																					LRTOMT	2.79e-10	-0.39757	5.72e-07	7.32494e-09
																					TCEA3	2.8e-10	-0.325071	5.24e-08	7.34701e-09
																					PRRC2C	2.81e-10	-0.313229	5e-07	7.36067e-09
																					SCFD2	2.81e-10	-0.313071	3.98e-09	7.36067e-09
																					WHSC1	2.81e-10	-0.295929	3.15e-07	7.36067e-09
																					WDR11	2.84e-10	-0.316949	2.58e-08	7.42658e-09
																					C21orf59	2.84e-10	-0.298874	1.52e-07	7.42658e-09
																					DHRS4-AS1	2.87e-10	-0.303502	2.36e-09	7.50077e-09
																					ZNF142	2.89e-10	-0.301724	6.84e-08	7.54447e-09
																					VLDLR	3.05e-10	-0.270634	4.98e-07	7.94864e-09
																					PRDM10	3.07e-10	-0.332497	1.34e-06	7.99172e-09
																					METTL2B	3.07e-10	-0.275284	3.33e-08	7.99172e-09
																					OR7E100P	3.11e-10	-0.285253	3.64e-08	8.0867e-09
																					PTRH2	3.12e-10	-0.262453	2.46e-08	8.10813e-09
																					ANKRD52	3.17e-10	-0.314152	1.94e-07	8.22878e-09
																					DDX39B	3.17e-10	-0.29502	3.4e-08	8.22878e-09
																					ZNF765	3.21e-10	-0.262975	4.39e-10	8.32792e-09
																					JARID2	3.24e-10	-0.359159	8.91e-09	8.38685e-09
																					WDFY3	3.24e-10	-0.321965	4.11e-07	8.38685e-09
																					ARHGEF26-AS1	3.24e-10	-0.273984	8.56e-09	8.38685e-09
																					ARHGDIG	3.25e-10	-0.332059	2.32e-08	8.40328e-09
																					RP3-395M20.8	3.25e-10	-0.29245	2.88e-10	8.40328e-09
																					FBXW8	3.26e-10	-0.295722	6.42e-10	8.42441e-09
																					RP11-102M11.1	3.29e-10	-0.285823	1.77e-09	8.49717e-09
																					TXLNG	3.33e-10	-0.304047	1.26e-08	8.59566e-09
																					HM13	3.34e-10	-0.35862	8.88e-08	8.61664e-09
																					ILDR1	3.35e-10	-0.321478	3.65e-07	8.6376e-09
																					RBM47	3.36e-10	-0.286966	3.43e-09	8.65369e-09
																					JMJD7	3.37e-10	-0.305757	3.19e-08	8.67459e-09
																					PPIL3	3.39e-10	-0.300137	7.94e-11	8.7212e-09
																					AC010642.1	3.4e-10	-0.268498	4.76e-10	8.74204e-09
																					TMEM117	3.41e-10	-0.255525	1.43e-09	8.76286e-09
																					ANAPC1	3.46e-10	-0.337718	3.67e-09	8.88639e-09
																					BCLAF1P1	3.52e-10	-0.287149	5.88e-09	9.03545e-09
																					SAV1	3.53e-10	-0.269858	2.48e-08	9.05607e-09
																					YBX1P10	3.54e-10	-0.290917	4.38e-09	9.07667e-09
																					ZC3H15	3.55e-10	-0.373894	1.11e-08	9.09725e-09
																					MTO1	3.56e-10	-0.320674	3.51e-10	9.1178e-09
																					PDXDC2P	3.59e-10	-0.306225	1.42e-06	9.18952e-09
																					RIPK1	3.6e-10	-0.285226	3.93e-08	9.21e-09
																					RAP1GDS1	3.61e-10	-0.331291	2.31e-08	9.22533e-09
																					RP11-113K21.4	3.61e-10	-0.325861	3.54e-09	9.22533e-09
																					MARK3	3.62e-10	-0.322641	3.67e-08	9.24576e-09
																					DDX17	3.63e-10	-0.313275	2.54e-07	9.26616e-09
																					CERS2	3.64e-10	-0.321507	1.73e-07	9.28654e-09
																					SRSF11	3.65e-10	-0.265586	6.59e-08	9.30689e-09
																					RP11-458F8.4	3.66e-10	-0.31067	6.17e-08	9.32207e-09
																					ADAM17	3.68e-10	-0.323106	3.78e-07	9.36783e-09
																					ATF5	3.7e-10	-0.372377	8.32e-08	9.41354e-09
																					RP11-295P9.3	3.71e-10	-0.255418	1.8e-08	9.43377e-09
																					CNOT1	3.73e-10	-0.282821	1.27e-08	9.47939e-09
																					ARID4B	3.74e-10	-0.294176	1.37e-09	9.49956e-09
																					GATAD2B	3.77e-10	-0.348435	6.52e-07	9.57048e-09
																					SETD3	3.83e-10	-0.296698	9.35e-08	9.71209e-09
																					RP11-310N16.1	3.83e-10	-0.247835	4.29e-09	9.71209e-09
																					TBC1D14	3.9e-10	-0.296812	2.33e-08	9.87871e-09
																					NEK3	3.91e-10	-0.311819	1.33e-07	9.89316e-09
																					CDK16	3.91e-10	-0.282538	4.66e-08	9.89316e-09
																					IMMT	3.93e-10	-0.298363	1.98e-09	9.93285e-09
																					RP11-815J21.2	3.94e-10	-0.290034	7.14e-08	9.95266e-09
																					MRPL24	3.96e-10	-0.319867	1.62e-08	9.99222e-09
																					GNL3	3.96e-10	-0.285695	1.92e-07	9.99222e-09
																					PCDHGB5	3.98e-10	-0.257795	3.01e-08	1.00372e-08
																					SRPRB	3.99e-10	-0.268724	3.17e-07	1.00569e-08
																					WASF2	4e-10	-0.302925	3.21e-07	1.00711e-08
																					AC006116.20	4e-10	-0.27172	2.26e-08	1.00711e-08
																					RFWD3	4.03e-10	-0.271863	4.6e-08	1.01411e-08
																					HERC1	4.07e-10	-0.238581	1.99e-08	1.02305e-08
																					RN7SL338P	4.09e-10	-0.282783	2.05e-09	1.02752e-08
																					PTOV1-AS1	4.1e-10	-0.332064	3.37e-10	1.02947e-08
																					CDK11B	4.12e-10	-0.282408	1.8e-08	1.03393e-08
																					TFCP2	4.14e-10	-0.344818	1.81e-08	1.03838e-08
																					MIR4751	4.15e-10	-0.335993	1.54e-09	1.04032e-08
																					ENTPD2	4.17e-10	-0.328402	4.36e-07	1.04477e-08
																					RP11-342M1.3	4.2e-10	-0.301166	1.32e-06	1.05171e-08
																					GOLGA3	4.22e-10	-0.288495	6.66e-09	1.05557e-08
																					GPBP1L1	4.22e-10	-0.282448	9.89e-08	1.05557e-08
																					SWI5	4.23e-10	-0.23705	2.7e-08	1.0575e-08
																					PBDC1	4.24e-10	-0.302201	4.75e-08	1.05942e-08
																					SEC24B	4.25e-10	-0.267003	3.03e-07	1.06135e-08
																					PCNT	4.26e-10	-0.267139	5.08e-10	1.06327e-08
																					DNAJC16	4.29e-10	-0.298009	7.69e-08	1.07018e-08
																					RFFL	4.31e-10	-0.265462	4.9e-08	1.07458e-08
																					PLXNA2	4.32e-10	-0.309979	1.54e-07	1.07649e-08
																					RAPGEF6	4.43e-10	-0.330493	1.7e-07	1.10271e-08
																					CTC-432M15.3	4.46e-10	-0.283879	2.34e-07	1.10898e-08
																					PRKCSH	4.51e-10	-0.307405	1.55e-08	1.12081e-08
																					MAPKAPK5	4.58e-10	-0.266278	1.42e-09	1.13636e-08
																					P3H1	4.58e-10	-0.244139	1.3e-09	1.13636e-08
																					RP11-433O3.1	4.61e-10	-0.276834	1.16e-09	1.14319e-08
																					SF1	4.63e-10	-0.263383	1.37e-07	1.14753e-08
																					ABL1	4.72e-10	-0.306847	8.26e-07	1.16858e-08
																					WBP1L	4.74e-10	-0.328665	1.17e-06	1.1729e-08
																					DNASE2B	4.75e-10	-0.245766	4.11e-09	1.17474e-08
																					PPP4C	4.76e-10	-0.29197	6.96e-08	1.17595e-08
																					OR7E29P	4.78e-10	-0.27875	1.03e-07	1.17963e-08
																					EMG1	4.78e-10	-0.274285	8.3e-08	1.17963e-08
																					SLC25A5P3	4.9e-10	-0.303762	8.05e-09	1.2073e-08
																					RP1-20C7.6	4.95e-10	-0.406437	3.84e-07	1.21832e-08
																					yR211F11.2	4.97e-10	-0.316423	2.25e-07	1.22259e-08
																					DNAH7	5.02e-10	-0.245041	4.03e-06	1.23423e-08
																					RP11-360O19.5	5.03e-10	-0.291466	1.43e-07	1.23603e-08
																					DNAJA1	5.05e-10	-0.302503	7.29e-08	1.24028e-08
																					GGA3	5.06e-10	-0.283136	2.1e-08	1.24141e-08
																					GBA2	5.06e-10	-0.271881	7.83e-07	1.24141e-08
																					LHX4	5.07e-10	-0.263947	3.37e-10	1.2432e-08
																					CREB3L4	5.08e-10	-0.286747	1.1e-07	1.24499e-08
																					MPP7	5.1e-10	-0.270761	6.07e-08	1.24923e-08
																					SEC22C	5.11e-10	-0.277475	9.43e-08	1.25101e-08
																					POMT2	5.15e-10	-0.269885	2.46e-07	1.25947e-08
																					MRPL20	5.18e-10	-0.34106	1.17e-07	1.26613e-08
																					PSMC2	5.19e-10	-0.285159	2e-07	1.2679e-08
																					BRD4	5.2e-10	-0.308885	2.98e-07	1.26967e-08
																					RANBP17	5.22e-10	-0.344758	1.98e-07	1.2732e-08
																					PRRC2B	5.22e-10	-0.268685	1.22e-07	1.2732e-08
																					CCT7	5.23e-10	-0.242521	7.96e-09	1.27497e-08
																					ARHGEF3	5.25e-10	-0.278336	9.64e-10	1.27917e-08
																					LANCL2	5.27e-10	-0.310789	5.63e-08	1.28336e-08
																					GUCY1B3	5.31e-10	-0.305944	4.67e-09	1.29174e-08
																					GOLGA6L1	5.31e-10	-0.212227	4.23e-09	1.29174e-08
																					NUMA1	5.33e-10	-0.307919	4.88e-08	1.29523e-08
																					ZNF671	5.33e-10	-0.274198	5.63e-10	1.29523e-08
																					PBRM1	5.34e-10	-0.328452	4.45e-07	1.29698e-08
																					GBE1	5.37e-10	-0.26771	2.11e-09	1.30358e-08
																					ARMC8	5.39e-10	-0.3158	2.44e-08	1.30774e-08
																					DIAPH2	5.42e-10	-0.290261	1.68e-08	1.31364e-08
																					GOLGA8Q	5.45e-10	-0.33792	1.44e-08	1.31952e-08
																					RP11-46I1.1	5.45e-10	-0.266497	9.77e-09	1.31952e-08
																					AMBRA1	5.48e-10	-0.303185	2.48e-09	1.32609e-08
																					ABCC1	5.63e-10	-0.298658	6.97e-06	1.36024e-08
																					PDCD11	5.67e-10	-0.275053	1.71e-07	1.36918e-08
																					PPAP2A	5.68e-10	-0.320556	1.77e-07	1.37088e-08
																					RUVBL1	5.7e-10	-0.308544	1.88e-07	1.37499e-08
																					PARP1	5.76e-10	-0.322605	6.95e-09	1.38801e-08
																					RN7SL824P	5.77e-10	-0.309159	2.63e-08	1.38969e-08
																					PLEKHM3	5.84e-10	-0.253539	1.09e-10	1.40508e-08
																					MCCC1	5.88e-10	-0.313767	1.07e-08	1.41396e-08
																					SNX25	5.9e-10	-0.271132	3e-07	1.41729e-08
																					SMARCC1	5.9e-10	-0.24118	2.52e-08	1.41729e-08
																					SRGAP3	5.95e-10	-0.261746	1.43e-10	1.42856e-08
																					RP1-159A19.3	6.01e-10	-0.349894	4.16e-08	1.44146e-08
																					SETD1A	6.04e-10	-0.381978	6.61e-08	1.4479e-08
																					HSPE1P2	6.08e-10	-0.317888	3.24e-08	1.45598e-08
																					RP11-345P4.10	6.08e-10	-0.291129	7.48e-08	1.45598e-08
																					SCNM1	6.14e-10	-0.261224	1.45e-08	1.46882e-08
																					PTPRK	6.16e-10	-0.291632	4.03e-08	1.47283e-08
																					AQP12A	6.24e-10	-0.270972	1.34e-09	1.49119e-08
																					SLC5A6	6.25e-10	-0.320095	5.45e-09	1.4928e-08
																					HDDC2	6.26e-10	-0.296306	1.37e-08	1.49442e-08
																					DHX30	6.32e-10	-0.351084	2.47e-07	1.50796e-08
																					EIF2D	6.36e-10	-0.252868	9.03e-09	1.51515e-08
																					TRPV6	6.45e-10	-0.27724	2.69e-06	1.53579e-08
																					PICK1	6.46e-10	-0.266098	1.42e-06	1.53738e-08
																					AP1S3	6.48e-10	-0.28337	8.52e-08	1.54134e-08
																					RGP1	6.49e-10	-0.321084	1.94e-07	1.54213e-08
																					ING5	6.49e-10	-0.287119	6.55e-08	1.54213e-08
																					SNRPA1	6.62e-10	-0.296593	3.37e-10	1.57221e-08
																					CCNYL1	6.64e-10	-0.245923	1.35e-08	1.57614e-08
																					MEST	6.71e-10	-0.247401	1.62e-08	1.59112e-08
																					ADRBK2	6.74e-10	-0.251149	1.29e-08	1.59741e-08
																					TIMM23	6.77e-10	-0.313471	1.62e-07	1.6037e-08
																					CCDC122	6.81e-10	-0.255961	1.85e-10	1.61151e-08
																					ITGB3BP	6.86e-10	-0.289915	7.36e-10	1.62168e-08
																					EFR3A	6.87e-10	-0.277988	7.02e-07	1.62321e-08
																					FAM90A15P	6.9e-10	-0.309953	7.03e-08	1.62946e-08
																					CDHR3	7.08e-10	-0.242006	8.32e-09	1.67026e-08
																					AP000347.2	7.09e-10	-0.297893	3.78e-09	1.67176e-08
																					TMEM206	7.1e-10	-0.289961	1.23e-09	1.6724e-08
																					LDHAP2	7.1e-10	-0.257655	2.44e-07	1.6724e-08
																					RP11-34P13.16	7.11e-10	-0.289732	2.86e-08	1.6739e-08
																					CCT6P3	7.2e-10	-0.317791	7.16e-09	1.6925e-08
																					SLC39A14	7.2e-10	-0.290712	9.28e-05	1.6925e-08
																					UBE2Z	7.23e-10	-0.243551	3.38e-08	1.69868e-08
																					GOT1	7.24e-10	-0.293591	2.37e-07	1.70016e-08
																					ZC3H7B	7.26e-10	-0.276299	1.29e-07	1.70399e-08
																					RP11-1167A19.2	7.29e-10	-0.241112	1.44e-07	1.71016e-08
																					ARIH2	7.31e-10	-0.268183	3.73e-08	1.71398e-08
																					RP11-820K3.3	7.34e-10	-0.322037	4.98e-07	1.72014e-08
																					SLC5A1	7.41e-10	-0.207861	1.02e-07	1.73566e-08
																					NCALD	7.43e-10	-0.247898	3.12e-10	1.73857e-08
																					MECR	7.43e-10	-0.227393	3.89e-09	1.73857e-08
																					NCOA6	7.44e-10	-0.297081	3.2e-08	1.74003e-08
																					MEF2BNB	7.53e-10	-0.279941	6.88e-08	1.7584e-08
																					RIMS2	7.53e-10	-0.257593	2.45e-08	1.7584e-08
																					TAB3	7.54e-10	-0.336216	1.42e-07	1.75984e-08
																					WASH3P	7.56e-10	-0.334415	4.65e-07	1.76362e-08
																					INO80D	7.57e-10	-0.328571	2.57e-07	1.76506e-08
																					NUP160	7.58e-10	-0.245791	2.81e-09	1.76649e-08
																					PIPSL	7.69e-10	-0.355374	5.85e-08	1.79032e-08
																					HNRNPAB	7.72e-10	-0.366744	7.41e-08	1.79548e-08
																					AFF1	7.72e-10	-0.304491	1.05e-06	1.79548e-08
																					RBM25	7.73e-10	-0.317492	1.06e-07	1.796e-08
																					UTP18	7.73e-10	-0.297303	3.94e-08	1.796e-08
																					GSE1	7.76e-10	-0.300791	8.73e-09	1.80206e-08
																					RP11-332H14.1	7.8e-10	-0.357497	4e-07	1.80952e-08
																					PPP6R2	7.8e-10	-0.282201	7.34e-08	1.80952e-08
																					MRPL51	7.9e-10	-0.312938	2.89e-07	1.82995e-08
																					DOCK9	7.9e-10	-0.254158	8.91e-08	1.82995e-08
																					ZNF880	7.91e-10	-0.22421	5.36e-09	1.83135e-08
																					ZNF827	7.92e-10	-0.347971	2.64e-06	1.83274e-08
																					GMPR2	7.99e-10	-0.284849	2.18e-07	1.84801e-08
																					TNPO2	8e-10	-0.323797	2.51e-07	1.84847e-08
																					ATRIP	8e-10	-0.281978	4.38e-09	1.84847e-08
																					TP73-AS1	8.03e-10	-0.26225	6.52e-09	1.85447e-08
																					HEXA	8.17e-10	-0.271296	3.36e-09	1.88586e-08
																					CAD	8.24e-10	-0.311256	1.05e-09	1.90011e-08
																					PCDHGA2	8.24e-10	-0.264252	1.11e-07	1.90011e-08
																					FOCAD	8.26e-10	-0.324682	2.81e-08	1.90282e-08
																					ARHGEF38	8.26e-10	-0.324523	3.38e-08	1.90282e-08
																					HMGN2P5	8.28e-10	-0.238723	8.51e-06	1.90647e-08
																					NOP58	8.33e-10	-0.335761	4.99e-08	1.91607e-08
																					EPB41	8.33e-10	-0.268262	2.83e-08	1.91607e-08
																					ACOT9	8.34e-10	-0.279226	4.87e-08	1.91741e-08
																					APEX1	8.35e-10	-0.26724	5.07e-09	1.91875e-08
																					ARPC1A	8.36e-10	-0.346311	7.62e-07	1.92009e-08
																					RBCK1	8.42e-10	-0.383697	1.97e-07	1.93291e-08
																					LY6G5B	8.52e-10	-0.331402	7.81e-07	1.95489e-08
																					ILKAP	8.53e-10	-0.334417	3.42e-08	1.95621e-08
																					CYCSP55	8.57e-10	-0.309038	5.16e-08	1.9644e-08
																					PISD	8.58e-10	-0.27977	2.48e-08	1.96572e-08
																					PARPG1	8.64e-10	-0.258949	2.57e-08	1.9775e-08
																					FOXK2	8.68e-10	-0.3078	6.47e-09	1.98566e-08
																					GTPBP2	8.69e-10	-0.272236	7.87e-08	1.98696e-08
																					CANT1	8.7e-10	-0.282627	7.31e-08	1.98826e-08
																					CTD-2269E23.2	8.71e-10	-0.301298	4.66e-10	1.98956e-08
																					PPP6R3	8.74e-10	-0.270402	2.38e-08	1.99444e-08
																					SMG1	8.75e-10	-0.298454	2.77e-07	1.99573e-08
																					APOA1BP	8.77e-10	-0.222311	2.54e-08	1.9993e-08
																					NDUFA3	8.79e-10	-0.301126	2.25e-07	2.00287e-08
																					RBM14-RBM4	8.85e-10	-0.322055	1.76e-07	2.01355e-08
																					DIDO1	8.85e-10	-0.274202	1.58e-08	2.01355e-08
																					BAG6	8.87e-10	-0.293824	1.49e-08	2.0171e-08
																					NEK4	8.92e-10	-0.330344	7.9e-07	2.02747e-08
																					SMG1P5	9e-10	-0.274384	1.37e-08	2.04465e-08
																					SNX27	9.01e-10	-0.336726	3.34e-07	2.0449e-08
																					RAC1P2	9.01e-10	-0.27107	6.57e-08	2.0449e-08
																					SMC5	9.07e-10	-0.292669	7.33e-08	2.0575e-08
																					GOLGB1	9.09e-10	-0.322193	1.52e-06	2.06103e-08
																					ABBA01017803.1	9.15e-10	-0.281639	5.22e-08	2.07361e-08
																					COX7A2P2	9.16e-10	-0.235532	4.09e-08	2.07485e-08
																					AGO3	9.17e-10	-0.249111	7.3e-09	2.0761e-08
																					DHX38	9.18e-10	-0.270938	4.08e-08	2.07734e-08
																					PRPF3	9.2e-10	-0.279637	6.14e-07	2.08084e-08
																					NCBP2	9.32e-10	-0.295199	9.08e-08	2.10695e-08
																					DDX31	9.35e-10	-0.28179	1.59e-07	2.1127e-08
																					CCNL2	9.36e-10	-0.275905	8.33e-08	2.11392e-08
																					DCTN2	9.48e-10	-0.31371	1.91e-07	2.13997e-08
																					RNVU1-19	9.64e-10	-0.324863	5.08e-08	2.17183e-08
																					SRPR	9.74e-10	-0.327436	2.42e-06	2.19329e-08
																					ZCCHC8	9.78e-10	-0.299152	1.84e-08	2.20014e-08
																					CARS	9.78e-10	-0.298586	5.71e-08	2.20014e-08
																					FKBP4	9.79e-10	-0.318684	8.05e-07	2.20132e-08
																					LA16c-431H6.6	9.8e-10	-0.310443	1.9e-07	2.20249e-08
																					TARBP1	9.97e-10	-0.286977	6.52e-09	2.23742e-08
																					TFG	9.97e-10	-0.262761	3.6e-07	2.23742e-08
																					USP7	9.99e-10	-0.314202	9.02e-08	2.23761e-08
																					GTF3C1	9.99e-10	-0.310872	9.24e-07	2.23761e-08
																					KRTCAP3	1e-09	-0.264916	6.27e-08	2.23761e-08
																					RPS4XP19	1e-09	-0.243515	4.43e-12	2.23761e-08
																					ATF6B	1.01e-09	-0.336695	3.83e-07	2.25889e-08
																					TIMMDC1	1.02e-09	-0.308852	8.11e-09	2.27904e-08
																					CTNNBL1	1.02e-09	-0.252647	1.63e-10	2.27904e-08
																					bP-2171C21.4	1.03e-09	-0.308155	1.11e-07	2.29915e-08
																					NHSL1	1.03e-09	-0.265161	9.93e-07	2.29915e-08
																					EDC4	1.04e-09	-0.307124	5.75e-07	2.3181e-08
																					WNK2	1.04e-09	-0.274207	4.35e-09	2.3181e-08
																					TRIM37	1.04e-09	-0.26729	7.41e-10	2.3181e-08
																					STXBP2	1.05e-09	-0.296196	1.85e-07	2.33813e-08
																					C9orf131	1.05e-09	-0.25764	4.57e-08	2.33813e-08
																					THUMPD2	1.06e-09	-0.309511	5.56e-09	2.35812e-08
																					ZFC3H1	1.06e-09	-0.271442	2.56e-08	2.35812e-08
																					LMBR1	1.07e-09	-0.305928	9.58e-09	2.37921e-08
																					INTS7	1.08e-09	-0.275551	3.1e-09	2.39913e-08
																					ZNF776	1.08e-09	-0.240673	2.29e-08	2.39913e-08
																					YTHDC1	1.09e-09	-0.302092	9.57e-07	2.41901e-08
																					TOM1L1	1.09e-09	-0.297128	3.33e-08	2.41901e-08
																					GRHPR	1.1e-09	-0.312335	2.11e-06	2.43885e-08
																					COPA	1.1e-09	-0.302591	2.04e-07	2.43885e-08
																					ZNF460	1.11e-09	-0.297767	4.05e-07	2.45866e-08
																					RNA5SP82	1.11e-09	-0.282628	9.59e-07	2.45866e-08
																					RALGAPA1P	1.12e-09	-0.320108	5.77e-07	2.47723e-08
																					DNAJC7	1.13e-09	-0.320913	1.53e-08	2.49695e-08
																					RPL31P57	1.13e-09	-0.299839	1.23e-06	2.49695e-08
																					CTD-2349P21.5	1.14e-09	-0.245888	4.09e-07	2.51784e-08
																					C20orf24	1.15e-09	-0.287048	9.7e-08	2.53628e-08
																					YARS	1.15e-09	-0.273874	2.85e-08	2.53628e-08
																					VWA2	1.15e-09	-0.257371	5.73e-10	2.53628e-08
																					WASH1	1.16e-09	-0.345884	1.71e-07	2.55589e-08
																					AC019097.7	1.16e-09	-0.225696	4.88e-10	2.55589e-08
																					AHI1	1.17e-09	-0.2919	1.47e-07	2.57545e-08
																					RP11-227G15.3	1.17e-09	-0.268723	1.87e-06	2.57545e-08
																					ENDOG	1.18e-09	-0.267005	2.42e-08	2.59375e-08
																					DOT1L	1.18e-09	-0.266989	6.06e-07	2.59375e-08
																					RP11-395B7.2	1.18e-09	-0.249981	9.87e-06	2.59375e-08
																					RNU6-216P	1.19e-09	-0.314866	4.17e-08	2.61323e-08
																					RP11-849F2.5	1.19e-09	-0.3023	2.81e-08	2.61323e-08
																					HNRNPUL2-BSCL2	1.2e-09	-0.333053	7.38e-07	2.63018e-08
																					GBF1	1.2e-09	-0.31816	7.46e-07	2.63018e-08
																					NPAS2	1.2e-09	-0.262578	1.68e-07	2.63018e-08
																					IMP4	1.21e-09	-0.327203	5.92e-08	2.64831e-08
																					AP3D1	1.21e-09	-0.32241	1.14e-07	2.64831e-08
																					PRRC2A	1.22e-09	-0.334498	3.42e-07	2.66766e-08
																					KDELR3	1.22e-09	-0.295224	6.69e-09	2.66766e-08
																					NDUFAF6	1.23e-09	-0.288325	3.94e-08	2.68825e-08
																					MTHFD2	1.24e-09	-0.277389	2.29e-07	2.70626e-08
																					GS1-124K5.2	1.25e-09	-0.313015	6.84e-08	2.72421e-08
																					PFN1P7	1.25e-09	-0.244955	1.36e-07	2.72421e-08
																					STIL	1.25e-09	-0.230541	5.59e-09	2.72421e-08
																					SZT2	1.26e-09	-0.350266	4.32e-06	2.74081e-08
																					MLLT4	1.26e-09	-0.304596	7.43e-06	2.74081e-08
																					DNAJC8	1.26e-09	-0.261867	1.12e-08	2.74081e-08
																					MARS	1.27e-09	-0.285141	3.12e-07	2.75866e-08
																					UIMC1	1.27e-09	-0.276357	1.07e-07	2.75866e-08
																					RP11-977G19.10	1.28e-09	-0.307688	7.09e-08	2.77645e-08
																					OLA1P1	1.3e-09	-0.326388	3.47e-08	2.81188e-08
																					MLH1	1.3e-09	-0.321965	9.19e-07	2.81188e-08
																					MED14	1.3e-09	-0.311746	2.39e-09	2.81188e-08
																					FAM73A	1.3e-09	-0.304376	4.19e-08	2.81188e-08
																					MARK2	1.31e-09	-0.316772	2.8e-07	2.83085e-08
																					CTD-2501B8.5	1.31e-09	-0.282779	1.01e-07	2.83085e-08
																					COPB2	1.32e-09	-0.341158	3.25e-07	2.85113e-08
																					DNAJC5	1.33e-09	-0.298394	2.67e-07	2.87138e-08
																					P4HB	1.34e-09	-0.296966	3.58e-07	2.89026e-08
																					RP11-546M4.1	1.35e-09	-0.235684	4.41e-08	2.91046e-08
																					EIF3FP3	1.36e-09	-0.31735	8.19e-07	2.92928e-08
																					ZGRF1	1.36e-09	-0.27067	1.03e-09	2.92928e-08
																					AC005077.12	1.38e-09	-0.253752	3.67e-07	2.96958e-08
																					AASDH	1.39e-09	-0.301939	2.61e-07	2.98831e-08
																					ASMTL-AS1	1.4e-09	-0.233806	7.91e-08	3.0084e-08
																					GNB3	1.41e-09	-0.309137	2.78e-08	3.02565e-08
																					TTC39C	1.41e-09	-0.270505	6.45e-08	3.02565e-08
																					RP11-504P24.8	1.42e-09	-0.278004	1.26e-08	3.04427e-08
																					AC016700.6	1.42e-09	-0.257905	1.33e-09	3.04427e-08
																					SRFBP1	1.44e-09	-0.320996	3.27e-07	3.08285e-08
																					AC098795.1	1.45e-09	-0.338409	2.5e-07	3.10281e-08
																					ZCCHC17	1.46e-09	-0.273984	8.52e-09	3.12131e-08
																					SUPT7L	1.48e-09	-0.321536	4.4e-07	3.16113e-08
																					REV1	1.48e-09	-0.304743	2.59e-07	3.16113e-08
																					ASXL2	1.49e-09	-0.337147	1.08e-07	3.18102e-08
																					RP3-325F22.5	1.5e-09	-0.299607	4.95e-08	3.1994e-08
																					HNRNPUL2	1.51e-09	-0.306585	4.02e-07	3.21775e-08
																					OR7E117P	1.51e-09	-0.295838	1.26e-07	3.21775e-08
																					ZNF786	1.52e-09	-0.295104	2.75e-09	3.23457e-08
																					PHC1P1	1.52e-09	-0.261708	9.96e-08	3.23457e-08
																					HMGN1P37	1.53e-09	-0.29762	7.12e-07	3.25434e-08
																					GOLGA6L10	1.54e-09	-0.313459	9.73e-09	3.27259e-08
																					NBEA	1.54e-09	-0.278528	9.53e-10	3.27259e-08
																					NKTR	1.55e-09	-0.315513	7.62e-07	3.29232e-08
																					CCDC50	1.56e-09	-0.310829	3.58e-07	3.31051e-08
																					WDR46	1.56e-09	-0.261245	1.46e-08	3.31051e-08
																					RP11-499P20.2	1.57e-09	-0.273695	3.89e-06	3.33019e-08
																					GUSB	1.59e-09	-0.296912	1.59e-05	3.36487e-08
																					UNC13B	1.59e-09	-0.294328	1.9e-06	3.36487e-08
																					BMS1P2	1.59e-09	-0.22967	4.07e-08	3.36487e-08
																					UBE2I	1.6e-09	-0.254973	6.61e-09	3.38447e-08
																					SERBP1P6	1.61e-09	-0.263947	1.28e-08	3.40406e-08
																					DDX56	1.63e-09	-0.291525	7.52e-08	3.44003e-08
																					KIAA0430	1.63e-09	-0.284243	4.01e-08	3.44003e-08
																					XPO5	1.63e-09	-0.27546	3.84e-08	3.44003e-08
																					USP37	1.63e-09	-0.272103	1.26e-07	3.44003e-08
																					SUPT16H	1.64e-09	-0.265782	1.54e-08	3.45955e-08
																					LINC01128	1.65e-09	-0.287464	5.46e-08	3.47905e-08
																					C18orf8	1.66e-09	-0.293362	1.12e-07	3.49534e-08
																					COX5BP1	1.66e-09	-0.267474	1.53e-07	3.49534e-08
																					PHBP3	1.66e-09	-0.23206	2.39e-08	3.49534e-08
																					TANC2	1.67e-09	-0.271356	1.1e-06	3.51158e-08
																					AKAP17A	1.67e-09	-0.254951	9.14e-08	3.51158e-08
																					RUSC1-AS1	1.67e-09	-0.227785	5.3e-07	3.51158e-08
																					RP11-574K11.31	1.69e-09	-0.374284	5.55e-08	3.55039e-08
																					RP11-156P1.2	1.69e-09	-0.292046	1.7e-07	3.55039e-08
																					RP1-59D14.10	1.7e-09	-0.257548	2.45e-07	3.56814e-08
																					SHB	1.7e-09	-0.247548	2.94e-06	3.56814e-08
																					PER2	1.71e-09	-0.298411	9.11e-07	3.58423e-08
																					IWS1	1.71e-09	-0.272268	1.28e-08	3.58423e-08
																					ITSN2	1.72e-09	-0.367855	7.35e-07	3.60191e-08
																					RP11-758H6.1	1.72e-09	-0.317749	2.91e-07	3.60191e-08
																					SCAMP3	1.73e-09	-0.308635	1.32e-07	3.61792e-08
																					SNHG5	1.75e-09	-0.267105	3.06e-10	3.65642e-08
																					FAM21FP	1.75e-09	-0.246398	3.11e-09	3.65642e-08
																					RGPD6	1.78e-09	-0.294954	4.82e-07	3.71741e-08
																					OTUD5	1.8e-09	-0.303219	6.31e-08	3.75748e-08
																					RNASEH1	1.81e-09	-0.302101	2.98e-08	3.77664e-08
																					SNX5	1.82e-09	-0.308235	2.31e-07	3.79407e-08
																					RP11-793H13.3	1.82e-09	-0.263356	3.86e-09	3.79407e-08
																					TMEM175	1.83e-09	-0.281398	4.29e-07	3.81147e-08
																					COA1	1.84e-09	-0.311962	1.47e-07	3.83056e-08
																					ARHGAP35	1.85e-09	-0.282212	9e-09	3.8479e-08
																					RGPD4	1.85e-09	-0.274566	2.78e-09	3.8479e-08
																					COQ5	1.86e-09	-0.316126	2.62e-08	3.86695e-08
																					GREM2	1.87e-09	-0.218024	2.52e-09	3.88424e-08
																					PKD2	1.88e-09	-0.307809	1.26e-07	3.90325e-08
																					ENOX1	1.9e-09	-0.252473	2.01e-07	3.94299e-08
																					IDH3G	1.91e-09	-0.364331	5.2e-07	3.96018e-08
																					STARD13-IT1	1.91e-09	-0.290346	3.77e-06	3.96018e-08
																					MRPS11	1.94e-09	-0.304166	6.1e-09	4.01695e-08
																					AC006946.17	1.94e-09	-0.27387	5.86e-09	4.01695e-08
																					H2AFY2	1.94e-09	-0.227464	1.58e-09	4.01695e-08
																					CADM4	1.95e-09	-0.245871	2.08e-09	4.03584e-08
																					AC016831.7	1.97e-09	-0.289386	6.66e-06	4.07357e-08
																					CTD-2621I17.3	1.97e-09	-0.27309	1.22e-05	4.07357e-08
																					FOXP4	1.98e-09	-0.255261	1.32e-06	4.09241e-08
																					KRTCAP2	1.99e-09	-0.321331	3.74e-07	4.10939e-08
																					SFPQ	2e-09	-0.307345	4.08e-06	4.1245e-08
																					PPIAP2	2e-09	-0.247026	1.6e-07	4.1245e-08
																					PLOD3	2.01e-09	-0.295479	2.66e-08	4.14141e-08
																					GARS	2.02e-09	-0.320857	9.76e-08	4.16015e-08
																					C14orf1	2.03e-09	-0.275687	2.54e-06	4.17888e-08
																					PPME1	2.04e-09	-0.279405	1.79e-06	4.19759e-08
																					BAZ2A	2.06e-09	-0.298019	3.98e-07	4.23496e-08
																					TFAP2A	2.06e-09	-0.219051	3.92e-10	4.23496e-08
																					MBD6	2.07e-09	-0.26524	4.6e-08	4.25361e-08
																					BCR	2.08e-09	-0.27967	1.76e-06	4.27226e-08
																					RP11-51L5.3	2.09e-09	-0.308503	4.94e-08	4.29088e-08
																					KCTD3	2.11e-09	-0.317103	8.37e-07	4.32808e-08
																					OR2A1-AS1	2.11e-09	-0.258045	2.86e-07	4.32808e-08
																					VARS	2.12e-09	-0.304263	2.83e-07	4.34473e-08
																					CS	2.12e-09	-0.296724	1.95e-08	4.34473e-08
																					DNAJC21	2.14e-09	-0.229414	9.99e-10	4.38376e-08
																					CTD-2058B24.2	2.15e-09	-0.35451	2.09e-07	4.40033e-08
																					RABEP1	2.15e-09	-0.233011	5.69e-09	4.40033e-08
																					AC007256.5	2.18e-09	-0.293278	1.57e-06	4.45777e-08
																					KMT2A	2.18e-09	-0.286001	1.64e-06	4.45777e-08
																					NRP1	2.19e-09	-0.268269	3.31e-09	4.47425e-08
																					MDGA1	2.19e-09	-0.268077	1.24e-09	4.47425e-08
																					EMC9	2.2e-09	-0.34034	2.57e-09	4.4887e-08
																					FAM13A	2.2e-09	-0.304845	1.2e-07	4.4887e-08
																					ZNF354A	2.2e-09	-0.248621	4.27e-07	4.4887e-08
																					SHANK2	2.21e-09	-0.318082	4.31e-07	4.50312e-08
																					HEBP2	2.21e-09	-0.310164	1.11e-07	4.50312e-08
																					WIPI1	2.21e-09	-0.2918	1.59e-05	4.50312e-08
																					PCDHGA11	2.25e-09	-0.297255	1.18e-07	4.57652e-08
																					RP11-313P13.3	2.25e-09	-0.290542	1.96e-08	4.57652e-08
																					RNF216	2.25e-09	-0.266356	2.06e-07	4.57652e-08
																					CTD-2132H18.3	2.29e-09	-0.326813	4.88e-07	4.65172e-08
																					CCDC149	2.29e-09	-0.255431	6.45e-09	4.65172e-08
																					PREB	2.3e-09	-0.278432	6.84e-07	4.66997e-08
																					MAPRE3	2.31e-09	-0.304441	3.34e-07	4.68615e-08
																					MAN2B1	2.33e-09	-0.320425	2.89e-07	4.72256e-08
																					FNBP1L	2.33e-09	-0.272998	5.14e-08	4.72256e-08
																					PLCE1	2.34e-09	-0.303276	7.65e-07	4.74074e-08
																					HNRNPLP2	2.36e-09	-0.297439	1.89e-07	4.77705e-08
																					BDP1	2.36e-09	-0.26543	1.68e-08	4.77705e-08
																					URGCP-MRPS24	2.39e-09	-0.295151	7.07e-07	4.82929e-08
																					AC217773.1	2.39e-09	-0.27131	9.36e-10	4.82929e-08
																					RINT1	2.39e-09	-0.244641	2.79e-07	4.82929e-08
																					HNRNPM	2.39e-09	-0.235317	5.74e-09	4.82929e-08
																					CES1	2.4e-09	-0.339937	1.32e-06	4.84524e-08
																					RP11-864I4.1	2.41e-09	-0.281048	4.5e-07	4.86117e-08
																					S100PBP	2.44e-09	-0.26365	8.99e-08	4.91953e-08
																					GRHL2	2.46e-09	-0.335082	8.95e-06	4.95551e-08
																					SNX4	2.46e-09	-0.280347	9.37e-08	4.95551e-08
																					MTHFD1	2.47e-09	-0.294522	1.69e-07	4.97131e-08
																					PTPN14	2.48e-09	-0.271114	1.96e-08	4.98707e-08
																					ATRN	2.48e-09	-0.255584	1.17e-07	4.98707e-08
																					ZNF860	2.5e-09	-0.282251	1.61e-09	5.02291e-08
																					ZNF436-AS1	2.5e-09	-0.237907	5e-08	5.02291e-08
																					POLDIP3	2.52e-09	-0.271284	2.62e-07	5.05867e-08
																					STT3A	2.52e-09	-0.232649	1.12e-08	5.05867e-08
																					HNRNPR	2.53e-09	-0.270494	5.05e-08	5.07654e-08
																					STAMBP	2.54e-09	-0.294512	3.02e-07	5.09216e-08
																					AC006946.16	2.54e-09	-0.258716	1.13e-09	5.09216e-08
																					LONP2	2.56e-09	-0.296578	2.48e-08	5.12557e-08
																					VPS33B	2.56e-09	-0.265759	3.08e-07	5.12557e-08
																					ARSG	2.57e-09	-0.25095	5.88e-05	5.14112e-08
																					LINC00152	2.57e-09	-0.231578	1.58e-05	5.14112e-08
																					GLMP	2.58e-09	-0.293962	6.96e-07	5.15888e-08
																					FAM53C	2.59e-09	-0.243411	7.01e-07	5.17663e-08
																					RCC2P8	2.6e-09	-0.28353	2.1e-07	5.19211e-08
																					DPP3	2.6e-09	-0.25314	3.86e-08	5.19211e-08
																					UQCRQ	2.63e-09	-0.254017	3.15e-07	5.24747e-08
																					FAM214B	2.66e-09	-0.300999	8.34e-07	5.30502e-08
																					PCDHB16	2.68e-09	-0.277836	2.32e-08	5.3426e-08
																					SAFB	2.7e-09	-0.304101	1.85e-09	5.37549e-08
																					CCNB2	2.7e-09	-0.268706	1.01e-08	5.37549e-08
																					RP11-216N14.9	2.7e-09	-0.256865	1.5e-06	5.37549e-08
																					BTAF1	2.74e-09	-0.287502	1.04e-06	5.45041e-08
																					RP11-449H3.3	2.78e-09	-0.292679	2.41e-06	5.52759e-08
																					RN7SL452P	2.79e-09	-0.275176	1.29e-06	5.5403e-08
																					ZNF461	2.79e-09	-0.251835	2.52e-07	5.5403e-08
																					CRYL1	2.79e-09	-0.247	2.41e-08	5.5403e-08
																					FAM189B	2.81e-09	-0.3007	2.16e-07	5.5752e-08
																					TMEM181	2.85e-09	-0.297931	8.55e-08	5.6497e-08
																					CDK13	2.87e-09	-0.320033	6.72e-07	5.68445e-08
																					SLC31A1P1	2.87e-09	-0.290571	5.3e-07	5.68445e-08
																					DDX1	2.89e-09	-0.28692	1.22e-08	5.7216e-08
																					ZNF513	2.9e-09	-0.295717	1.87e-06	5.73893e-08
																					TMEM245	2.91e-09	-0.2874	2.34e-08	5.75625e-08
																					TTC17	2.92e-09	-0.340928	2.55e-07	5.77107e-08
																					KIAA0195	2.92e-09	-0.291751	1.18e-05	5.77107e-08
																					USP24	2.93e-09	-0.342015	4.65e-07	5.78587e-08
																					RP11-195E2.1	2.95e-09	-0.26815	4.37e-08	5.82037e-08
																					ABCB10	2.95e-09	-0.267889	1.04e-08	5.82037e-08
																					TBL2	2.96e-09	-0.267386	3.78e-07	5.8351e-08
																					FAM149A	2.97e-09	-0.200613	5.55e-09	5.85231e-08
																					BRAP	2.98e-09	-0.231344	3.79e-08	5.8695e-08
																					ADAM1A	2.99e-09	-0.275834	1.69e-07	5.88417e-08
																					SETX	2.99e-09	-0.202315	4.55e-08	5.88417e-08
																					MUC3A	3e-09	-0.257885	4.34e-05	5.90132e-08
																					SLC50A1	3.01e-09	-0.3309	3.12e-07	5.9109e-08
																					RAB17	3.01e-09	-0.302553	2.97e-07	5.9109e-08
																					RPS10	3.01e-09	-0.291733	1.56e-08	5.9109e-08
																					GPR89A	3.02e-09	-0.267416	6.53e-07	5.92548e-08
																					CPAMD8	3.02e-09	-0.260051	9.78e-07	5.92548e-08
																					RP11-155D18.12	3.05e-09	-0.318963	3.03e-08	5.97925e-08
																					RP11-279F6.2	3.05e-09	-0.282688	1.48e-07	5.97925e-08
																					LPAR2	3.1e-09	-0.293245	7.84e-07	6.0721e-08
																					PTGR2	3.1e-09	-0.256845	5.24e-08	6.0721e-08
																					GAPDH	3.12e-09	-0.300797	1.91e-07	6.10348e-08
																					VDAC1P4	3.15e-09	-0.325257	3.08e-06	6.15955e-08
																					CELSR2	3.19e-09	-0.314712	4.94e-07	6.23512e-08
																					NPIPA1	3.22e-09	-0.315162	6.22e-08	6.28842e-08
																					RP11-83A24.2	3.22e-09	-0.287854	9.23e-08	6.28842e-08
																					KCTD13	3.23e-09	-0.344938	3.43e-08	6.30528e-08
																					RP11-468E2.11	3.25e-09	-0.257615	1.54e-07	6.33895e-08
																					RP11-715I4.1	3.25e-09	-0.229206	4.25e-08	6.33895e-08
																					CIRH1A	3.26e-09	-0.279872	3.1e-07	6.35576e-08
																					TCF20	3.27e-09	-0.313469	2.91e-06	6.36986e-08
																					TAF2	3.27e-09	-0.292421	3.41e-08	6.36986e-08
																					C1orf43	3.29e-09	-0.295631	2.9e-06	6.40611e-08
																					RP11-376N17.4	3.3e-09	-0.288903	3.43e-09	6.42287e-08
																					ASNS	3.32e-09	-0.241537	1.35e-08	6.45906e-08
																					THOC3	3.35e-09	-0.284317	2.62e-07	6.51467e-08
																					GS1-124K5.11	3.36e-09	-0.2981	4.88e-05	6.53136e-08
																					VPS72	3.39e-09	-0.295655	4.67e-09	6.58134e-08
																					ZNF839	3.39e-09	-0.278918	1.34e-08	6.58134e-08
																					SMCR8	3.4e-09	-0.258174	7.41e-08	6.59798e-08
																					GLTP	3.41e-09	-0.26784	1.29e-09	6.6146e-08
																					PCDHGB4	3.55e-09	-0.298689	2.44e-07	6.88037e-08
																					ARNT2	3.58e-09	-0.287712	4.69e-07	6.93267e-08
																					LONRF2	3.59e-09	-0.320244	3.81e-08	6.9462e-08
																					KIAA0586	3.59e-09	-0.285833	3.06e-08	6.9462e-08
																					ZNF213-AS1	3.6e-09	-0.245327	3.78e-09	6.9597e-08
																					ABL2	3.62e-09	-0.295698	1.23e-05	6.99249e-08
																					CASP2	3.66e-09	-0.303504	1.42e-08	7.06087e-08
																					PQBP1	3.67e-09	-0.306186	2.99e-07	7.0772e-08
																					USP34	3.7e-09	-0.289383	1.29e-06	7.12908e-08
																					LIPT1	3.71e-09	-0.24235	1.79e-09	7.14237e-08
																					NUP43	3.74e-09	-0.310501	7.28e-09	7.19111e-08
																					NUMB	3.74e-09	-0.307435	4.31e-07	7.19111e-08
																					ZNF586	3.74e-09	-0.301731	1.54e-05	7.19111e-08
																					METTL13	3.78e-09	-0.240459	1.25e-07	7.26195e-08
																					OSBP	3.81e-09	-0.27941	7.49e-08	7.31348e-08
																					MACF1	3.84e-09	-0.321155	7.14e-06	7.368e-08
																					SLC44A3	3.88e-09	-0.27161	2.13e-08	7.43855e-08
																					SCNN1G	3.89e-09	-0.229216	2.98e-06	7.45462e-08
																					SLTM	3.93e-09	-0.310129	1.07e-07	7.52501e-08
																					ZBTB1	3.97e-09	-0.34203	1.76e-07	7.58898e-08
																					ADCY1	3.97e-09	-0.242329	2.76e-08	7.58898e-08
																					RP3-486I3.7	4e-09	-0.21849	1.34e-08	7.64315e-08
																					TMX2P1	4.03e-09	-0.257608	1.54e-06	7.69728e-08
																					FAM120A	4.05e-09	-0.275284	1.23e-07	7.73228e-08
																					MSH5-SAPCD1	4.13e-09	-0.335466	1.11e-06	7.87848e-08
																					GMPPA	4.14e-09	-0.290439	5.17e-06	7.89102e-08
																					PXN	4.15e-09	-0.28719	4.6e-07	7.90681e-08
																					INTU	4.16e-09	-0.22892	1.93e-08	7.91931e-08
																					MKL2	4.19e-09	-0.268272	9.44e-07	7.96983e-08
																					CTC-512J14.5	4.2e-09	-0.256573	3.34e-07	7.98555e-08
																					DHRS11	4.22e-09	-0.280588	5.86e-06	8.02026e-08
																					AHSA1	4.24e-09	-0.292581	2.87e-06	8.05495e-08
																					CTD-2553L13.9	4.25e-09	-0.263168	2.17e-06	8.06729e-08
																					DDX21	4.25e-09	-0.229751	6.21e-07	8.06729e-08
																					PRDX2	4.26e-09	-0.266994	3.49e-08	8.08294e-08
																					LINC01291	4.27e-09	-0.262985	2.21e-06	8.09858e-08
																					SLC29A2	4.28e-09	-0.29863	1.45e-07	8.1142e-08
																					TATDN2	4.29e-09	-0.277724	1.26e-05	8.12981e-08
																					SMG1P2	4.3e-09	-0.264179	4.75e-07	8.14541e-08
																					KPNA6	4.31e-09	-0.286919	4.97e-07	8.161e-08
																					OTUD4P1	4.32e-09	-0.336666	6.14e-07	8.17321e-08
[truncated: 1,671 more rows]
