# Supplementary material for: Comparative analysis of 1152 African-American and European-American men with prostate cancer identifies distinct genomic and immunological differences
Source: Commun Biol. 2021 Jun 3;4:670. doi: 10.1038/s42003-021-02140-y (PMC8175556; doi:10.1038/s42003-021-02140-y)
Supplement: Supplementary file 5 — Supplemental Data 2 [file 42003_2021_2140_MOESM5_ESM.xlsx]

## Sheet: Sheet1
			UVA	MVA logistic regression
Pathway	Wilcoxon pvalue	Mean difference	UVA pathway pvalue	MVA pathway pvalue	MVA pathway pvalue adjusted for multiple testing	Gleason pvalue	SVI pvalue	LNI pvalue	EPE pvalue	SM pvalue
hallmark_adipogenesis	0.966286	-0.00374311	0.653043	0.4782	0.582156	0.0865988	0.0514166	0.818122	0.278603	1.4409e-20
hallmark_allograft_rejection	1.13038e-06	0.057076	4.39597e-05	0.000574431	0.00189224	0.0755906	0.0564446	0.682585	0.264693	2.42034e-19
hallmark_androgen_response	0.455446	-0.0304878	0.245968	0.513197	0.600815	0.082761	0.0669254	0.809154	0.273673	3.71343e-20
hallmark_angiogenesis	0.842178	0.0132068	0.550047	0.291167	0.418086	0.0784071	0.0839893	0.759123	0.270226	1.80187e-20
hallmark_angiogenesis_Brauer2013	0.0526447	-0.00741835	0.229994	0.378934	0.505246	0.0941576	0.0415823	0.821479	0.289215	2.10972e-20
hallmark_angiogenesis_KeggVEGF	7.75149e-09	-0.0225693	4.39e-08	2.26317e-07	5.94046e-06	0.0781633	0.0257275	0.869242	0.409231	2.24791e-19
hallmark_angiogenesis_Liberzon2015	0.00728406	-0.0130908	0.0243394	0.0550306	0.0963035	0.0919763	0.0272479	0.883778	0.348919	3.23688e-20
hallmark_angiogenesis_Masiero2013	0.690928	0.00593926	0.355479	0.472678	0.582156	0.0920627	0.0599852	0.785171	0.286732	2.41333e-20
hallmark_angiogenesis_Nolan2013	1.57172e-06	-0.0343025	8.49263e-06	1.43595e-05	8.04131e-05	0.0965026	0.0301341	0.819494	0.504564	1.45099e-19
hallmark_angiogenesis_Uhlik2016	0.0562016	-0.00912076	0.105338	0.127388	0.192803	0.0715233	0.0331067	0.866267	0.317361	2.32087e-20
hallmark_apical_junction	0.398463	-0.00304563	0.749353	0.959541	0.965765	0.089759	0.0510979	0.81042	0.289397	1.85725e-20
hallmark_apical_surface	2.08067e-05	0.0356013	1.22136e-05	6.6443e-05	0.000286216	0.130828	0.0911503	0.844131	0.456469	9.46587e-20
hallmark_apoptosis	7.71758e-08	0.0735191	6.75548e-07	6.54702e-07	5.94046e-06	0.310689	0.175771	0.62848	0.468277	1.01369e-19
hallmark_bile_acid_metabolism	0.273379	-0.0129198	0.318576	0.537524	0.614313	0.0996603	0.0616966	0.789035	0.301531	2.09585e-20
hallmark_cholesterol_homeostasis	0.432141	-0.0115946	0.384036	0.890127	0.923095	0.0886787	0.0493273	0.803702	0.294707	2.085e-20
hallmark_coagulation	0.0237656	0.0250792	0.0668217	0.0374817	0.0723786	0.140338	0.0825257	0.723266	0.316781	2.65853e-20
hallmark_complement	0.000367714	0.0355936	0.00103574	0.00156207	0.00485977	0.139432	0.0767203	0.683699	0.297618	8.6507e-20
hallmark_dna_repair	1.52629e-08	-0.0616884	4.67823e-07	5.22893e-07	5.94046e-06	0.31012	0.105787	0.620424	0.524026	4.45625e-20
hallmark_e2f_targets	0.0138079	-0.0312561	0.0343851	0.00901865	0.0202018	0.302551	0.0605127	0.715893	0.389646	8.40286e-21
hallmark_epithelial_mesenchymal_transition	0.0690607	0.0617857	0.0645036	0.0258688	0.0517375	0.126286	0.11095	0.713203	0.313827	1.54956e-20
hallmark_estrogen_response_early	0.901763	-0.00317835	0.742129	0.378553	0.505246	0.118605	0.0402587	0.796227	0.353535	1.23858e-20
hallmark_estrogen_response_late	0.500949	-0.00957039	0.249957	0.712724	0.782917	0.0824526	0.0565626	0.810365	0.271315	3.24575e-20
hallmark_fatty_acid_metabolism	0.0306038	-0.0272064	0.0510817	0.0530653	0.0958599	0.117353	0.0833103	0.752524	0.316645	2.36403e-20
hallmark_g2m_checkpoint	0.010763	-0.0307567	0.0128289	0.00440195	0.011205	0.298371	0.0656603	0.697845	0.405258	1.11302e-20
hallmark_glycolysis	4.19345e-05	-0.0327494	0.000194041	0.000418449	0.00146457	0.161206	0.083282	0.689839	0.431456	4.09624e-20
hallmark_hedgehog_signaling	0.995263	-0.000259288	0.98099	0.404748	0.527113	0.0778434	0.0557239	0.81013	0.27292	1.34416e-20
hallmark_heme_metabolism	0.719889	-0.00257174	0.717427	0.514984	0.600815	0.108399	0.0564235	0.781942	0.294727	1.78823e-20
hallmark_hypoxia	0.0001096	0.0486711	6.24644e-05	4.11268e-05	0.000191925	0.177999	0.0665948	0.712761	0.400857	4.41091e-20
hallmark_il2_stat5_signaling	7.21884e-05	-0.023775	0.00030395	0.00773719	0.0188384	0.075711	0.0786066	0.905916	0.361576	9.48339e-20
hallmark_il6_jak_stat3_signaling	0.973351	0.00261136	0.858971	0.965765	0.965765	0.0905789	0.0497858	0.809251	0.289549	1.81853e-20
hallmark_inflammatory_response	0.0159087	0.031793	0.00594187	0.00842149	0.0196501	0.0874901	0.0367021	0.774653	0.312685	3.70876e-20
hallmark_interferon_alpha_response	1.1223e-05	0.0954847	0.000160962	0.00227966	0.00671898	0.106338	0.0917103	0.724222	0.234644	5.55626e-20
hallmark_interferon_gamma_response	2.83225e-06	0.085117	1.80514e-05	0.000331497	0.00123759	0.118534	0.071694	0.689693	0.278777	7.16431e-20
hallmark_kras_signaling_dn	0.0212546	0.0267091	0.0297745	0.133813	0.197199	0.0724307	0.0359652	0.883508	0.323049	5.32415e-20
hallmark_kras_signaling_up	0.0983969	0.0190561	0.0227696	0.0742043	0.118727	0.0995152	0.055089	0.765299	0.294919	5.52745e-20
hallmark_mitotic_spindle	1.06632e-09	-0.0624301	2.28961e-08	2.04588e-08	1.14569e-06	0.295603	0.0302913	0.81896	0.625705	4.45291e-19
hallmark_mtorc1_signaling	0.867206	-0.00133561	0.886404	0.786175	0.84665	0.0951105	0.0563864	0.807664	0.291553	1.72787e-20
hallmark_myc_targets_v1	0.0139588	-0.0427226	0.0200559	0.00325158	0.00910443	0.144241	0.0518997	0.684377	0.408053	7.30429e-21
hallmark_myc_targets_v2	1.10433e-06	-0.0803671	3.30973e-06	6.62832e-06	4.46876e-05	0.229949	0.0911168	0.614465	0.537726	3.57724e-20
hallmark_myogenesis	0.253265	0.0328748	0.154918	0.332789	0.465905	0.12451	0.0548163	0.797126	0.297781	2.28812e-20
hallmark_notch_signaling	0.000241392	-0.0434956	0.00154616	0.00380048	0.0101346	0.113426	0.0477287	0.731679	0.309994	4.35513e-20
hallmark_oxidative_phosphorylation	0.706936	-0.0134836	0.395596	0.1155	0.179666	0.105729	0.0485902	0.784179	0.312532	7.22848e-21
hallmark_p53_pathway	0.00762697	0.0193544	0.0134765	0.0157187	0.0338557	0.125796	0.0646934	0.90049	0.334902	2.81321e-20
hallmark_pancreas_beta_cells	0.388734	-0.00779549	0.623529	0.457298	0.582015	0.0909447	0.0560137	0.778851	0.288083	1.72995e-20
hallmark_peroxisome	0.0127663	-0.0329651	0.00981858	0.0219661	0.0455594	0.117431	0.0934847	0.734833	0.330936	4.64917e-20
hallmark_pi3k_akt_mtor_signaling	5.12863e-06	-0.0361731	3.08528e-07	5.4342e-07	5.94046e-06	0.267411	0.101473	0.856638	0.481746	1.47798e-19
hallmark_protein_secretion	1.85695e-06	-0.0805891	8.08676e-06	7.18193e-06	4.46876e-05	0.10488	0.066198	0.868946	0.398029	1.10075e-19
hallmark_reactive_oxigen_species_pathway	9.90717e-08	0.0604174	6.83695e-05	2.87333e-05	0.000146279	0.121421	0.0470762	0.837641	0.573957	2.87761e-19
hallmark_spermatogenesis	0.0218086	-0.0235643	0.0811209	0.0452933	0.0845475	0.158402	0.0807414	0.708602	0.302578	1.25072e-20
hallmark_tgf_beta_signaling	0.0415191	-0.0357383	0.0257717	0.0656647	0.108154	0.0688751	0.0290315	0.830041	0.306623	4.62853e-20
hallmark_tnfa_signaling_via_nfkb	0.00092574	0.124118	4.22286e-05	0.000107443	0.000429771	0.17258	0.0487971	0.842256	0.49296	6.25033e-20
hallmark_unfolded_protein_response	2.08609e-08	-0.059313	4.1194e-08	7.42557e-07	5.94046e-06	0.0832292	0.145808	0.667702	0.355862	3.70309e-19
hallmark_uv_response_dn	0.85245	0.000108111	0.995205	0.822818	0.869392	0.091455	0.0544287	0.800484	0.293291	1.74806e-20
hallmark_uv_response_up	0.070014	0.0198113	0.030722	0.0622429	0.105624	0.0868926	0.0385266	0.910434	0.335046	2.79078e-20
hallmark_wnt_beta_catenin_signaling	9.61735e-10	-0.0617945	3.1197e-08	3.40769e-07	5.94046e-06	0.114333	0.0236669	0.608245	0.609806	1.03945e-19
hallmark_xenobiotic_metabolism	0.696162	-0.00141751	0.869302	0.713013	0.782917	0.0905581	0.0461519	0.823864	0.302363	1.67441e-20
