# Supplementary material for: Comparative analysis of 1152 African-American and European-American men with prostate cancer identifies distinct genomic and immunological differences
Source: Commun Biol. 2021 Jun 3;4:670. doi: 10.1038/s42003-021-02140-y (PMC8175556; doi:10.1038/s42003-021-02140-y)
Supplement: Supplementary file 7 — Supplemental Data 4 [file 42003_2021_2140_MOESM7_ESM.xlsx]

## Sheet: Fig2 - sheet1
gene	wilxo	reduction	OR	ORadjusted	glmpvalue	glmadjustedpvalu
CTD-2192J16.15	2.17201e-78	1.70866	1.53164	1.54315	2.83621e-93	2.13533e-86
RP11-137H2.4	1.71151e-56	1.36634	1.21414	1.20793	3.52847e-66	3.45101e-54
CRYBB2	5.79956e-52	0.87878	1.10503	1.10226	5.6947e-52	2.98567e-42
MAP1LC3BP1	3.53694e-42	0.730381	1.12217	1.12328	1.62488e-44	6.59046e-38
ANKRD20A9P	1.06479e-33	0.719536	1.185	1.18185	7.97177e-33	4.27662e-27
RP4-564F22.5	1.38469e-29	0.660927	1.18641	1.17873	1.53353e-28	2.98428e-23
PSPH	4.60948e-30	0.656746	1.09662	1.10082	1.06403e-28	1.66996e-26
ANKRD20A11P	6.96852e-25	0.654988	1.11618	1.1118	7.0018e-23	1.92195e-18
RPL10P15	3.94084e-30	0.63543	1.36143	1.34666	5.89627e-24	3.57234e-21
RP11-407H12.8	5.03814e-22	0.609341	1.16289	1.15895	3.30415e-20	4.36095e-17
RNA5SP403	2.42883e-21	0.602678	1.37847	1.32312	5.07644e-16	1.50568e-11
IGKV1-9	2.01274e-17	0.600994	1.26789	1.2771	7.1798e-17	2.24049e-15
UFM1	5.08377e-33	0.598548	1.16466	1.16847	2.7505e-35	1.62331e-31
RP11-177A2.5	1.17659e-27	0.588603	1.2424	1.22741	9.97091e-29	1.51312e-23
ANKRD20A5P	1.26992e-23	0.585125	1.12843	1.12733	4.52742e-21	9.62128e-18
RP11-262H14.3	1.32157e-17	0.574709	1.08914	1.09761	4.57799e-20	1.11908e-19
RNA5SP192	2.25155e-24	0.566085	1.28446	1.25583	3.95234e-17	2.86773e-13
PRIM2	7.42254e-20	0.55802	1.09401	1.09059	7.52435e-17	3.77966e-13
RNA5SP382	1.68676e-25	0.556792	1.33125	1.28544	1.17352e-19	8.24987e-15
RNA5SP264	1.61116e-22	0.556333	1.3478	1.30146	1.78354e-16	1.26265e-12
POTEB2	2.29666e-14	0.548303	1.35197	1.33158	4.9489e-15	4.66863e-12
SNORD14D	4.93947e-30	0.545167	1.54629	1.48752	9.31944e-33	5.36816e-24
IGHJ6	2.99506e-19	0.543924	1.34218	1.35896	7.79057e-18	1.48088e-16
IGKV1OR2-2	2.49118e-17	0.543307	1.19561	1.19271	1.01402e-17	4.7761e-15
RNA5SP48	1.83395e-20	0.53548	1.226	1.19562	4.02591e-14	9.41093e-11
GSTM3	2.84757e-24	0.533613	1.10701	1.1028	1.65952e-24	1.06384e-19
IGKV1-6	1.24862e-17	0.530539	1.5192	1.51933	3.16644e-18	6.20775e-16
MAP1LC3B	8.046e-24	0.529494	1.06725	1.06563	1.63679e-24	1.17783e-20
CYP4F35P	2.43737e-18	0.526519	1.06786	1.06389	6.59597e-20	2.27458e-15
RNA5SP185	1.45682e-21	0.525645	1.27882	1.2898	1.06779e-21	2.23415e-20
SNX31	3.83545e-24	0.523317	1.04401	1.04776	5.50673e-23	3.72165e-22
RPS4XP9	1.00435e-26	0.520736	1.09608	1.09698	2.10641e-26	6.41013e-23
MIR153-1	4.39833e-20	0.518784	1.15203	1.1491	2.03672e-23	5.77072e-20
RNA5SP425	3.2458e-19	0.516437	1.17988	1.15641	1.26759e-14	2.07252e-10
OR11J2P	4.39214e-14	0.511328	1.11738	1.11869	1.00352e-11	3.9449e-10
IGKV1-33	6.28987e-15	0.510801	1.26025	1.26247	1.27317e-12	3.67689e-11
RNA5SP290	4.17694e-23	0.508804	1.46936	1.40996	1.05569e-15	5.46549e-12
IGLV2-34	3.10518e-15	0.50826	1.1837	1.18079	4.3286e-14	5.2135e-12
IGKV2-30	2.45655e-18	0.502959	1.13942	1.14651	5.0806e-16	1.00311e-14
IGKV3D-20	5.19314e-16	0.500059	1.28055	1.29113	7.79313e-14	1.30584e-12
IGLC6	4.77181e-16	0.497671	1.72898	1.72534	1.32167e-16	3.5253e-14
OR4F2P	2.11546e-16	0.491313	1.05932	1.06238	8.82731e-18	1.69009e-16
RNA5SP199	3.3907e-18	0.487905	1.44771	1.38833	8.38405e-13	9.56892e-10
RNA5SP150	2.46426e-18	0.484445	1.28438	1.2493	1.24513e-12	7.99389e-10
OR4K6P	1.13624e-16	0.484206	1.23185	1.22505	5.39256e-15	5.81087e-12
IGKV1-16	6.84687e-16	0.483242	1.16604	1.16498	4.61342e-14	5.66701e-12
IGKV3-20	7.56786e-16	0.482352	1.32776	1.3463	3.68304e-14	3.18507e-13
FAR2P4	5.91227e-14	0.478855	1.25893	1.24205	7.99274e-15	2.39598e-11
IGHV4-4	8.60774e-15	0.477222	1.15197	1.15547	1.31076e-12	3.78315e-11
RNU2-2P	4.16247e-19	0.476302	1.31767	1.2713	3.28488e-16	8.30991e-12
SNORD94	1.34206e-21	0.475961	1.26175	1.25335	1.7567e-23	2.48237e-19
RP11-384P7.7	9.75893e-17	0.474842	1.18128	1.19098	1.84136e-15	3.9455e-14
IGHA2	1.32521e-15	0.473619	1.40406	1.44862	2.23684e-16	3.87647e-16
IGKV1-17	1.42248e-14	0.473114	1.70752	1.71195	2.1327e-15	9.08358e-14
RP3-508I15.22	1.56899e-17	0.47214	1.1929	1.19091	1.71931e-17	3.65469e-15
IGLC1	1.21538e-20	0.471764	1.85119	1.87432	8.9376e-20	5.52896e-18
RNA5SP352	2.50258e-17	0.470371	1.33175	1.27072	6.42749e-14	9.19869e-10
IGKV2-26	6.56037e-15	0.470113	1.10748	1.11665	1.43088e-15	2.51333e-15
FAM182A	1.86921e-18	0.468981	1.10751	1.09645	3.91721e-18	2.11671e-13
UPK3BL	1.91731e-21	0.468352	1.30918	1.31572	1.65551e-21	8.56641e-19
IGHV1-2	1.0898e-16	0.465779	1.15134	1.15041	2.82031e-13	3.84718e-11
SNORA16A	1.2024e-16	0.463562	1.33268	1.30937	5.59022e-18	1.26463e-13
MTND5P11	3.12666e-20	0.462631	1.23612	1.20222	1.9743e-23	1.72648e-16
AC068522.4	1.92329e-23	0.460462	1.15962	1.15222	4.7792e-22	5.64621e-18
IGLC2	3.65136e-17	0.460418	1.80157	1.83669	4.03768e-17	6.94339e-16
IGKV4-1	4.56616e-18	0.459478	1.17115	1.17247	2.19818e-14	2.602e-12
IGLC7	1.43214e-15	0.45864	1.41064	1.43409	5.7177e-16	7.65742e-15
TENM1	1.14655e-13	0.45824	1.33712	1.3365	3.76459e-14	6.72062e-12
RP11-294C11.4	4.51197e-15	0.456265	1.10117	1.10393	1.54774e-14	5.26469e-13
IGKV2-28	6.60323e-12	0.455184	1.21853	1.22622	1.66721e-11	1.60277e-10
SNORD43	3.30369e-19	0.452954	1.35397	1.27689	7.25238e-16	1.73671e-10
AL022326.1	3.30369e-19	0.452954	1.35397	1.27688	7.25678e-16	1.73718e-10
IGLV2-14	2.24995e-12	0.452295	1.18022	1.18725	2.91812e-11	2.91007e-10
LINC00492	8.25781e-21	0.45226	1.07508	1.06525	1.03544e-19	2.89138e-13
IGKV1-13	3.39545e-15	0.452155	1.28627	1.30046	7.48096e-15	1.08854e-13
SNORD83B	2.05734e-18	0.450147	1.27618	1.24006	3.87382e-17	3.69958e-12
OR2T29	4.19596e-19	0.446382	1.09613	1.09052	2.16746e-16	2.30959e-13
OR4K7P	4.82152e-18	0.442058	1.31485	1.30556	1.62681e-15	1.90613e-12
RNY4P14	3.0876e-15	0.441726	1.17166	1.16496	1.01247e-12	2.39558e-10
IGHG1	1.19803e-18	0.440291	1.19481	1.1973	2.53713e-15	1.54785e-13
IGHV3-72	1.2855e-14	0.440021	1.08046	1.08974	4.92494e-10	5.0232e-10
C17orf97	3.95176e-16	0.437917	1.07269	1.06927	3.65674e-15	1.04815e-11
IGLL5	2.69024e-18	0.437839	1.28327	1.28867	2.00175e-17	1.41549e-15
OPHN1	4.3911e-20	0.437515	1.18003	1.18686	2.75988e-22	2.67954e-20
FHDC1	1.92457e-12	0.435985	1.05533	1.05643	9.29576e-14	1.03003e-11
HSPA1A	9.64471e-14	0.433924	1.28909	1.24012	1.9224e-16	8.23097e-11
AL022344.7	3.53637e-14	0.430659	1.1212	1.11563	4.25623e-14	2.51392e-11
IGKV3-11	5.29454e-11	0.429988	1.25279	1.26248	9.86687e-11	6.16383e-10
IGHG3	1.33379e-17	0.429519	1.25444	1.25004	5.36824e-16	1.63585e-13
IGJ	1.57113e-13	0.423775	1.34294	1.37451	6.05144e-13	9.81003e-13
SLFN12	4.54068e-16	0.423221	1.04525	1.04571	3.6482e-16	7.06924e-14
HMGB1P48	2.71057e-19	0.422352	1.11373	1.10836	1.17031e-22	1.20902e-17
IGKV2-4	5.53825e-13	0.421124	1.17313	1.18389	8.68701e-14	3.45843e-13
RP1-161N10.1	4.83622e-13	0.420855	1.11215	1.11725	2.18965e-14	2.08723e-13
RP11-812E19.9	1.74043e-12	0.417843	1.20307	1.20573	1.79532e-12	4.11817e-11
RP11-80I15.1	2.46471e-19	0.416428	1.10556	1.10236	2.5558e-18	6.51227e-16
RNY4P7	3.58666e-18	0.415117	1.12636	1.1225	1.11847e-16	5.79935e-14
MGC2752	7.80723e-19	0.413711	1.13728	1.13343	1.70678e-19	1.98848e-16
RP11-208G20.2	9.55449e-14	0.41358	1.12331	1.13074	6.92735e-14	2.86581e-13
IGKC	1.69816e-14	0.413393	1.30042	1.3093	1.83669e-14	4.04927e-13
CTD-2292M16.8	1.94416e-14	0.408509	1.05322	1.05491	3.40881e-13	5.62037e-12
SNORD5	7.22672e-15	0.407225	1.2018	1.18152	1.46209e-14	6.63395e-11
RP11-546K22.3	3.91204e-14	0.405687	1.15961	1.16262	2.09841e-13	1.53077e-12
IGHV4-59	1.40351e-16	0.404355	1.15985	1.16506	1.00969e-12	1.8894e-11
AC005944.2	3.06141e-15	0.402838	1.20117	1.17786	2.01795e-13	6.28497e-10
CTD-2325A15.5	7.55306e-11	0.402273	1.21319	1.22559	1.31967e-10	6.01832e-10
AL928768.3	1.91763e-11	0.394737	1.61273	1.6812	8.36446e-11	6.89473e-12
TNFRSF17	1.53801e-13	0.394448	1.04476	1.0476	1.23166e-12	3.01671e-12
AC131056.5	5.95999e-10	0.393753	2.04162	2.0884	1.43339e-24	6.23387e-22
AC074121.4	2.52289e-18	0.393279	1.09068	1.08049	9.38278e-19	3.30389e-13
RNA5SP442	4.70308e-18	0.39017	1.22532	1.19724	4.09971e-13	1.08418e-10
RP11-434O22.2	2.39664e-14	0.385652	1.0546	1.05447	3.12157e-13	7.96519e-12
IGHG4	7.62292e-16	0.38463	1.57421	1.57619	1.33337e-15	9.37123e-14
POTED	2.48049e-12	0.383943	1.13216	1.12302	3.08538e-13	3.07172e-10
IGKV1-39	1.61131e-11	0.383941	1.28192	1.29475	1.95608e-11	1.15521e-10
RP11-442O18.1	5.93626e-19	0.383563	1.15004	1.16384	3.36953e-20	4.63907e-20
SNORD97	2.67979e-17	0.379547	1.31571	1.28602	9.7023e-14	3.77251e-11
LINC00686	3.62563e-32	0.375923	1.19857	1.19321	3.00712e-35	7.97156e-30
GSTM1	2.53393e-15	0.375632	1.07218	1.06674	4.824e-16	2.75789e-12
RNU6-222P	2.8157e-16	0.37554	1.21082	1.19375	2.19329e-14	4.82309e-11
RP11-66B24.7	1.12445e-16	0.374014	1.08721	1.09388	9.65088e-20	1.92011e-18
RP11-288G3.3	8.06386e-18	0.373355	1.07751	1.06661	1.04699e-17	5.25948e-12
METTL7A	8.29335e-19	0.372393	1.10987	1.12039	1.80955e-20	2.52034e-20
CTD-3193O13.1	2.61139e-11	0.371082	1.11942	1.14016	6.55894e-11	4.9306e-13
SNORD95	2.29982e-14	0.370148	1.15646	1.13675	2.46755e-14	5.74314e-10
IGKV2-24	3.83932e-10	0.37011	1.10746	1.11564	4.06972e-11	1.18542e-10
RP6-201G10.2	3.41299e-14	0.369018	1.13441	1.1382	1.21e-16	4.79216e-15
LMO7-AS1	2.07004e-11	0.366856	1.06381	1.06605	4.24091e-11	3.9997e-10
LINC01169	1.35323e-14	0.365702	1.07444	1.06956	3.31486e-14	2.43121e-11
RP5-837J1.4	7.77728e-14	0.365554	1.23323	1.21023	1.04189e-13	1.39073e-10
RPS26P55	4.66367e-19	0.36465	1.1646	1.15752	1.66086e-21	1.21549e-17
NRG4	4.01694e-13	0.362829	1.11057	1.11719	6.21093e-13	3.65811e-12
RP11-514P8.7	6.11311e-16	0.362756	1.17365	1.169	7.38459e-15	6.18128e-13
HSPB2	1.02158e-12	0.362047	1.08225	1.07437	2.55247e-13	9.0479e-10
SNORA17	2.19103e-15	0.359854	1.08199	1.08154	6.26368e-17	3.95781e-14
RP5-1165K10.2	6.21455e-11	0.358803	1.07925	1.08303	1.9902e-10	2.18208e-10
IGKV1-8	5.60353e-12	0.358334	1.57241	1.5909	1.38987e-11	9.73374e-11
IGKV1OR2-108	6.3788e-15	0.358285	1.19308	1.19378	4.50029e-14	3.05593e-12
SNORA43	2.06002e-11	0.355628	1.05148	1.05117	8.82378e-13	2.84988e-11
SELE	1.28689e-09	0.354586	1.13489	1.12301	4.56004e-14	1.93668e-10
FOS	1.60197e-12	0.354095	1.40847	1.38529	6.15211e-13	2.07502e-10
SEPP1	1.2573e-16	0.35334	1.16855	1.16673	1.34068e-15	3.04949e-13
CCL3L3	5.07952e-14	0.353329	1.08885	1.0854	4.26493e-17	2.97907e-14
IGKV1-12	1.47577e-11	0.351565	1.21365	1.2206	1.91876e-11	2.57224e-10
RP4-735C1.4	3.89952e-12	0.348166	1.07384	1.07217	2.00609e-13	1.93718e-11
RP13-650J16.1	3.86723e-13	0.347518	1.07711	1.08073	3.55219e-13	2.22575e-12
NAP1L1P1	1.20862e-15	0.345957	1.11531	1.1095	6.52718e-15	4.64893e-12
BTBD16	4.29464e-12	0.345849	1.03298	1.03542	2.43357e-12	2.90606e-12
IGLV1-40	5.17317e-15	0.345705	1.16264	1.16905	1.05864e-12	1.90481e-11
OR2L8	1.77089e-13	0.341933	1.1676	1.1824	4.3217e-14	8.25409e-14
IGLV2-28	8.66191e-13	0.340779	1.11726	1.12471	1.03958e-12	5.22179e-12
TMED6	2.99806e-12	0.338475	1.09445	1.09225	2.61047e-14	1.44058e-11
SNRPGP4	2.40816e-13	0.338154	1.21189	1.22081	4.7558e-12	9.86574e-12
SCARNA5	1.1134e-11	0.337041	1.26581	1.27057	1.47775e-11	3.65371e-10
CCL3	2.06826e-13	0.334072	1.13321	1.13173	3.0751e-15	4.08607e-13
OR2AK2	1.62678e-10	0.3321	1.08665	1.09158	1.02445e-11	6.56429e-11
HBD	5.41701e-13	0.327978	1.04418	1.03843	1.63185e-13	9.57948e-10
IGHV4-39	1.81998e-11	0.32736	1.22581	1.23705	7.67973e-11	2.72518e-10
ELOVL2	1.00918e-14	0.326933	1.19446	1.21234	1.14424e-15	3.29269e-15
NPIPB7	2.93116e-13	0.325782	1.12834	1.14159	6.1057e-14	3.45398e-14
RP11-158J3.2	1.11711e-09	0.324593	1.13046	1.15491	1.61479e-09	3.53353e-11
CYP4F34P	2.68603e-10	0.322105	1.05271	1.05058	7.19467e-13	4.04354e-10
RP11-334E6.12	2.9107e-11	0.321832	1.12234	1.12433	1.90728e-11	1.45558e-10
SNORA50	6.34709e-10	0.321188	1.10361	1.1124	1.7086e-11	3.80398e-11
SNORA76	6.35422e-10	0.321188	1.10361	1.1124	1.70907e-11	3.80507e-11
EFCAB1	4.42822e-11	0.320327	1.03448	1.03465	3.88097e-12	1.80616e-10
bP-2189O9.2	2.80278e-13	0.319371	1.1837	1.18623	9.55547e-13	3.28318e-11
AC010729.3	1.65511e-11	0.315925	1.07912	1.08549	8.35553e-11	7.86298e-11
ENPP7P1	7.10672e-13	0.31527	1.08955	1.07964	4.18428e-14	8.32674e-10
CTC-439O9.3	1.09307e-11	0.312763	1.05102	1.05101	1.0377e-11	3.19391e-10
MT-TT	1.53188e-13	0.311911	1.73632	1.64181	1.26094e-16	2.35265e-12
RP11-664I21.5	3.02902e-10	0.31146	1.11161	1.11737	9.93922e-11	3.84157e-10
CDC42EP5	3.18938e-11	0.310148	1.09685	1.09446	6.15433e-12	1.60346e-10
MTND5P13	6.01121e-13	0.30795	1.09018	1.07471	8.32823e-15	6.56482e-10
NPIPB15	2.94241e-11	0.30732	1.09573	1.11358	1.55493e-11	2.81162e-13
LGALS7	3.9958e-11	0.307184	1.04365	1.0457	5.56821e-10	5.12026e-10
RP11-356I2.1	1.58964e-09	0.299398	1.0534	1.05878	1.58465e-09	2.08237e-10
AC092573.2	3.49121e-13	0.297549	1.10467	1.10179	1.01038e-14	3.94017e-13
OR4F29	7.71001e-12	0.294099	1.06123	1.06188	7.02061e-12	4.65358e-10
OR2L1P	2.78715e-11	0.293896	1.11862	1.1304	1.6718e-11	1.24361e-11
IGHV4-55	1.4289e-09	0.289757	1.06645	1.07305	7.80679e-10	8.57376e-10
AC131056.3	9.63875e-10	0.289571	1.04559	1.05163	7.82271e-11	2.46969e-11
MXRA7	8.59799e-11	0.282596	1.0568	1.061	4.79731e-11	5.14904e-11
RP3-405J10.2	2.1729e-11	0.282534	1.06148	1.06025	1.69718e-11	5.26604e-10
ABCC6P1	2.01124e-09	0.257721	1.06719	1.06707	1.21684e-13	1.7995e-11
IGKV1OR22-1	6.90494e-12	0.244372	1.07368	1.07772	1.63468e-10	6.61247e-10
ERG	1.37692e-13	-0.0665726	0.693123	0.690381	1.87387e-14	1.62282e-12
CRISP3	1.86732e-09	-0.115631	0.66409	0.622432	1.53779e-11	3.99133e-13
SCHLAP1	1.61971e-06	-0.11676	0.80885	0.785975	8.14813e-10	3.34919e-10
AC073133.1	8.63136e-08	-0.146948	0.89492	0.892298	1.95953e-12	3.82641e-11
AGR3	5.00147e-07	-0.16094	0.897068	0.886925	4.52017e-10	6.97903e-10
CTA-280A3.2	3.8778e-09	-0.164777	0.905073	0.901375	2.21649e-13	3.17485e-12
AC009478.1	1.93931e-12	-0.165822	0.808522	0.794778	6.15069e-13	1.87726e-12
CDH7	1.30161e-07	-0.169248	0.954021	0.947561	9.28784e-10	2.90118e-10
RP11-390F4.3	5.87079e-07	-0.174228	0.924223	0.915246	1.57121e-10	5.4428e-11
AC004947.2	1.39471e-09	-0.180457	0.929223	0.9212	3.5848e-12	2.58787e-12
KCNC2	1.70847e-15	-0.190537	0.823697	0.817075	7.91985e-20	2.02901e-17
OGDHL	5.05436e-09	-0.197095	0.969289	0.96533	5.19687e-11	3.1159e-11
RGMB-AS1	1.19775e-09	-0.198546	0.907328	0.908027	5.61179e-12	8.78828e-10
RP11-469L4.1	6.80429e-10	-0.199977	0.929702	0.926571	7.31912e-12	6.59435e-11
PLGLB1	4.40195e-08	-0.20111	0.974184	0.969498	5.45235e-09	2.83183e-10
RPL39P31	4.67407e-08	-0.201203	0.943901	0.938651	1.51516e-10	2.63983e-10
EML6	3.58405e-13	-0.205122	0.929835	0.929275	1.3801e-15	1.05248e-12
RP11-431J24.2	1.53392e-12	-0.20801	0.863824	0.864925	3.75456e-12	5.21989e-10
AC111200.2	8.04475e-07	-0.208141	0.943993	0.926838	1.65907e-07	2.15367e-10
RP11-191L9.4	1.24336e-08	-0.209829	0.908906	0.904176	3.57241e-13	5.29256e-12
TFAP2A	2.05559e-09	-0.219051	0.936243	0.931467	1.28962e-10	3.91818e-10
SLC44A5	6.49625e-15	-0.219983	0.899375	0.893065	1.02785e-14	2.71342e-13
RP11-707O23.5	3.87889e-15	-0.220482	0.92493	0.921593	6.96834e-20	1.06164e-17
FAM118A	4.72302e-12	-0.222853	0.947853	0.944556	1.00582e-14	1.39766e-13
AC019097.7	1.15739e-09	-0.225696	0.858694	0.85657	6.2872e-11	4.87839e-10
FRK	6.02892e-09	-0.225779	0.920857	0.914116	8.73528e-10	9.87645e-10
RP11-81K13.1	4.82082e-16	-0.227269	0.860866	0.862287	5.31009e-15	3.75986e-12
DNAJC21	2.1425e-09	-0.229414	0.938533	0.937099	1.44348e-10	9.99271e-10
PCDHB18P	5.797e-09	-0.236309	0.962911	0.954496	1.20679e-09	7.35538e-12
MAB21L3	7.26497e-13	-0.236824	0.949879	0.948723	5.62137e-14	3.75825e-12
PSMD13	2.67196e-11	-0.238888	0.950737	0.951415	1.52284e-11	3.81341e-10
LAMC2	2.8041e-12	-0.239054	0.946524	0.944555	6.7967e-14	2.47707e-12
BMS1P10	1.03138e-10	-0.239175	0.839859	0.83598	2.33748e-11	1.8959e-10
TRIM27	2.37561e-10	-0.240397	0.944233	0.942438	5.25658e-11	3.18525e-10
RP11-36N20.1	4.45193e-09	-0.241589	0.960323	0.951652	8.05381e-09	1.25774e-10
FAM222B	3.73226e-11	-0.242552	0.953684	0.951446	1.57365e-10	4.47514e-10
RPS4XP19	1.00209e-09	-0.243515	0.936754	0.924449	3.44668e-10	4.4327e-12
HERC2	1.56568e-10	-0.243897	0.96182	0.961694	3.52538e-11	5.91203e-10
SNRNP40	2.28628e-11	-0.244174	0.955065	0.952665	1.42851e-11	4.90874e-11
DGUOK-AS1	9.8147e-09	-0.24564	0.910004	0.901603	6.64546e-10	6.71552e-10
ICT1	2.01957e-10	-0.245904	0.957202	0.953785	2.39538e-10	2.67104e-10
RP5-1007F24.1	1.62709e-08	-0.246169	0.894714	0.886962	5.56956e-10	6.86411e-10
NCALD	7.4253e-10	-0.247898	0.923307	0.922359	8.19382e-12	3.12445e-10
WDR45B	1.35844e-12	-0.249082	0.906088	0.906513	6.00303e-13	1.19534e-11
RP11-449H3.1	2.15178e-10	-0.250396	0.923535	0.917999	2.17654e-10	2.66886e-10
ITGB1BP1	2.043e-10	-0.250863	0.960567	0.955648	5.26343e-10	1.38967e-10
IGSF3	6.40395e-09	-0.251339	0.97752	0.973777	4.21484e-09	5.55129e-10
GSTO3P	1.80235e-11	-0.251382	0.949749	0.951068	1.28239e-13	7.25798e-11
LINC01006	6.54608e-12	-0.251565	0.924414	0.921969	3.19715e-13	5.33361e-12
CTNNBL1	1.02118e-09	-0.252647	0.969337	0.967283	6.17623e-11	1.6313e-10
RP11-474C8.4	1.28179e-10	-0.252967	0.95836	0.9539	1.19769e-09	5.40523e-10
PEX10	2.21275e-13	-0.253177	0.932409	0.928713	5.13858e-15	1.05099e-13
KHDRBS3	1.12164e-11	-0.253428	0.91742	0.908487	1.5681e-15	1.38173e-15
PLEKHM3	5.84054e-10	-0.253539	0.958461	0.95368	3.4523e-10	1.08836e-10
WDR55	7.41616e-09	-0.255239	0.972863	0.969443	5.12538e-10	1.48287e-10
CCDC122	6.81192e-10	-0.255961	0.958884	0.952323	1.45198e-09	1.85461e-10
CYB561D2	1.68358e-11	-0.257093	0.966077	0.965377	1.00636e-12	4.01229e-11
VWA2	1.14973e-09	-0.257371	0.946437	0.942031	2.00991e-10	5.72833e-10
KIAA1549	3.69867e-13	-0.257715	0.94224	0.944291	3.76791e-13	1.45723e-10
PCBP1-AS1	1.94859e-10	-0.25841	0.965748	0.963618	1.81692e-10	4.44301e-10
F5	4.16745e-12	-0.259561	0.810151	0.804057	3.53988e-15	1.11603e-13
NKAIN1	1.27307e-14	-0.259629	0.915562	0.909934	1.08774e-16	1.56686e-15
TMEM45B	4.31104e-13	-0.259742	0.86102	0.863012	4.84622e-14	1.28996e-11
NEAT1	4.01497e-11	-0.259924	0.852216	0.848374	4.5417e-10	9.77807e-10
GOLGA8A	2.76244e-13	-0.26072	0.870214	0.872857	4.83093e-14	4.4105e-12
ASAP2	9.07573e-11	-0.260885	0.954075	0.954008	2.84912e-11	4.79275e-10
SRGAP3	5.9533e-10	-0.261746	0.962807	0.961827	4.08235e-12	1.42947e-10
GHR	1.9741e-15	-0.261862	0.867249	0.871736	7.10599e-17	1.69776e-13
ZNF765	3.21069e-10	-0.262975	0.898796	0.898262	1.75318e-11	4.39413e-10
GRPR	2.29321e-13	-0.263861	0.899416	0.902667	2.86171e-13	1.7101e-10
STXBP1	2.12779e-12	-0.263875	0.931627	0.929222	4.50635e-14	8.74804e-13
LHX4	5.06734e-10	-0.263947	0.969631	0.967024	2.01381e-10	3.36626e-10
RGS17	1.84897e-11	-0.264715	0.91722	0.91788	9.04887e-13	1.05472e-10
CTNNAL1	2.30773e-12	-0.265224	0.931558	0.928904	1.76769e-13	1.81874e-12
USP6	5.47374e-13	-0.265521	0.977016	0.975434	1.19014e-12	8.96992e-12
RP11-144G6.12	1.76116e-11	-0.266272	0.873828	0.874316	5.23248e-11	5.78882e-10
RP11-182J1.14	1.58763e-10	-0.266628	0.940825	0.94014	1.52912e-11	5.59103e-10
HNRNPA1P32	2.59255e-11	-0.266846	0.932049	0.93276	1.59032e-10	2.94107e-10
SNHG5	1.75061e-09	-0.267105	0.940607	0.935432	3.02386e-10	3.06114e-10
PCNT	4.26193e-10	-0.267139	0.97123	0.969463	1.59038e-10	5.07959e-10
TRIM37	1.04293e-09	-0.26729	0.954809	0.95071	1.5311e-09	7.41408e-10
ZFAND4	1.92399e-10	-0.268124	0.95277	0.951897	5.65108e-12	1.52521e-10
STRN	1.04598e-10	-0.268178	0.926805	0.923355	8.97281e-11	2.08265e-10
AC010642.1	3.40298e-10	-0.268498	0.970841	0.969127	8.53601e-11	4.76132e-10
CTBP2	7.89917e-11	-0.268631	0.947845	0.948239	3.1056e-11	7.26902e-10
GRIP1	7.29034e-11	-0.26998	0.973246	0.971395	1.20162e-12	8.68721e-12
ACER3	2.74211e-16	-0.270273	0.880339	0.872072	2.7776e-20	1.75381e-19
POM121L6P	2.44484e-10	-0.270907	0.94723	0.941099	2.6331e-10	1.82101e-10
KANSL1-AS1	1.26116e-12	-0.270939	0.944204	0.943713	6.73174e-14	8.6351e-12
AC217773.1	2.38865e-09	-0.27131	0.929049	0.920728	2.60953e-09	9.36303e-10
F3	1.07201e-10	-0.271485	0.820613	0.820456	2.21627e-13	1.83031e-11
CTBP1-AS2	1.9329e-10	-0.271531	0.967777	0.964866	5.23081e-10	4.92657e-10
RP11-645C24.5	1.31732e-12	-0.271742	0.951781	0.952169	3.07619e-13	3.57936e-11
TFEB	3.9958e-11	-0.271945	0.970363	0.969137	8.67366e-12	1.14747e-10
RP11-488C13.6	6.39718e-09	-0.272537	0.926717	0.918415	1.28404e-09	4.01477e-10
ZNF671	5.32525e-10	-0.274198	0.956063	0.953071	3.18709e-10	5.62797e-10
SBNO1	7.87129e-11	-0.275112	0.932618	0.932625	6.70822e-11	6.11676e-10
KCNN4	1.87309e-14	-0.275266	0.901985	0.903912	3.67085e-16	3.98162e-13
RER1	9.26835e-12	-0.275671	0.934947	0.935897	2.0085e-11	5.69067e-10
PLA2G7	1.79935e-13	-0.2757	0.764294	0.773012	1.74329e-15	3.031e-12
GP2	1.42934e-23	-0.275933	0.832892	0.828343	1.26445e-22	1.38682e-19
GAS8	8.99798e-12	-0.276035	0.958576	0.95633	6.2995e-12	3.56207e-11
AIMP2	2.72074e-11	-0.277054	0.927662	0.923378	5.89337e-10	5.30027e-10
ATP7B	5.89872e-11	-0.277531	0.958271	0.956792	2.51008e-11	3.74117e-10
MIS12	3.11361e-11	-0.278142	0.937792	0.933676	3.7697e-11	8.0343e-11
ARHGEF3	5.25367e-10	-0.278336	0.945996	0.94412	1.1601e-10	9.63581e-10
NBEA	1.53982e-09	-0.278528	0.93514	0.92985	9.59038e-10	9.53108e-10
AP4M1	3.13329e-12	-0.278531	0.967846	0.968603	4.98691e-12	8.67563e-10
RP3-325F22.3	2.29624e-13	-0.27863	0.848676	0.846305	1.68627e-14	1.26482e-12
ECE1	1.24829e-12	-0.278691	0.918316	0.91866	1.36249e-13	1.46086e-11
ICE1	3.94829e-11	-0.279123	0.949199	0.948448	7.06884e-12	6.98215e-11
GK5	6.92209e-12	-0.279408	0.930978	0.936541	1.64522e-13	4.52738e-10
ALMS1	2.74801e-12	-0.280363	0.9353	0.933961	5.9949e-12	4.17331e-11
NPY4R	9.36394e-14	-0.280433	0.908992	0.911645	7.52948e-15	1.07866e-11
FOXD1-AS1	3.39087e-11	-0.280818	0.908165	0.904779	4.70529e-13	9.04577e-12
CRYBA2	3.30347e-12	-0.281091	0.951314	0.950292	3.9296e-12	1.66187e-10
PITHD1	3.04326e-11	-0.281545	0.930538	0.929994	6.45982e-11	3.66866e-10
KNSTRN	2.02287e-11	-0.281686	0.962579	0.961668	1.15044e-11	3.01403e-10
ZMYND8	3.05273e-15	-0.282613	0.911747	0.915509	1.62558e-15	7.22265e-13
TRBV7-4	2.43364e-10	-0.282692	0.954326	0.95217	2.60306e-10	8.64428e-10
RBM34	7.68144e-12	-0.282908	0.941425	0.939089	4.69351e-12	4.29863e-11
NOM1	3.91067e-11	-0.283431	0.959628	0.95853	3.00384e-11	2.06279e-10
FAM86EP	9.3027e-12	-0.283693	0.967596	0.966409	6.63007e-11	8.79916e-10
TDRD1	1.45722e-07	-0.283815	0.837518	0.81747	1.34789e-09	3.76616e-10
ASNSD1	5.17625e-11	-0.283887	0.949897	0.948267	2.87401e-11	2.66529e-10
GNB2L1	2.45539e-11	-0.285576	0.92634	0.925368	9.41411e-10	9.9866e-10
DIP2B	9.90501e-13	-0.285649	0.935472	0.935281	1.54096e-13	3.52663e-12
GPRC5D	5.69169e-13	-0.286551	0.950692	0.953426	8.3724e-14	7.74627e-11
TTLL1	6.48136e-12	-0.286591	0.963902	0.964495	3.76645e-12	5.27304e-10
RP11-182N22.9	9.03318e-11	-0.286945	0.910207	0.906067	7.79073e-11	1.98486e-10
KIF13B	7.44244e-15	-0.286959	0.896969	0.899511	5.17072e-16	2.08815e-13
OR7E102P	4.43881e-11	-0.286984	0.943624	0.940081	4.40656e-10	4.8337e-10
RFPL2	4.47659e-14	-0.287237	0.938872	0.939831	2.2249e-14	1.17722e-11
TAF1	4.17653e-11	-0.287826	0.975472	0.975219	1.56846e-11	2.78517e-10
SLC25A5	9.77236e-11	-0.28784	0.93123	0.925498	2.53295e-10	2.70654e-10
MYEF2	2.52803e-12	-0.288015	0.935843	0.938395	1.0863e-13	5.26044e-11
RPRD1B	1.16963e-14	-0.288398	0.944302	0.947818	2.70173e-14	6.75469e-11
MRPS17	6.6526e-12	-0.288424	0.953883	0.955483	3.52076e-12	8.62616e-10
CPNE4	3.8319e-11	-0.289548	0.816641	0.813463	4.30087e-11	3.92511e-10
ITGB3BP	6.85789e-10	-0.289915	0.965711	0.961482	2.00056e-09	7.35977e-10
APIP	1.08905e-11	-0.290067	0.91074	0.910864	4.47043e-12	3.24049e-10
CEP83	4.30829e-11	-0.290415	0.944789	0.941595	6.5065e-11	2.31222e-10
AC002310.7	1.41351e-10	-0.290529	0.941302	0.936084	3.16732e-10	4.93812e-10
NSUN2	7.19223e-14	-0.290986	0.946882	0.947889	5.73332e-13	3.52598e-11
CACNA1D	2.33204e-26	-0.291104	0.722782	0.727215	5.40746e-28	7.97815e-23
AMPD3	4.06939e-12	-0.291354	0.939114	0.940526	9.58829e-13	1.88838e-10
ACCS	1.72674e-13	-0.291605	0.965384	0.963601	1.83371e-13	2.08478e-12
BRD8	6.61143e-12	-0.291668	0.958172	0.957752	3.15946e-11	4.69273e-10
RP11-307O1.1	1.05706e-10	-0.292136	0.825097	0.810252	2.21359e-09	6.83108e-10
GDE1	6.29878e-12	-0.292362	0.922407	0.925713	2.47424e-12	4.85434e-10
RP3-395M20.8	3.24754e-10	-0.29245	0.971643	0.969835	6.10775e-11	2.87802e-10
TACC2	3.27037e-12	-0.292504	0.940648	0.94551	1.07957e-12	7.69908e-10
AL133243.2	6.9211e-11	-0.292799	0.920938	0.916766	9.26572e-11	1.97158e-10
CD276	5.31977e-11	-0.292844	0.933406	0.926329	4.56755e-11	7.0039e-12
SATB2	6.67792e-13	-0.293095	0.95739	0.959202	8.89201e-13	4.242e-10
RN7SKP163	1.14592e-10	-0.293196	0.884519	0.882261	6.09544e-12	1.25729e-10
WDR3	6.04557e-12	-0.293335	0.962626	0.959923	1.35982e-10	1.73532e-10
S100A13	1.58763e-10	-0.293622	0.954339	0.955765	2.78219e-12	6.97281e-10
RPGR	4.90955e-12	-0.293953	0.961785	0.962992	1.95528e-12	5.09148e-10
CTBP2P8	3.3082e-13	-0.29434	0.940946	0.941447	5.84938e-14	1.86711e-12
UTP15	5.95676e-13	-0.294381	0.947463	0.948826	2.62999e-14	1.2457e-11
OCLN	4.98879e-11	-0.294659	0.909234	0.904585	3.2313e-11	1.32356e-10
KRTAP5-7	2.84484e-11	-0.294671	0.948549	0.94904	5.044e-11	8.42583e-10
ABCC8	2.53754e-15	-0.294737	0.960078	0.957306	9.14093e-16	4.16826e-15
AGA	2.68165e-11	-0.29477	0.939786	0.940521	8.50303e-12	8.6787e-10
PCDHB13	2.80057e-12	-0.294922	0.934924	0.932466	1.43357e-12	2.84976e-11
NAPEPLD	3.22407e-11	-0.295097	0.952574	0.947191	3.61693e-10	8.28859e-11
EMC1	9.58203e-12	-0.295458	0.958978	0.959305	2.74214e-11	8.063e-10
PCDHB19P	2.01957e-10	-0.295635	0.969969	0.967554	9.54497e-11	2.4262e-10
KIF21A	3.37491e-12	-0.295642	0.91317	0.90978	7.07374e-12	8.42046e-11
FBXW8	3.25867e-10	-0.295722	0.951812	0.948483	2.59622e-10	6.42348e-10
SH3YL1	1.9037e-11	-0.296147	0.941713	0.936608	1.181e-12	1.11179e-12
RP11-452H21.1	4.43881e-11	-0.296584	0.936806	0.934058	3.3853e-11	1.84807e-10
SNRPA1	6.6162e-10	-0.296593	0.954755	0.951463	4.78474e-10	3.37325e-10
WBP1	1.58165e-12	-0.296672	0.947594	0.94758	1.51853e-11	5.10168e-10
CEP192	6.60571e-14	-0.296858	0.933055	0.933559	2.8788e-14	2.61264e-12
S100A1	9.47633e-12	-0.296966	0.96177	0.957051	1.93496e-09	4.44115e-10
SLC35E2	2.99749e-13	-0.2971	0.928687	0.92438	1.44622e-13	9.7469e-13
SLC10A7	1.44154e-16	-0.297137	0.893514	0.882315	4.45282e-15	1.03025e-15
IL17RA	2.28092e-14	-0.297405	0.952795	0.952183	4.88348e-15	3.82858e-13
FASTKD3	4.08763e-11	-0.29744	0.950154	0.948479	8.32405e-12	8.4706e-11
PSMD3	3.37868e-11	-0.297863	0.93207	0.930544	7.22206e-11	4.76888e-10
BTBD7	9.94277e-12	-0.298062	0.944214	0.946494	1.54409e-12	1.50155e-10
SEC63P1	1.77401e-12	-0.29845	0.880797	0.878896	2.27984e-11	8.80015e-11
CYTH3	9.31092e-13	-0.298475	0.945447	0.944255	8.33311e-13	2.47541e-11
PM20D2	4.93562e-11	-0.298752	0.90356	0.899841	1.72029e-10	9.55276e-10
2019-09-09	2.91192e-13	-0.299117	0.938363	0.936908	2.4161e-14	8.87897e-13
RPF2P1	1.05348e-11	-0.29931	0.896737	0.896841	3.57113e-12	1.85069e-10
ZNF518B	1.77325e-13	-0.299357	0.915242	0.907807	4.10395e-15	5.5419e-15
STEAP4	3.13e-16	-0.299419	0.767846	0.779993	9.03819e-17	2.99492e-13
PHKA1	1.40363e-15	-0.299447	0.935461	0.939289	1.35628e-15	8.2344e-12
RARS	3.09015e-12	-0.299554	0.931432	0.932542	2.00853e-11	6.93019e-10
FARP2	9.37113e-13	-0.299618	0.949088	0.948082	3.55202e-13	6.11624e-12
SMYD3	6.68572e-12	-0.299726	0.950717	0.943755	1.22808e-12	7.92362e-14
PPIL3	3.39137e-10	-0.300137	0.955408	0.950964	1.03731e-10	7.94487e-11
CDC37P1	2.53052e-10	-0.30017	0.959106	0.957399	9.35839e-11	7.7482e-10
TARS	1.84543e-12	-0.300484	0.92549	0.926065	3.96483e-13	3.18264e-11
CNPY2	2.04565e-12	-0.30073	0.939908	0.941096	3.16795e-11	7.15105e-10
AC092651.1	1.15578e-12	-0.300774	0.880802	0.877114	3.78316e-12	4.54392e-11
CTD-2269E23.2	8.71051e-10	-0.301298	0.911944	0.901699	1.933e-09	4.66132e-10
LAS1L	4.53777e-12	-0.301364	0.956303	0.957959	1.53237e-12	3.18511e-10
EDC3	5.06521e-12	-0.301454	0.967362	0.968616	2.37841e-12	3.57825e-10
AC005229.7	1.83139e-12	-0.301468	0.905963	0.913903	5.37088e-13	9.6583e-10
CRIPAK	6.64335e-13	-0.302222	0.838792	0.833282	9.66332e-14	3.47761e-13
ZNF337	8.75324e-15	-0.302352	0.958519	0.95876	1.30992e-15	7.77521e-14
NOL8	6.56123e-14	-0.302368	0.938097	0.938566	2.30199e-13	8.77115e-12
HIST1H2BPS1	3.62565e-12	-0.302384	0.935306	0.933302	1.17599e-13	2.92572e-12
RP11-345P4.6	3.95493e-14	-0.302486	0.923204	0.925151	9.1723e-16	1.34836e-12
REXO2	1.15875e-12	-0.302913	0.887627	0.883002	4.40101e-13	3.48331e-12
ELMO2P1	2.81475e-12	-0.302996	0.946025	0.949089	5.90392e-13	1.62733e-10
CTBP2P4	2.86203e-11	-0.3031	0.92354	0.925072	9.64782e-12	9.8227e-10
FLOT2	2.25579e-10	-0.303216	0.945192	0.942531	4.83384e-10	8.67141e-10
CCT3	8.74613e-12	-0.30355	0.925676	0.925141	1.02695e-10	7.17319e-10
RPL39P3	9.33717e-12	-0.303694	0.80517	0.796649	8.72992e-10	6.60832e-10
PHLDB2	6.91949e-15	-0.304525	0.91121	0.905372	4.00583e-15	1.66697e-14
ARL8A	2.45311e-13	-0.304807	0.910441	0.91613	3.43022e-12	6.59837e-10
SAMD4B	5.1701e-11	-0.304845	0.942888	0.94186	1.08285e-10	7.59524e-10
RP11-279F6.1	2.38337e-15	-0.304921	0.826898	0.826621	7.83261e-15	1.12934e-12
ATIC	1.52374e-13	-0.305061	0.939883	0.937994	4.71969e-13	2.58098e-12
HLA-DPA1	1.18889e-12	-0.305401	0.883251	0.878222	2.51406e-13	1.6929e-12
MTPAP	1.01156e-11	-0.30548	0.96018	0.959724	9.72316e-12	9.18032e-11
RSC1A1	8.73534e-12	-0.305916	0.882138	0.883275	7.69253e-11	3.03878e-10
ZC3H14	1.54208e-11	-0.306119	0.935564	0.933708	2.97596e-12	1.78225e-11
COX7A2L	1.41704e-12	-0.306124	0.952905	0.952104	5.52622e-13	8.7082e-12
RPS12P26	7.57044e-14	-0.306848	0.886535	0.884867	6.60104e-14	1.43608e-12
SRBD1	2.63244e-12	-0.306917	0.960853	0.961346	6.78973e-13	9.4427e-11
NOL9	1.38489e-11	-0.30738	0.95238	0.951743	9.26116e-11	8.12858e-10
PIK3R4	5.94902e-13	-0.307453	0.929488	0.934798	1.83169e-12	6.94419e-10
E2F3P2	6.99752e-15	-0.307511	0.95585	0.954548	2.23173e-14	7.95692e-13
OR7E99P	5.70597e-11	-0.30767	0.938039	0.936721	3.37992e-11	4.14958e-10
NFATC2	6.64373e-15	-0.307912	0.87089	0.879773	2.22407e-15	1.49337e-11
ITPR1	1.7627e-14	-0.308285	0.899129	0.903915	5.42954e-16	1.61959e-12
PRKAG2	1.51398e-14	-0.308556	0.932047	0.931638	5.93931e-13	2.35432e-11
CNOT8	1.76116e-11	-0.308666	0.956265	0.954484	8.20599e-12	4.54495e-11
SRP68P2	1.88493e-13	-0.308735	0.795353	0.80469	1.42256e-13	2.27271e-10
QTRTD1	5.65387e-14	-0.308988	0.966498	0.965091	1.80104e-14	4.23256e-13
DLX1	1.04392e-13	-0.309003	0.940571	0.936714	3.49882e-13	2.81187e-12
PCNXL2	4.15661e-11	-0.309321	0.9639	0.960896	1.42908e-10	1.0758e-10
PTAR1	2.02778e-11	-0.309463	0.944829	0.946326	8.85992e-13	7.62226e-11
BTBD9	9.67695e-12	-0.309571	0.9672	0.96515	4.03942e-12	1.83481e-11
NUS1P2	1.59993e-12	-0.309679	0.928131	0.925321	2.86752e-12	1.88809e-11
ODF2	1.01766e-14	-0.310018	0.94578	0.944924	3.34404e-15	1.09305e-13
NSMAF	5.64557e-12	-0.310034	0.934903	0.93497	7.28164e-12	1.47155e-10
RBBP6	1.05608e-11	-0.310153	0.92443	0.92115	3.73685e-10	5.51964e-10
KLHL23	3.16902e-12	-0.310213	0.944457	0.943254	2.90971e-12	6.56608e-11
EIF2AK3	1.8882e-12	-0.310245	0.938891	0.941914	1.54968e-12	8.41275e-10
EIF2AK1	1.45074e-11	-0.310768	0.921975	0.919151	5.08677e-11	1.29615e-10
SDR42E1	1.70593e-10	-0.311101	0.971854	0.968251	1.75517e-10	5.18075e-11
CYCSP34	5.27811e-12	-0.311132	0.915741	0.910524	7.61442e-12	1.68729e-11
SERGEF	1.07903e-17	-0.311183	0.912354	0.913394	2.95195e-19	8.56595e-16
TRGV10	4.32375e-11	-0.311788	0.891427	0.883198	3.21573e-10	5.13144e-10
SLC44A4	2.10418e-13	-0.313034	0.823179	0.830001	1.33032e-13	1.45993e-11
NFIB	6.41727e-12	-0.313115	0.896088	0.894284	2.68665e-10	9.04682e-10
HNRNPA1P54	1.58165e-12	-0.313135	0.939551	0.940712	3.29881e-11	1.01239e-10
ZBTB8OS	1.31395e-12	-0.313352	0.929885	0.928309	1.97974e-12	1.19123e-11
ZNF3	1.3001e-13	-0.313689	0.934617	0.934675	2.27107e-13	7.70378e-12
TXLNGY	1.05212e-10	-0.31371	0.89121	0.883586	2.42875e-10	2.12905e-10
NSUN4	2.9107e-11	-0.313762	0.961854	0.960595	4.78401e-11	2.96801e-10
DHRS4	1.4877e-10	-0.313786	0.958053	0.954852	2.09231e-10	1.99192e-10
MDC1	2.39095e-11	-0.313992	0.959696	0.959633	2.4484e-11	5.91269e-10
RP11-216N14.7	1.19998e-11	-0.314041	0.951164	0.949548	1.45746e-11	1.13514e-10
OSBPL2	3.5661e-11	-0.314271	0.960436	0.959986	6.89208e-11	9.71303e-10
RP4-669L17.10	5.07865e-11	-0.314395	0.917912	0.917912	1.55198e-10	5.76818e-10
NIF3L1	2.65584e-12	-0.314499	0.936559	0.934415	3.28089e-12	2.35434e-11
HECTD1	2.43692e-12	-0.314541	0.934757	0.935685	3.82604e-12	1.18476e-10
RP11-815J4.6	1.51444e-12	-0.314876	0.932932	0.930348	4.1989e-13	4.05292e-12
PPP4R1	2.50435e-14	-0.315295	0.93712	0.938253	4.78917e-15	9.68899e-13
KCNH8	8.46973e-26	-0.315297	0.823228	0.831331	2.83193e-29	6.94769e-22
SAMD13	9.46748e-20	-0.315362	0.93307	0.927762	7.77217e-21	1.0967e-19
FAM21C	2.76439e-14	-0.316207	0.90145	0.901497	7.32727e-15	4.83102e-13
TMC7	9.72097e-16	-0.316228	0.962765	0.960176	4.68249e-15	6.55687e-14
ELMOD3	9.83317e-12	-0.316404	0.968785	0.967522	1.00085e-11	5.72668e-11
GTF2F1	4.01694e-13	-0.316421	0.947756	0.950644	5.2762e-14	4.02669e-11
RP11-259G18.3	2.04374e-13	-0.316582	0.938216	0.939482	4.82221e-14	3.716e-11
NUP210	4.6693e-14	-0.31691	0.937743	0.939956	2.61446e-12	5.43929e-10
SIPA1L1	1.58367e-12	-0.317108	0.948792	0.949249	1.09336e-12	2.36232e-11
UVSSA	1.14389e-14	-0.317613	0.947673	0.944107	6.23985e-16	3.08234e-15
ANKRD50	3.59819e-13	-0.317696	0.91208	0.913208	1.86135e-12	1.08841e-10
PTPN3	3.25644e-13	-0.317764	0.932849	0.931983	8.28512e-14	3.1684e-12
RP11-212D19.5	1.27584e-11	-0.318047	0.932732	0.925467	2.45234e-11	1.80907e-11
BET1L	2.07426e-14	-0.318329	0.949301	0.947771	1.01229e-14	4.88414e-13
UBE4B	1.83373e-12	-0.318792	0.939922	0.940896	5.13777e-11	6.00679e-10
PAF1	1.75378e-12	-0.319096	0.944634	0.945571	4.62139e-12	2.15572e-10
DDX27	1.26602e-12	-0.319102	0.953664	0.955253	1.03546e-12	1.98165e-10
RP11-20I23.13	6.28314e-12	-0.319245	0.889857	0.895652	6.57837e-13	3.00511e-10
HKR1	1.17923e-13	-0.320145	0.955401	0.95622	5.64237e-14	4.12199e-12
PPRC1	1.52872e-14	-0.320349	0.934738	0.940008	2.70182e-13	3.81277e-10
ZNF266	1.2133e-11	-0.320423	0.926069	0.927965	1.04746e-12	1.59405e-10
EPRS	1.91763e-11	-0.32048	0.932143	0.930655	1.63955e-10	8.12139e-10
MTO1	3.56163e-10	-0.320674	0.966675	0.963958	4.06667e-10	3.51217e-10
PRMT5	5.14865e-13	-0.32084	0.94666	0.948214	6.43323e-12	4.26394e-10
MRPS5	4.27421e-14	-0.321005	0.954527	0.953053	2.62672e-14	2.81588e-13
GCN1L1	1.6792e-13	-0.321201	0.955941	0.957374	5.0069e-13	4.29203e-11
TANC1	6.33803e-12	-0.321385	0.929718	0.923255	5.08743e-12	2.93664e-12
OR5BT1P	6.31753e-14	-0.321882	0.940694	0.943585	5.3316e-13	4.67293e-10
LARP4B	2.83345e-14	-0.321997	0.935336	0.937074	9.33887e-14	6.536e-12
RP11-345P4.7	6.80404e-15	-0.322036	0.950373	0.954011	3.31806e-15	2.13579e-11
RP11-69M1.4	1.69582e-14	-0.322207	0.790259	0.780118	3.06347e-15	8.82782e-15
TMEM2	2.83733e-14	-0.32246	0.89656	0.900291	1.29005e-12	1.05639e-10
POLD2P1	1.0783e-12	-0.322844	0.913918	0.920457	5.11902e-12	8.49496e-10
DSC2	1.17607e-13	-0.322871	0.866636	0.867151	8.05778e-15	1.28036e-12
CFAP70	2.4838e-14	-0.322949	0.950337	0.94947	5.99148e-13	2.92608e-11
IAH1	1.88987e-11	-0.322951	0.945647	0.945804	1.32507e-11	2.67292e-10
GALNT11	1.17765e-13	-0.323007	0.953657	0.955077	9.19891e-13	4.87553e-11
DEFB112	8.8545e-11	-0.323369	0.950895	0.945403	4.56564e-10	1.55154e-10
TPO	1.86169e-15	-0.32338	0.946289	0.943546	8.57675e-17	1.60001e-15
ATR	2.01149e-13	-0.323518	0.937029	0.9353	1.75289e-13	1.03866e-12
ZNF528	2.5216e-14	-0.323649	0.920348	0.922592	5.7142e-15	1.13373e-12
RABGAP1	1.89999e-13	-0.323691	0.932329	0.934101	6.99056e-13	3.41662e-11
C1QTNF3-AMACR	1.33089e-12	-0.323745	0.808256	0.819446	2.7782e-13	3.3114e-10
CECR7	3.42233e-14	-0.324085	0.911074	0.90335	1.44127e-16	4.73291e-16
ALS2	5.36277e-14	-0.324552	0.971373	0.969516	3.25735e-14	1.24865e-13
HLA-DPB1	1.06783e-11	-0.324576	0.946287	0.943002	2.11138e-10	6.66596e-10
JADE1	1.80142e-15	-0.324878	0.935881	0.940264	3.71068e-16	3.36846e-12
LSG1	3.02524e-13	-0.32507	0.949099	0.950326	8.14087e-14	2.39017e-11
ZNF7	1.04703e-11	-0.325092	0.968331	0.964364	2.27892e-11	7.19058e-12
USP32P2	8.35144e-16	-0.325226	0.919855	0.921896	5.72154e-17	5.10838e-14
HOMER2	3.18553e-15	-0.325345	0.898084	0.903432	4.36755e-15	4.5608e-12
GNL2	1.43635e-14	-0.325384	0.944069	0.94515	2.22904e-14	2.91966e-12
SNX1	1.3515e-12	-0.325396	0.919312	0.924188	4.49809e-12	7.38221e-10
KRT18P31	8.94263e-12	-0.325471	0.967091	0.965696	1.00047e-11	7.98603e-11
SPIRE1	1.16024e-12	-0.325773	0.926852	0.93075	3.90711e-13	1.26471e-10
CCT5	1.85958e-12	-0.326206	0.936875	0.935659	4.60782e-12	5.98256e-11
TULP3	6.58789e-14	-0.32631	0.944146	0.941913	1.58794e-13	6.05388e-13
CRY1	3.10999e-13	-0.326368	0.945854	0.946611	9.7882e-12	9.24707e-10
SASS6	7.56816e-12	-0.3264	0.94452	0.940852	1.69753e-11	3.3057e-11
RP11-1378G18.1	4.44784e-12	-0.326487	0.90944	0.907573	2.94973e-11	4.277e-10
GOLGA6L16P	1.18099e-11	-0.326775	0.955505	0.953796	1.04331e-12	6.78615e-12
RP11-142L4.3	1.0766e-13	-0.326865	0.897766	0.89502	6.3907e-14	1.08833e-12
TMEM131	4.65852e-12	-0.32719	0.936308	0.933605	1.49674e-10	2.32698e-10
HS2ST1	5.29839e-13	-0.327414	0.903237	0.897532	1.93473e-13	4.19136e-13
RP11-109I13.2	6.61755e-13	-0.327513	0.921795	0.925276	3.8311e-14	1.56417e-11
ZBED4	1.25552e-14	-0.327576	0.956199	0.958014	3.13273e-15	4.24382e-12
PRICKLE4	7.63398e-16	-0.327701	0.950945	0.947434	7.64668e-15	3.45883e-14
RGPD3	1.2603e-11	-0.327809	0.900601	0.902463	5.91052e-12	4.16624e-10
CTD-2020K17.4	2.4698e-15	-0.32792	0.914196	0.910501	5.68586e-16	1.20662e-14
RP11-23J9.6	2.00883e-13	-0.328269	0.85579	0.854644	3.714e-14	3.01253e-12
GPATCH2	1.0406e-11	-0.328323	0.955496	0.953517	3.81873e-12	2.75985e-11
IDH3B	3.97508e-13	-0.328874	0.948823	0.949319	2.80395e-13	2.55765e-11
TMEM178B	7.51574e-15	-0.32894	0.924181	0.927447	1.67862e-15	2.57919e-12
NPC1	3.47826e-15	-0.329218	0.951184	0.953783	2.45577e-15	4.77399e-12
KDM5C	2.1197e-12	-0.329395	0.957903	0.96063	3.3432e-12	6.67986e-10
STK39	8.46462e-15	-0.329553	0.865604	0.868202	3.96775e-15	7.95165e-13
TRIM52-AS1	4.46592e-13	-0.329703	0.943063	0.94085	7.33208e-13	9.18779e-12
ALG1L9P	2.56453e-11	-0.329722	0.958934	0.958914	3.24885e-11	8.75956e-10
PA2G4P4	6.40931e-12	-0.329773	0.923045	0.920131	3.04075e-10	3.56593e-10
RBMX2	2.11433e-12	-0.329855	0.958487	0.956982	2.63198e-11	1.23326e-10
RP11-104N10.2	1.81335e-11	-0.329997	0.929983	0.932756	4.90385e-12	6.83812e-10
TMEM178A	9.88406e-18	-0.330101	0.869809	0.870017	1.04056e-17	7.1182e-15
CSPG4P8	4.10873e-14	-0.330144	0.950137	0.951001	9.91714e-13	2.30182e-10
LTV1	1.03748e-12	-0.330233	0.936094	0.936502	6.34984e-12	1.77592e-10
SLC26A2	8.90117e-15	-0.330254	0.871809	0.879265	1.73391e-12	9.79296e-10
CCDC91	3.53205e-11	-0.330307	0.953185	0.949814	1.12049e-10	1.4095e-10
RP11-680F8.4	8.72019e-11	-0.330345	0.904784	0.905533	2.36394e-11	9.7248e-10
WDR45BP1	6.04254e-13	-0.330484	0.936452	0.936606	4.83232e-13	2.47185e-11
BCL9	1.69716e-13	-0.330531	0.928058	0.926414	3.31655e-13	1.74782e-12
SEC16A	5.03998e-12	-0.330848	0.905531	0.908538	1.0729e-11	7.11055e-10
RP11-468E2.1	7.75075e-13	-0.330877	0.913114	0.916067	5.83237e-12	2.09926e-10
METAP2	7.41048e-12	-0.330929	0.938348	0.933252	2.70115e-10	7.56433e-11
PRELID1	8.01123e-14	-0.331196	0.929666	0.935598	7.51121e-14	9.06523e-11
PDE3B	2.63321e-15	-0.331243	0.870454	0.867759	2.69578e-16	9.59313e-15
MPP5	1.46651e-14	-0.331425	0.904978	0.910407	3.81297e-15	3.90476e-12
PACSIN2	2.21292e-14	-0.331469	0.928301	0.931597	5.67272e-14	1.49497e-11
RP11-75C10.9	5.70068e-16	-0.331492	0.922624	0.925394	1.31664e-15	2.63311e-12
GOLGA6L17P	4.51897e-11	-0.331595	0.909993	0.90891	3.00084e-11	5.18441e-10
RP11-575L7.8	3.56529e-13	-0.3316	0.824929	0.815121	2.09504e-11	6.1009e-12
GOLGA2P7	7.44244e-15	-0.331675	0.934595	0.933371	1.27656e-13	7.89592e-12
NANOGP8	3.81359e-15	-0.331796	0.92497	0.925315	2.24659e-15	6.42649e-13
EIF2B2	4.09124e-13	-0.331814	0.956429	0.960671	2.25206e-13	3.55473e-10
PTOV1-AS1	4.09606e-10	-0.332064	0.953599	0.946684	4.84362e-09	3.37354e-10
FTSJ3	8.11697e-15	-0.332542	0.952266	0.953663	1.98477e-15	6.26109e-13
THADA	1.27091e-13	-0.333005	0.953216	0.952802	1.0813e-12	1.70403e-11
PDCD6	1.03041e-11	-0.333045	0.948615	0.948716	1.34474e-11	5.53712e-10
GOLGA8DP	4.24522e-14	-0.333312	0.964185	0.964393	3.12786e-16	1.15697e-13
OR7E160P	6.93929e-12	-0.333338	0.923805	0.925445	6.60606e-12	1.82426e-10
RELA	3.9388e-14	-0.333782	0.933874	0.936286	2.95191e-14	6.85331e-12
THOC2	1.07415e-12	-0.333832	0.920066	0.921503	6.86698e-12	2.07289e-10
PACS1	4.1807e-15	-0.334008	0.914236	0.916816	1.09006e-15	2.35378e-13
ST14	8.7436e-14	-0.334293	0.903862	0.905663	9.22932e-14	1.15102e-11
CTD-2270P14.1	1.19926e-14	-0.334367	0.942482	0.94458	3.06258e-14	2.32746e-12
GUCY1A3	4.41065e-17	-0.334435	0.811496	0.813136	1.05231e-18	3.4493e-16
MAP3K5	1.43449e-18	-0.334479	0.869944	0.870428	5.892e-19	5.22994e-16
EPCAM	1.73311e-15	-0.334482	0.841525	0.833523	2.12203e-16	1.2001e-15
ILF2	1.74709e-12	-0.334695	0.907047	0.907115	9.4005e-11	3.35843e-10
EFTUD1	4.24727e-17	-0.3348	0.939755	0.940266	4.4179e-19	7.98107e-16
GOLGA4	4.44844e-13	-0.335605	0.89853	0.902353	1.00099e-11	5.62316e-10
RP11-361H10.3	9.12768e-15	-0.335719	0.933507	0.932597	3.89795e-15	5.1612e-13
ERVK3-1	4.92537e-13	-0.335756	0.924294	0.924138	2.86138e-12	9.12121e-11
VPS13D	1.7123e-14	-0.335764	0.936536	0.94184	6.7377e-14	8.47901e-11
TRUB2	4.24413e-18	-0.335806	0.943704	0.942289	4.06045e-18	2.9648e-16
DDI2	1.45561e-12	-0.33584	0.928181	0.930055	1.28647e-11	2.85844e-10
TRIM14	2.0147e-12	-0.335953	0.939603	0.934176	1.82662e-11	1.00634e-11
FAM57A	1.26076e-14	-0.335961	0.901694	0.904247	2.15843e-15	6.35644e-13
LEO1	3.33435e-11	-0.336189	0.916721	0.914438	1.70229e-11	2.52999e-10
BCOR	6.79579e-14	-0.336284	0.924115	0.925953	9.77794e-14	7.85083e-12
AP000275.65	5.31913e-13	-0.336549	0.94051	0.940314	8.66778e-13	4.74272e-11
ATP6AP2	6.21089e-15	-0.336556	0.92214	0.918739	3.1827e-15	2.80789e-14
PCDHB9	1.84578e-15	-0.336587	0.941526	0.939003	3.33824e-15	7.13344e-14
ELMO2	5.80126e-14	-0.336697	0.923444	0.927323	6.45602e-15	3.72496e-12
TTC27	1.96847e-15	-0.336728	0.955147	0.955457	8.92109e-15	8.14727e-13
MAPK8IP1	5.44687e-17	-0.336823	0.939717	0.939446	4.01708e-19	5.69694e-16
RN7SL404P	1.1527e-13	-0.336839	0.893338	0.896752	1.05549e-13	4.77971e-11
FRYL	7.85447e-12	-0.337172	0.931859	0.931951	8.45137e-12	1.82958e-10
PDHA1	2.88307e-12	-0.337518	0.944546	0.943542	5.19088e-12	6.36072e-11
CTB-47B8.5	2.49427e-11	-0.338015	0.964478	0.960022	5.58457e-11	1.13483e-11
MAP7	1.75842e-16	-0.338381	0.879453	0.888281	1.72166e-17	2.34775e-13
SLC35E2B	6.84231e-15	-0.339016	0.939189	0.94112	3.08889e-14	1.51446e-11
PRDM4	7.88278e-14	-0.339133	0.950974	0.954968	4.11205e-14	1.32238e-10
CKAP5	1.48119e-11	-0.339224	0.929211	0.929009	7.81601e-11	7.00694e-10
HINFP	2.35635e-15	-0.339233	0.965595	0.964707	2.06982e-15	7.15518e-14
GLB1	3.53566e-12	-0.33927	0.955481	0.954404	7.20994e-12	5.07358e-11
RP11-973N13.2	1.84074e-12	-0.339303	0.92622	0.929299	7.07279e-12	3.97377e-10
ZNF528-AS1	1.67702e-16	-0.339509	0.914604	0.911853	2.43507e-17	8.17396e-16
BCAM	1.24683e-14	-0.339647	0.87416	0.874585	1.51227e-14	5.81157e-13
AC006978.6	6.39487e-14	-0.339665	0.934919	0.93319	7.93801e-14	1.24191e-12
CHKA	7.45899e-14	-0.339719	0.914272	0.925574	2.04409e-14	8.91396e-10
MLXIP	3.0896e-13	-0.339785	0.93196	0.93491	7.91976e-13	1.87422e-10
RCC2	2.64132e-13	-0.340086	0.938176	0.937509	3.10338e-13	6.15653e-12
ASAP3	1.57621e-17	-0.340374	0.958049	0.957811	8.11913e-19	8.29554e-16
C2CD3	2.53628e-16	-0.340457	0.95193	0.95455	3.21226e-16	3.49592e-13
PLEKHH1	1.80674e-11	-0.340513	0.884632	0.889519	3.32278e-12	7.10754e-10
QARS	6.55237e-14	-0.340546	0.94923	0.953315	6.40199e-13	6.29713e-10
ACAD11	7.21166e-14	-0.340656	0.9347	0.939031	5.92747e-13	5.71174e-10
TAF1L	6.59312e-16	-0.340969	0.948147	0.948746	1.29635e-16	9.53894e-15
SMAD5	2.81759e-13	-0.341315	0.952857	0.954518	3.75608e-12	3.35881e-10
USP42	6.65624e-11	-0.341356	0.962612	0.957688	1.25275e-09	1.85391e-10
GSTCD	4.00644e-13	-0.341396	0.95972	0.958245	1.50086e-12	9.09518e-12
TOX4	2.11433e-12	-0.341727	0.938436	0.936837	2.44032e-10	5.89348e-10
NONO	3.20111e-12	-0.341982	0.940518	0.94208	4.7799e-11	7.6611e-10
TTC21A	5.05553e-13	-0.342043	0.977004	0.97588	1.78789e-13	1.51833e-12
SLC22A23	3.89264e-13	-0.342147	0.933054	0.9363	1.30268e-13	7.24996e-11
ALG13	1.11476e-13	-0.342779	0.932095	0.927647	7.41824e-13	4.60722e-13
FLOT1	3.38819e-16	-0.34288	0.933234	0.936992	1.8635e-15	3.25874e-12
CA5BP1	8.5729e-13	-0.343266	0.955984	0.954626	2.15665e-12	1.92116e-11
IK	5.84931e-13	-0.343337	0.927868	0.928113	2.12322e-11	2.52045e-10
OMA1	3.52643e-17	-0.34334	0.904886	0.901499	1.55292e-17	1.59096e-16
CCDC144A	1.25111e-15	-0.34355	0.83128	0.829399	1.26284e-14	8.48656e-13
NARS2	9.24152e-16	-0.344	0.949186	0.948854	1.11636e-15	1.2581e-13
TESK2	3.36077e-13	-0.344078	0.934218	0.929437	1.10113e-13	5.4659e-13
PLA2G2A	1.83555e-13	-0.344216	0.696303	0.690907	8.27321e-14	2.49072e-12
AATF	1.53721e-14	-0.344404	0.942876	0.948132	6.74881e-14	6.71659e-11
RIOK1	3.04407e-15	-0.344616	0.942898	0.94369	1.29214e-15	3.09612e-13
ACVR1	1.60812e-12	-0.344916	0.95205	0.953173	3.81871e-12	2.04134e-10
HDAC6	8.44885e-12	-0.344948	0.971055	0.971365	6.65906e-12	5.35089e-10
CNNM3	1.6918e-11	-0.345032	0.957442	0.953415	7.28017e-11	1.02917e-10
XYLB	5.39193e-14	-0.345042	0.952717	0.950864	8.38025e-12	5.51702e-11
MINA	1.53196e-12	-0.345059	0.94977	0.950452	8.07124e-12	2.99476e-10
ADI1	6.48942e-12	-0.345124	0.90841	0.905338	3.00064e-12	2.35872e-11
DDX23	1.18889e-12	-0.345272	0.947433	0.950288	1.20035e-12	5.6986e-10
CTD-2303H24.2	2.38819e-18	-0.345529	0.874882	0.876553	2.53325e-19	4.35932e-16
RP1-273G13.2	3.32127e-13	-0.346069	0.890739	0.891087	9.64275e-13	2.12045e-11
SYF2P2	6.09776e-13	-0.346127	0.871635	0.87764	8.88538e-13	4.79921e-10
AC002056.3	1.29837e-13	-0.346195	0.905558	0.905112	2.06989e-13	5.91771e-12
SPEN	1.67935e-15	-0.346203	0.936116	0.938086	1.01259e-12	2.98553e-11
CPSF7	2.54751e-16	-0.346259	0.927886	0.927464	1.81047e-15	2.63743e-14
ACP6	8.51206e-15	-0.346682	0.9443	0.942247	1.77349e-14	1.77887e-13
SUGP2	4.23282e-13	-0.34673	0.935281	0.935567	2.81727e-12	2.94794e-11
TJP1	2.57593e-13	-0.346732	0.911932	0.906984	1.63217e-11	1.64627e-11
CORO2A	3.22945e-12	-0.346956	0.907284	0.909341	8.33892e-12	6.53715e-10
LAMC1	3.81359e-15	-0.347096	0.888817	0.88591	3.89133e-16	9.08037e-16
LARS	3.79126e-14	-0.347437	0.90758	0.908849	7.00562e-13	1.64785e-11
ALDH18A1	1.90173e-14	-0.347451	0.931985	0.935687	2.57857e-13	9.75006e-11
NPIPP1	1.9561e-16	-0.347571	0.872817	0.866082	3.05966e-15	2.15928e-15
TIGD7	8.93373e-14	-0.347621	0.948319	0.951487	2.1547e-13	2.09088e-10
HDAC1	4.26617e-13	-0.347648	0.917116	0.91552	6.63116e-13	5.16261e-12
RNF138	6.21089e-15	-0.347873	0.872107	0.879528	7.6012e-15	4.65635e-12
ST6GAL1	4.58256e-15	-0.348321	0.857833	0.86116	4.0333e-16	3.18878e-13
INO80B	1.3604e-16	-0.348364	0.940264	0.939809	1.89145e-17	3.88807e-15
RNF135	2.96018e-11	-0.348406	0.960161	0.959919	2.18294e-11	8.08226e-10
RP11-287D1.3	2.4668e-14	-0.348461	0.957098	0.958769	8.42593e-14	1.83182e-11
HERC2P4	1.63948e-13	-0.348712	0.963255	0.961621	1.28238e-12	1.70173e-11
CTD-2583A14.11	1.42051e-14	-0.348732	0.862298	0.86877	1.85222e-13	2.41038e-11
HECTD4	1.71942e-14	-0.348832	0.906511	0.908771	1.43649e-12	7.50823e-11
PILRB	6.48714e-15	-0.34895	0.930427	0.932986	6.6861e-14	2.04308e-11
PXDN	6.85682e-16	-0.348966	0.915098	0.91543	5.20071e-16	8.83181e-14
ABHD5	6.90494e-12	-0.34909	0.937127	0.938504	3.80365e-12	3.59064e-10
RP11-680G24.5	9.06484e-12	-0.349513	0.84206	0.849966	2.78774e-12	3.88255e-10
AC080125.1	7.52145e-12	-0.349801	0.873692	0.868122	4.56667e-10	1.69235e-10
ZNF614	1.23322e-16	-0.349991	0.87778	0.883476	5.0185e-18	2.80573e-14
DHX35	1.35685e-13	-0.350017	0.956879	0.954903	9.55344e-14	3.69232e-13
RABL2A	8.78579e-13	-0.35005	0.943181	0.942606	1.22124e-11	1.72902e-10
PSMD1	5.23343e-14	-0.350125	0.937159	0.937731	1.37671e-13	2.84599e-12
ZNF404	6.55492e-16	-0.350291	0.908686	0.905403	9.17769e-16	2.96651e-14
SLC25A13	3.88755e-13	-0.350349	0.947581	0.945904	3.88006e-12	1.35718e-11
FNIP2	3.1838e-19	-0.35064	0.872464	0.871827	1.2042e-18	4.55535e-16
SEC11C	9.91777e-13	-0.350746	0.814552	0.815749	3.78701e-12	2.25614e-10
USP4	6.18478e-15	-0.350862	0.931805	0.936248	3.7119e-14	2.77983e-11
UTP20	6.11363e-13	-0.350986	0.952589	0.952659	4.00714e-13	1.9996e-11
SOX9	4.56062e-16	-0.351029	0.883036	0.881839	5.18648e-18	8.27563e-16
TMED10P1	3.7457e-11	-0.351249	0.920234	0.917581	6.65415e-11	2.77311e-10
PHACTR4	3.21815e-13	-0.351264	0.916162	0.921184	1.22277e-12	2.93979e-10
SFSWAP	2.27208e-13	-0.351403	0.945731	0.948693	2.88258e-13	1.66512e-10
TMEM26	7.56687e-26	-0.351429	0.880049	0.873871	6.69332e-25	3.24494e-22
CHKB-CPT1B	7.87217e-14	-0.351705	0.940806	0.944206	3.66445e-13	2.78396e-10
RP11-727A23.5	1.31758e-13	-0.351848	0.927457	0.929604	3.68552e-12	3.57736e-10
HNRNPKP4	2.10548e-11	-0.352069	0.939127	0.935205	9.44721e-10	1.62944e-10
ZNF211	1.76063e-15	-0.352349	0.942514	0.943127	8.3354e-16	8.22511e-14
TUBA3C	1.09713e-14	-0.352813	0.933193	0.936124	4.78883e-14	5.61788e-11
ZNF341	3.00542e-15	-0.353333	0.966613	0.968477	1.1982e-15	4.64144e-12
RP11-456P18.2	1.19975e-17	-0.353625	0.947568	0.94864	4.45795e-17	4.77978e-14
RP11-147I3.1	9.71907e-15	-0.353718	0.937942	0.941432	1.12982e-14	1.41497e-11
SH3RF1	7.61137e-14	-0.35388	0.843689	0.835046	4.31802e-14	7.26387e-14
ARL13B	4.4402e-14	-0.354059	0.942277	0.941894	2.0072e-13	1.41847e-11
RP11-496H1.1	4.83063e-14	-0.354286	0.903747	0.904177	9.11975e-14	3.69893e-12
SLC35A5	1.06783e-11	-0.354302	0.949058	0.946086	5.72606e-11	2.01883e-10
RP11-460N20.4	1.48367e-13	-0.354401	0.924372	0.927651	3.04698e-12	4.81821e-10
ABHD11-AS1	9.60567e-12	-0.354498	0.930413	0.929808	4.78821e-12	1.82983e-10
PCDHGA8	1.03481e-14	-0.354879	0.917678	0.918131	3.4303e-14	3.07144e-12
PRSS8	1.1839e-11	-0.355317	0.907248	0.90265	2.04168e-11	1.09563e-10
TSGA10	4.74907e-17	-0.355374	0.931521	0.930721	5.86353e-17	1.88788e-14
RP11-10K16.1	4.57219e-13	-0.355441	0.947458	0.946565	3.23053e-12	9.57373e-11
ASB8	1.2093e-14	-0.355466	0.96198	0.965157	9.51084e-15	5.66429e-11
YLPM1	1.15889e-13	-0.355643	0.924747	0.930347	4.01163e-12	5.37503e-10
ANKRD40	1.63293e-12	-0.355732	0.944327	0.942201	1.86324e-11	3.99915e-11
POM121	1.26185e-11	-0.355851	0.949836	0.94687	1.90889e-10	4.71365e-10
METAP1D	3.38736e-13	-0.356038	0.967847	0.966886	5.59658e-13	1.55283e-11
SLC35B4	6.07033e-19	-0.356229	0.917539	0.918769	1.0085e-20	2.66372e-17
ATF7	1.04016e-12	-0.356285	0.912564	0.912088	2.5206e-11	1.69658e-10
RSL1D1	7.70048e-12	-0.356355	0.918717	0.913735	3.6496e-11	2.10545e-11
USP39	9.26188e-17	-0.356521	0.934369	0.933528	4.0684e-17	7.00905e-16
NQO1	1.39545e-12	-0.356955	0.920346	0.920658	6.87106e-12	3.17797e-10
ASCC3	3.45661e-11	-0.357094	0.924311	0.921372	6.4536e-11	2.84452e-10
RBM5	7.20194e-14	-0.357339	0.92147	0.92679	3.05054e-12	3.16789e-10
GNB1	7.00069e-14	-0.357501	0.928339	0.930498	1.71341e-11	2.86354e-10
RBM3	9.33133e-17	-0.357546	0.931967	0.933883	3.33295e-18	2.87642e-15
MRPL9	5.12964e-15	-0.357627	0.950962	0.949255	5.62086e-15	6.12932e-14
TP53BP1	1.76063e-15	-0.357709	0.935605	0.940324	1.43438e-14	1.41299e-11
XXbac-BPGBPG55C20.2	8.01581e-13	-0.357717	0.879275	0.862722	1.13982e-10	3.42504e-12
HMGXB4	4.94635e-17	-0.357929	0.90221	0.904447	6.88204e-17	1.8869e-14
NAA60	3.24025e-14	-0.358181	0.93508	0.936011	3.57165e-13	1.38947e-11
METTL1	1.15425e-13	-0.358235	0.961236	0.964035	5.90762e-13	7.74029e-10
MGAT4B	2.16925e-13	-0.358465	0.944498	0.942859	1.89156e-11	3.70385e-10
B3GNT5	6.51705e-14	-0.358984	0.922364	0.924675	2.73852e-12	7.94207e-10
FAIM	4.54836e-13	-0.359105	0.957679	0.957485	4.72948e-14	8.50079e-12
RP11-190A12.8	5.85402e-18	-0.359211	0.870566	0.86929	2.09188e-19	7.69648e-17
TET3	1.01112e-12	-0.359301	0.947665	0.94858	3.69999e-12	2.974e-10
SPATS2	7.72912e-15	-0.359618	0.916801	0.920651	1.42243e-15	1.8955e-12
GOLGA2P10	4.50561e-15	-0.359746	0.932305	0.930344	4.16663e-14	2.88774e-12
SAFB2	2.67122e-14	-0.359796	0.938669	0.939815	3.3656e-14	4.13779e-12
CH17-431G21.1	3.25644e-13	-0.35987	0.88859	0.886911	8.75469e-12	3.47675e-11
HIVEP3	2.71355e-22	-0.359918	0.94041	0.942319	5.9742e-23	2.41639e-18
DYNC1I2	2.93116e-13	-0.359948	0.931824	0.927444	4.86258e-11	4.65939e-11
LIMCH1	1.30066e-15	-0.360111	0.903771	0.904665	1.11483e-14	1.76734e-12
RNA5SP219	2.57436e-19	-0.360308	0.781406	0.782558	1.37162e-20	2.68249e-17
TMTC4	2.58615e-13	-0.360413	0.946302	0.948794	4.67126e-13	1.96762e-10
RP11-303E16.8	3.17199e-15	-0.360569	0.851833	0.842102	1.09916e-15	3.51958e-15
LINC00852	1.31255e-14	-0.360858	0.924294	0.919349	2.27362e-14	6.21934e-14
MSL3P1	7.24743e-11	-0.360892	0.925803	0.924018	8.11144e-11	6.73288e-10
LRRFIP1P1	1.66037e-17	-0.360897	0.903235	0.905101	4.10596e-18	3.23286e-15
EIF3B	4.88696e-13	-0.360909	0.954929	0.954323	2.59078e-12	6.53181e-11
C5orf45	3.27482e-11	-0.361153	0.964963	0.963333	7.39987e-11	2.95208e-10
TMEM87A	4.9576e-13	-0.361183	0.888039	0.887152	5.12928e-13	1.96803e-11
GUSBP2	2.94206e-15	-0.361213	0.887537	0.882506	9.52339e-17	1.06179e-15
EIF2B5	2.01511e-14	-0.36128	0.949207	0.95134	5.55337e-15	3.15369e-12
NUDT9	4.64126e-16	-0.361586	0.91851	0.915455	5.24094e-17	1.06614e-15
USP22	1.53196e-12	-0.361666	0.923347	0.927345	4.77692e-12	2.21435e-10
NUP153	4.49259e-12	-0.362006	0.928479	0.929474	4.89398e-11	3.83904e-10
PRUNE2	9.42704e-14	-0.362016	0.869514	0.876068	3.96193e-14	4.59889e-11
ZSWIM6	1.97189e-13	-0.362053	0.914196	0.920228	9.49452e-13	4.59889e-10
PDGFA	1.63772e-16	-0.36208	0.921441	0.925831	3.14026e-15	6.89442e-12
NUS1	3.30644e-11	-0.362248	0.941903	0.938562	2.6207e-11	1.62955e-10
IQCH-AS1	8.25769e-13	-0.362692	0.966392	0.965739	8.62057e-12	1.03436e-10
ZNF814	5.05887e-14	-0.363807	0.932028	0.932582	2.36949e-13	7.9715e-12
CHDH	4.07752e-17	-0.363813	0.912983	0.917816	3.83849e-18	4.93889e-14
GTF3C3	7.10541e-14	-0.363965	0.939284	0.938406	1.43485e-13	2.43013e-12
SPDL1	4.35793e-18	-0.36449	0.956686	0.954417	2.38814e-17	9.71706e-17
CXorf23	1.84532e-13	-0.364672	0.938111	0.938127	3.58901e-13	8.70121e-12
SMN2	1.02693e-15	-0.364719	0.886813	0.886564	2.38462e-15	7.65422e-14
MTRR	8.53588e-15	-0.364735	0.92794	0.928049	1.32992e-14	8.61347e-13
RP11-26F2.1	2.57026e-15	-0.364999	0.86678	0.863392	6.844e-13	2.78702e-12
KANTR	1.73133e-14	-0.365057	0.946269	0.947746	2.94854e-14	5.57942e-12
USP32P1	3.27674e-32	-0.365149	0.83568	0.829681	9.32547e-31	2.05101e-27
MPV17	1.68369e-12	-0.365344	0.962934	0.963387	5.51004e-12	2.23289e-10
GPR75	5.07216e-15	-0.365454	0.946902	0.947984	8.35036e-16	5.82073e-13
GORASP1	1.31954e-17	-0.365616	0.946941	0.948832	1.56708e-17	2.92923e-14
RPF1	1.38477e-12	-0.365729	0.897934	0.894627	6.07101e-12	2.81591e-11
C22orf39	3.62662e-13	-0.36588	0.956512	0.959532	5.24204e-13	3.93832e-10
FAM21EP	2.77087e-17	-0.366345	0.906913	0.907912	3.95704e-16	4.99783e-14
RC3H1	8.70676e-13	-0.366363	0.926357	0.927128	2.41816e-11	1.88262e-10
TYW1B	6.09844e-12	-0.366698	0.921471	0.921032	2.91494e-11	3.66452e-10
CCDC144B	1.80741e-19	-0.366743	0.830346	0.829886	1.00045e-20	1.464e-17
FAM156A	1.19822e-15	-0.36709	0.954278	0.955108	2.56574e-16	7.93596e-14
PHKA1P1	2.56296e-15	-0.36713	0.903174	0.909899	1.81273e-15	7.84033e-12
STRBP	5.66757e-16	-0.367148	0.927872	0.923561	4.46925e-16	1.07514e-15
DDX42	1.52115e-15	-0.368216	0.921517	0.924834	4.36237e-14	2.79749e-12
FNBP4	8.70448e-15	-0.368393	0.906963	0.909449	5.99708e-13	1.97723e-11
SEC24D	2.83648e-16	-0.368835	0.903368	0.904717	1.06894e-15	1.00472e-13
RP5-1173I20.1	1.69878e-12	-0.368855	0.912776	0.902481	2.96539e-11	3.92601e-12
SART3	1.71183e-12	-0.369003	0.955576	0.956091	5.68939e-12	1.95869e-10
DNAJC11	8.06536e-14	-0.369017	0.942191	0.946278	2.28121e-13	1.49919e-10
STAG3L2	1.1533e-16	-0.369406	0.883072	0.892515	4.7027e-16	1.7828e-12
NAA35	3.12286e-15	-0.369465	0.910292	0.912776	1.47419e-14	3.0789e-12
KIAA0907	2.68224e-16	-0.369513	0.90902	0.912511	1.37649e-13	1.06413e-11
DROSHA	4.11993e-14	-0.369669	0.934858	0.934137	8.24262e-13	9.42664e-12
TRRAP	9.0668e-14	-0.369738	0.937961	0.93989	3.08994e-12	1.08436e-10
ZNF117	5.29104e-15	-0.369758	0.920656	0.914022	8.29911e-14	6.1626e-14
LTBR	8.96511e-16	-0.369821	0.929818	0.932569	9.6782e-16	1.08162e-12
DCAF4	8.51772e-13	-0.369982	0.970507	0.968864	3.43541e-12	2.6657e-11
HEATR1	3.7399e-14	-0.370285	0.951151	0.948872	1.92673e-12	4.64917e-12
TRAPPC10	2.88042e-14	-0.370569	0.945007	0.947072	2.98415e-14	7.53575e-12
PMS2P3	2.63121e-14	-0.37072	0.897897	0.906287	6.9662e-13	3.2418e-10
PABPC1L	6.88777e-18	-0.370834	0.949573	0.945433	7.15794e-17	2.38746e-16
CUL7	1.15579e-13	-0.370849	0.950142	0.947533	1.03643e-12	7.92592e-12
SDE2	1.93614e-14	-0.371244	0.943069	0.943721	2.83118e-13	3.51169e-11
TMEM39A	3.14288e-13	-0.371343	0.926753	0.927867	7.05311e-13	5.78877e-11
GABRB3	1.215e-16	-0.3714	0.927076	0.922849	1.62878e-17	6.07551e-16
RP11-277E18.2	1.20093e-14	-0.371414	0.863611	0.871067	7.66261e-15	8.40168e-12
FUBP3	7.81114e-13	-0.37152	0.946419	0.947604	1.08898e-11	3.66905e-10
KCNMB3	3.07682e-17	-0.371964	0.954823	0.954139	8.36183e-18	1.55935e-15
DAP3	3.93365e-13	-0.371999	0.946506	0.947378	1.64448e-12	9.9526e-11
RP1-102E24.8	2.51954e-15	-0.372612	0.903847	0.910409	3.15329e-14	8.80228e-11
CLINT1	3.09723e-14	-0.372616	0.906855	0.910036	1.65063e-12	1.1311e-10
PSMB4	9.33496e-13	-0.372621	0.930728	0.934408	1.47113e-12	1.45572e-10
ZNF83	3.1765e-15	-0.373123	0.900086	0.905357	1.33813e-14	6.8585e-12
RP4-816N1.7	2.2471e-12	-0.373126	0.836261	0.837845	4.78165e-11	8.32299e-10
RP11-219A15.1	1.5969e-33	-0.373521	0.790655	0.78445	3.48413e-32	1.88716e-28
KIAA1217	1.32464e-13	-0.373669	0.910817	0.915656	1.73231e-13	3.00405e-11
TBC1D3B	1.10693e-15	-0.373708	0.917371	0.915156	6.36997e-16	3.00442e-14
RP11-64K7.1	1.25414e-11	-0.37374	0.796738	0.787527	1.06881e-11	4.06381e-11
PRPF38B	4.48346e-13	-0.374023	0.929261	0.931991	4.92909e-12	6.0189e-10
CTD-2349P21.9	2.05732e-13	-0.374581	0.88488	0.890821	8.00777e-12	2.13724e-10
CTD-2587M2.1	3.66014e-18	-0.374666	0.952743	0.955297	7.10231e-19	2.84005e-14
TMEM189	8.96353e-15	-0.374678	0.941492	0.943395	8.65353e-14	1.24084e-11
GEMIN5	9.08723e-12	-0.374781	0.96585	0.965066	4.76074e-12	6.28541e-11
FMNL2	2.26217e-14	-0.375078	0.922047	0.928515	1.97952e-14	1.03002e-10
PAXIP1	4.39257e-15	-0.375251	0.949791	0.951077	2.49094e-14	4.63232e-12
RP1-283E3.8	4.58065e-16	-0.375384	0.898158	0.902631	1.88676e-16	1.65917e-13
GOLPH3L	1.7293e-11	-0.375723	0.913835	0.911275	6.76122e-11	4.21511e-10
KLF3P1	2.60711e-15	-0.375918	0.922891	0.92888	8.70752e-15	3.1983e-11
AKAP13	1.07596e-14	-0.375972	0.926999	0.927633	1.38365e-13	3.59336e-12
DNAJC2	4.23924e-16	-0.376232	0.916732	0.91703	5.85295e-15	2.38678e-13
PRKRIP1	1.12027e-14	-0.37638	0.937398	0.933892	1.60208e-14	1.14303e-13
RBMX2P3	1.46987e-20	-0.376877	0.925473	0.928389	5.85456e-21	1.03584e-17
PPM1B	4.52082e-16	-0.377002	0.926976	0.929641	1.67537e-17	5.22479e-14
NBPF25P	5.15591e-14	-0.377572	0.835309	0.838121	4.74133e-13	2.65816e-11
SEL1L3	2.34129e-14	-0.377602	0.925646	0.930328	3.46615e-15	9.95702e-12
PA2G4	1.52577e-13	-0.377731	0.917357	0.917229	4.90585e-11	2.23064e-10
AC144450.2	7.28139e-21	-0.377907	0.834202	0.829509	8.84212e-23	9.03139e-21
CFAP44	2.58956e-13	-0.378104	0.943228	0.94508	9.26325e-13	1.84738e-10
RP11-392P7.6	5.0012e-15	-0.378424	0.942255	0.94166	8.11341e-16	1.70484e-13
FAT1	1.99111e-16	-0.378509	0.873878	0.880134	1.36083e-16	1.4844e-13
TAF5L	2.22442e-12	-0.378705	0.939671	0.942372	4.25988e-12	6.02755e-10
KDM5B	7.21416e-16	-0.378801	0.928154	0.927864	4.28432e-15	8.25914e-14
PDE9A	1.98832e-17	-0.378813	0.840043	0.845928	4.49796e-18	5.49034e-15
BOD1	1.64275e-14	-0.379347	0.920929	0.920284	3.33672e-14	5.26651e-13
RBM6	1.22792e-14	-0.379597	0.897032	0.907174	1.02203e-13	2.86025e-10
GTF3C2	2.82729e-15	-0.379662	0.935954	0.937569	3.34271e-14	1.35314e-12
CCT5P2	1.01341e-14	-0.379719	0.964628	0.96396	7.9742e-14	2.31349e-12
AC003991.3	5.29249e-18	-0.379979	0.861331	0.865454	1.79343e-19	6.38711e-16
RBBP5	1.00078e-14	-0.380075	0.958407	0.960464	4.09592e-13	2.84496e-10
CTAGE9	2.11422e-15	-0.38073	0.801723	0.807701	3.47994e-16	2.91057e-13
ATXN2L	3.1765e-15	-0.381046	0.928931	0.930512	4.03931e-14	3.21183e-12
AGBL5	1.20061e-16	-0.381301	0.947746	0.949886	9.93021e-16	9.43711e-13
TTC19	2.9544e-13	-0.381344	0.931794	0.931738	1.72535e-12	2.63076e-11
PHKA2	1.24045e-18	-0.381464	0.927018	0.928541	1.20334e-18	1.36761e-15
AP001627.1	5.73146e-19	-0.381596	0.856886	0.860263	3.64743e-20	1.8336e-16
RP11-597D13.7	1.91809e-20	-0.381758	0.951222	0.946726	7.81529e-21	3.71128e-21
MLEC	3.07012e-15	-0.381769	0.898745	0.904578	1.70939e-13	1.89374e-11
PRPSAP1	2.91754e-21	-0.381774	0.942018	0.939956	1.02621e-23	3.39364e-21
TAMM41	3.40509e-15	-0.381775	0.946928	0.95001	5.415e-15	6.53818e-12
ATPIF1	1.92027e-13	-0.382181	0.921239	0.918243	7.26898e-12	3.1814e-11
WSB2	4.84377e-14	-0.38242	0.904124	0.910294	8.62988e-14	4.44754e-11
ZNF75A	1.67252e-13	-0.382941	0.950523	0.95341	6.14223e-13	2.01271e-10
SPIDR	1.99406e-16	-0.383025	0.938687	0.941273	4.20898e-15	1.05178e-12
USP36	9.70473e-19	-0.383214	0.942195	0.943364	4.55226e-18	3.36865e-15
HCG25	7.50945e-14	-0.383414	0.901654	0.905714	4.38907e-13	6.93729e-11
SETD7	7.4389e-14	-0.384021	0.942149	0.945346	4.32182e-13	1.81594e-10
ZNF135	4.81379e-16	-0.384091	0.934368	0.931266	4.1655e-15	2.40505e-14
MSH2	9.69664e-14	-0.384091	0.960516	0.956803	3.44121e-12	2.27905e-12
CTC-471F3.5	2.96724e-15	-0.384138	0.944126	0.945194	1.47542e-14	4.97063e-12
NBEAL2	3.42931e-15	-0.384254	0.94339	0.944793	1.81534e-13	6.64373e-11
IGLV5-52	1.10693e-15	-0.384281	0.907687	0.904488	5.36189e-15	9.48825e-14
LA16c-306E5.2	8.75536e-14	-0.38442	0.917091	0.916734	4.14291e-12	3.35309e-11
PPP3CA	5.84585e-12	-0.384435	0.846308	0.836896	5.83913e-11	4.05169e-11
RAD52	1.59947e-15	-0.384658	0.952104	0.952641	5.27852e-15	1.06991e-12
KIF1B	3.62565e-12	-0.386128	0.939844	0.943539	6.18665e-12	9.89359e-10
EP400	6.59679e-14	-0.386292	0.950126	0.951654	2.91254e-13	3.42905e-11
TLE1	3.85941e-18	-0.38673	0.900325	0.90497	1.33033e-18	7.98723e-15
PSMG4	1.84785e-17	-0.387058	0.940275	0.942593	1.28665e-18	4.77508e-15
DNMT3A	1.89935e-15	-0.387314	0.965176	0.965216	2.51275e-15	5.61317e-13
MED23	2.2197e-20	-0.38743	0.920034	0.9201	2.1849e-20	7.82719e-18
SIDT2	5.01784e-14	-0.387922	0.892561	0.895242	1.10999e-13	1.43084e-11
RAP1GAP2	1.08563e-19	-0.388127	0.925356	0.926513	3.09916e-21	1.07603e-17
PHF2	2.97991e-15	-0.388301	0.92884	0.927202	8.77945e-15	5.3523e-14
ATG9A	5.57778e-14	-0.388339	0.958592	0.957459	1.58865e-12	5.0535e-11
TTYH3	5.9283e-14	-0.388457	0.947228	0.946083	1.30286e-12	3.49152e-11
SMG1P7	4.95059e-18	-0.388804	0.866132	0.868371	1.61586e-15	2.25946e-14
AGAP10	9.02632e-15	-0.388889	0.844367	0.846828	2.37631e-11	3.22817e-10
ATP1A1-AS1	8.81458e-15	-0.389069	0.919475	0.926472	1.00802e-13	1.60752e-10
ELOVL5	5.45073e-14	-0.389407	0.840215	0.845568	1.66495e-12	1.27991e-10
CYFIP2	1.74557e-15	-0.389751	0.954691	0.952611	9.03779e-14	8.62646e-13
VPS53	6.74265e-17	-0.390143	0.940106	0.941058	1.49911e-16	2.04076e-14
SSRP1	2.79624e-17	-0.390567	0.946905	0.946554	3.72185e-16	4.74984e-15
RMND5B	1.5343e-15	-0.390848	0.962966	0.9606	1.00714e-13	1.50398e-13
PCAT14	4.21471e-12	-0.391001	0.639255	0.641619	3.30981e-12	6.57617e-11
ARL17B	9.93852e-25	-0.391058	0.850028	0.842553	3.63841e-27	1.01591e-26
PPFIA1	1.75322e-16	-0.391426	0.931414	0.935725	3.20808e-14	2.33594e-11
CTCF	7.30898e-16	-0.391544	0.921093	0.922777	1.60792e-13	3.26973e-12
ZNF263	1.88043e-15	-0.391873	0.957816	0.958767	3.93152e-15	6.77942e-13
TRIM52	1.33238e-16	-0.39244	0.937905	0.937901	3.93534e-15	1.40601e-13
ZNF318	3.01322e-12	-0.392637	0.963853	0.963048	6.49164e-11	3.34022e-10
BRD2	1.89122e-15	-0.392989	0.916931	0.914024	1.82697e-13	1.3527e-13
GPATCH4	5.47213e-19	-0.393084	0.949017	0.949822	4.18025e-19	2.80404e-16
CSNK2A1	6.25465e-15	-0.393105	0.90884	0.913112	4.9952e-12	3.1038e-10
EIF4G3	8.21948e-16	-0.394511	0.927685	0.926698	2.63317e-14	7.92287e-14
MDN1	4.62885e-17	-0.395003	0.94338	0.942612	4.82828e-17	3.05085e-15
PRIMPOL	4.52528e-17	-0.395054	0.948919	0.948228	7.35301e-18	1.40305e-15
MPDZ	6.55308e-17	-0.395406	0.913109	0.913782	1.01009e-16	8.84588e-15
RP11-34P13.14	1.25664e-20	-0.395463	0.818949	0.823737	3.10969e-21	1.59645e-18
RP11-42I10.3	8.48692e-20	-0.395551	0.846505	0.84894	3.18518e-20	1.0943e-16
KANSL1	1.68949e-16	-0.395599	0.927218	0.926663	4.47284e-16	6.49489e-15
RALGAPB	7.91282e-13	-0.396085	0.914637	0.916619	1.05479e-11	2.61713e-10
ANKHD1-EIF4EBP3	3.75012e-14	-0.396506	0.911681	0.917205	7.75275e-12	7.81727e-10
MYO1E	4.74907e-17	-0.396789	0.913466	0.922957	9.22379e-17	4.48923e-12
HARS2	3.75071e-12	-0.396801	0.963864	0.963898	1.93223e-12	1.22532e-10
SCMH1	1.82541e-17	-0.396907	0.911989	0.915055	3.58746e-14	1.02045e-12
RP13-401N8.3	1.64502e-16	-0.39705	0.880642	0.883084	2.1713e-16	3.76844e-13
CLK2	1.18817e-16	-0.397063	0.906736	0.909711	8.46589e-16	2.16979e-13
ATP11B	2.96074e-20	-0.397781	0.869642	0.865286	1.29987e-20	2.69285e-19
SPATA20	7.45899e-14	-0.398102	0.943711	0.941864	3.62621e-12	4.5078e-11
RP11-793H13.10	1.46794e-13	-0.398221	0.909832	0.912701	3.38357e-12	9.8764e-11
HOMER2P1	3.8172e-14	-0.399084	0.922117	0.926168	8.24227e-13	2.14439e-10
HDLBP	5.36237e-16	-0.399275	0.908029	0.912001	8.73533e-14	6.67237e-12
DDX47	1.03083e-12	-0.399289	0.935793	0.938499	4.13438e-12	4.2228e-10
STK40	1.79675e-12	-0.399754	0.956214	0.955878	1.48495e-11	3.08542e-10
EIF3CL	1.6792e-13	-0.39995	0.893963	0.895086	1.42648e-12	2.25391e-11
MAEA	1.26481e-16	-0.400071	0.948722	0.947474	4.11341e-16	1.27996e-14
NCSTN	9.28169e-16	-0.40018	0.929935	0.931691	3.36752e-14	2.85638e-12
AC007040.11	1.45819e-13	-0.400193	0.941369	0.939437	1.16443e-11	4.99334e-11
MYO9B	2.624e-14	-0.40082	0.949035	0.950804	2.11274e-13	7.98787e-11
AC006014.7	1.78133e-17	-0.401245	0.880901	0.887792	3.1074e-16	7.18565e-14
RP13-977J11.5	1.44004e-17	-0.401264	0.872195	0.868306	1.78863e-15	2.82084e-14
WHAMM	3.32401e-15	-0.401413	0.927745	0.930002	4.79125e-16	4.50759e-13
APPL2	1.40161e-15	-0.401517	0.910862	0.912897	3.27481e-13	2.50731e-11
RANBP10	1.53871e-15	-0.401758	0.935165	0.936879	7.54389e-15	2.21426e-12
CHMP2A	1.3604e-16	-0.40204	0.933116	0.933628	1.27282e-15	6.80032e-14
ARFGEF2	1.76854e-13	-0.402175	0.925185	0.932422	8.2892e-13	7.36369e-10
NDST2	1.11067e-11	-0.402282	0.934041	0.936077	6.55032e-12	3.72553e-10
SNRNP200	9.38602e-15	-0.402307	0.932942	0.934441	1.08895e-12	1.3663e-11
DGUOK	1.07208e-16	-0.402947	0.930568	0.929174	1.61096e-15	2.67469e-14
CSNK1D	1.58584e-13	-0.403065	0.91454	0.921383	3.58432e-12	9.71429e-10
AUP1	1.32521e-15	-0.403365	0.923981	0.928279	8.4701e-14	4.76662e-11
PPM1H	9.80072e-15	-0.40394	0.921823	0.925106	1.99511e-13	5.73385e-11
NAA50	8.27434e-14	-0.404104	0.918991	0.922668	2.47594e-12	2.60981e-10
CCAR1	1.15846e-16	-0.404356	0.913245	0.914974	3.36212e-13	4.31653e-12
KIAA1244	6.29871e-15	-0.40454	0.852356	0.850122	6.59005e-15	1.12981e-13
DSG2	3.81126e-20	-0.40456	0.838788	0.839896	1.30534e-21	3.25175e-18
ZNF721	9.26889e-15	-0.404751	0.929192	0.928478	4.05655e-12	3.4127e-11
AC005538.3	1.07139e-12	-0.404857	0.905692	0.906235	7.7349e-13	2.61348e-11
RP11-274B21.1	1.37322e-17	-0.4049	0.818421	0.833533	5.59775e-15	3.20545e-12
RP11-161H23.10	1.18692e-17	-0.404906	0.898665	0.905406	1.2834e-17	2.2445e-13
CLK3	4.31871e-19	-0.405008	0.953645	0.956428	3.71196e-18	2.58624e-14
RALGAPA2	7.81965e-19	-0.405089	0.809309	0.804641	1.85428e-18	2.97908e-17
CTPS2	3.34375e-14	-0.405155	0.941311	0.941198	6.55333e-14	3.785e-12
SRP68P1	2.26907e-13	-0.405566	0.897507	0.886608	8.6012e-13	1.01102e-13
ZNF767P	2.44878e-15	-0.405632	0.935584	0.938637	3.48891e-15	3.4968e-12
RRP12	4.7706e-17	-0.405641	0.961906	0.963036	2.00329e-15	3.40092e-12
MSTO1	1.186e-14	-0.40565	0.952703	0.954688	3.96381e-13	2.00926e-10
DNAH1	1.1864e-16	-0.406023	0.958939	0.960933	2.73573e-15	1.03627e-11
SSR2	4.66666e-18	-0.406048	0.920952	0.922342	4.98968e-17	1.04113e-14
PARD3B	1.02397e-15	-0.40624	0.943704	0.945818	1.85139e-14	9.62893e-12
UBAP2L	1.89393e-15	-0.406375	0.926433	0.929251	6.61249e-12	8.99589e-11
CRLF3	5.48052e-15	-0.406435	0.934078	0.93492	5.52945e-14	2.72671e-12
ARFGAP3	7.31426e-19	-0.407074	0.82718	0.835159	1.85203e-19	5.88777e-16
MEF2AP1	1.16963e-14	-0.407341	0.915355	0.91971	1.00977e-14	1.97162e-12
TBC1D16	3.05281e-16	-0.407354	0.942179	0.943704	1.79239e-15	9.07252e-13
ATP9A	2.44095e-16	-0.407476	0.927052	0.928027	5.8619e-16	5.40733e-14
MARVELD2	2.34764e-17	-0.407485	0.878565	0.878311	3.39865e-18	8.67553e-16
RP11-219A15.4	1.06479e-32	-0.407703	0.853119	0.849404	2.9508e-32	1.92635e-28
WDR27	3.23045e-18	-0.40813	0.953756	0.951863	3.17901e-17	1.20839e-15
TTLL5	1.51167e-16	-0.408803	0.924624	0.928422	8.56315e-13	3.22906e-10
RGPD2	2.5815e-16	-0.408829	0.876188	0.881268	2.68775e-13	1.33343e-11
POGZ	3.94417e-17	-0.41022	0.913842	0.917997	3.79226e-15	3.5805e-13
XRRA1	2.66778e-20	-0.410395	0.931	0.932198	5.08727e-21	1.4156e-17
RAD23BP1	7.72912e-15	-0.410521	0.892685	0.894395	2.28779e-13	2.83079e-12
TMEM8A	5.40394e-15	-0.411386	0.912757	0.915688	6.79568e-13	2.50412e-10
RBM28	1.36445e-16	-0.411772	0.952028	0.950159	4.73867e-16	2.26951e-15
TBC1D8	2.06571e-14	-0.412282	0.890853	0.90322	5.25602e-14	3.86018e-10
PCGF3	7.26077e-24	-0.412375	0.890808	0.894856	1.17958e-23	7.2677e-20
RERE	1.52401e-17	-0.412819	0.913383	0.915493	5.69254e-16	5.5417e-14
RORC	9.47812e-15	-0.41297	0.933847	0.932824	2.36657e-14	1.07986e-12
BMS1P20	3.55098e-16	-0.414209	0.891027	0.890994	1.61505e-16	3.68615e-15
IPO9	9.37653e-14	-0.414604	0.939923	0.942428	7.92495e-13	6.62998e-11
CHD1L	2.53201e-14	-0.414811	0.942228	0.9434	1.15274e-12	9.98673e-11
ADAL	2.10971e-18	-0.416065	0.94568	0.94247	1.9869e-18	2.37616e-17
CTA-797E19.1	1.99807e-19	-0.41648	0.89476	0.897007	6.55581e-18	4.5477e-15
PRAC1	1.41266e-14	-0.416611	0.783855	0.780754	1.46419e-13	2.47824e-12
LRP2BP	1.057e-15	-0.41719	0.930984	0.937567	2.62044e-14	2.23384e-10
RP1-59B16.1	3.4052e-13	-0.417891	0.956746	0.959145	3.09609e-13	2.18842e-10
PRPF4	1.42725e-21	-0.418232	0.924082	0.921618	2.89123e-22	1.48133e-20
SYVN1	7.89238e-13	-0.418408	0.933677	0.936299	7.84276e-12	9.47456e-10
AC125232.1	1.12339e-14	-0.418655	0.894903	0.900349	1.43002e-13	1.21873e-11
DDX55	8.41925e-22	-0.419068	0.945447	0.946913	5.28712e-23	6.3641e-19
DHX16	1.7067e-17	-0.419093	0.948032	0.949454	1.48478e-16	1.09212e-13
PCLO	2.8038e-19	-0.419897	0.921756	0.923059	6.30519e-18	6.65897e-15
RP11-660L16.2	1.65783e-17	-0.420467	0.890276	0.89056	6.96292e-17	1.09114e-14
NOMO2	1.33669e-15	-0.421821	0.897013	0.900288	5.53864e-14	4.3187e-12
ATP6V1G2-DDX39B	6.44178e-15	-0.423399	0.908081	0.913305	1.40836e-12	9.95232e-11
GON4L	2.36982e-15	-0.423758	0.951742	0.953442	7.35634e-14	1.22245e-11
TM9SF4	8.76314e-13	-0.424155	0.929241	0.930553	8.78661e-12	3.13006e-10
ITPR3	8.71154e-20	-0.424193	0.920965	0.919109	6.36357e-20	2.45228e-17
INTS3	2.26308e-13	-0.424449	0.922627	0.92541	2.35588e-11	9.68795e-10
SMARCB1	2.86076e-14	-0.424863	0.916939	0.919163	1.13044e-13	7.77792e-12
RPL10P3	1.87238e-15	-0.424872	0.875637	0.87677	9.53379e-16	8.72836e-14
RPS12	1.21942e-14	-0.425437	0.892402	0.891185	5.80869e-13	6.23589e-12
LGALS8	1.55259e-16	-0.425684	0.91016	0.908363	5.46149e-16	2.46502e-14
LL22NC03-80A10.6	5.75907e-16	-0.426072	0.877535	0.880803	6.05384e-16	7.72564e-14
HIPK2	2.79761e-18	-0.42617	0.862012	0.877447	1.70133e-16	4.2057e-12
ARHGEF34P	4.50662e-21	-0.426289	0.860669	0.871105	6.95684e-21	3.1529e-16
UBE2Q1	2.68794e-17	-0.427545	0.93486	0.935306	2.33883e-15	7.86937e-14
MFSD6	9.62313e-20	-0.428117	0.907027	0.905515	2.14563e-19	3.81418e-17
HMGB1P5	1.53808e-17	-0.428582	0.886747	0.8861	3.8383e-18	1.1865e-15
CCDC6	1.82275e-18	-0.428721	0.85108	0.855779	1.44952e-18	7.5913e-16
NCOA5	1.54261e-20	-0.428972	0.92735	0.928178	9.7052e-21	8.73159e-18
CATSPER2	1.95968e-19	-0.429135	0.917554	0.918383	7.41056e-20	3.68767e-16
SRCAP	1.70932e-17	-0.429358	0.91696	0.920145	7.16618e-16	7.90229e-14
ZNF587B	1.3001e-13	-0.430071	0.911811	0.914683	7.17485e-13	6.14847e-11
KXD1	1.48962e-13	-0.430505	0.951528	0.955903	2.05832e-12	8.70138e-10
SLC4A1AP	1.4408e-13	-0.430581	0.945961	0.943841	6.52264e-13	3.60885e-12
ETFDH	1.21458e-17	-0.430631	0.92958	0.927264	2.72572e-18	1.67549e-16
SMG1P1	7.37287e-16	-0.431609	0.929839	0.930409	8.05235e-16	3.83501e-13
ZBTB40	1.86083e-19	-0.431688	0.952271	0.953633	1.03992e-19	3.60577e-16
AC111200.7	5.91668e-17	-0.432733	0.806531	0.822811	9.44888e-16	1.56676e-12
PKD1P6	4.76169e-19	-0.433257	0.890167	0.889508	1.55992e-17	2.4858e-16
AL356585.2	8.53477e-16	-0.433558	0.935493	0.93548	6.29359e-15	8.35447e-13
KIAA0100	6.06857e-20	-0.433717	0.903557	0.911221	3.30647e-19	2.14079e-15
STON1-GTF2A1L	1.94374e-20	-0.434029	0.900301	0.906667	1.31664e-20	5.71297e-16
HUWE1	7.75772e-19	-0.434534	0.910603	0.913871	2.44315e-16	9.60638e-15
PRKCD	2.8038e-19	-0.43488	0.8877	0.891358	4.16275e-19	2.49723e-16
PIP5K1A	3.53425e-19	-0.434927	0.9014	0.901255	1.41811e-17	4.69537e-16
LINC01001	2.24163e-15	-0.435044	0.819905	0.828783	3.6466e-12	4.59969e-11
RP11-1023L17.1	2.97362e-18	-0.435249	0.826025	0.819002	1.74045e-17	1.40285e-17
RP11-274B21.14	3.96809e-17	-0.435532	0.843513	0.854028	3.81512e-15	1.55764e-12
LPCAT3	1.26621e-18	-0.435593	0.850604	0.856246	8.8583e-18	7.63527e-15
MAN2A2	2.75019e-16	-0.436088	0.947801	0.949976	2.50437e-16	2.65274e-13
COG4	1.86254e-22	-0.4367	0.936126	0.937843	3.68777e-24	9.36091e-20
CEP104	7.47602e-18	-0.437438	0.940865	0.942108	3.00202e-15	8.36035e-13
USP32P3	1.82393e-22	-0.437518	0.903414	0.902318	3.61465e-22	3.96448e-19
ZNF227	4.52743e-16	-0.438016	0.934983	0.933857	2.81029e-16	6.91768e-15
PHF12	5.93781e-16	-0.438666	0.898937	0.899692	1.79491e-15	1.13662e-13
HERC2P9	4.22686e-16	-0.43913	0.914331	0.910268	1.02945e-14	1.69779e-14
STIP1	3.58107e-18	-0.439711	0.914361	0.916254	5.02031e-17	2.87667e-14
AC006026.10	8.32954e-18	-0.439988	0.904578	0.904767	1.53109e-17	2.72085e-15
DXO	5.97974e-15	-0.440002	0.941418	0.945567	1.31844e-12	7.90098e-10
EXOC7	2.16065e-13	-0.440226	0.927496	0.9314	3.48778e-12	6.45523e-10
RPS4X	4.39878e-15	-0.440239	0.903815	0.900571	7.0655e-14	1.60753e-13
RP11-96H19.1	3.26831e-26	-0.440274	0.915909	0.906527	1.23263e-25	1.01922e-26
RP4-758J24.6	1.61034e-17	-0.440395	0.876581	0.876247	1.47877e-16	6.58231e-15
NBPF15	3.34014e-20	-0.440869	0.873191	0.877649	1.85908e-17	1.58077e-15
ADIPOR1	3.54578e-16	-0.441015	0.920614	0.920477	7.07497e-16	2.95464e-14
RHPN2	6.17273e-24	-0.44189	0.850733	0.853307	3.50687e-23	4.43472e-19
TMC5	5.51552e-26	-0.442183	0.781515	0.78636	1.13927e-26	8.75952e-22
TBC1D22B	1.74896e-17	-0.442407	0.920831	0.921641	6.96769e-18	2.65849e-15
CSTF2T	6.58668e-20	-0.44263	0.928706	0.931647	1.21536e-19	5.9189e-16
WWP2	4.39197e-18	-0.442949	0.931401	0.935734	1.92437e-18	1.11571e-14
ZNF514	2.69394e-21	-0.443205	0.936908	0.936545	6.1416e-23	1.83216e-19
FAM98A	1.41814e-17	-0.443457	0.932962	0.931305	1.45109e-17	2.54316e-16
C16orf46	2.11991e-21	-0.443483	0.927947	0.925726	6.47717e-22	2.48965e-20
VPS52	2.44984e-17	-0.443651	0.93596	0.940428	8.22387e-16	1.86169e-12
NADSYN1	4.72375e-19	-0.443666	0.960131	0.959901	6.3782e-18	3.26345e-15
MRPS7	2.05946e-21	-0.443955	0.937891	0.93707	7.04726e-20	4.84155e-18
CTSL	7.93947e-17	-0.444092	0.902222	0.908424	1.15964e-15	1.64316e-12
SRP68	6.68821e-18	-0.44419	0.93211	0.931873	5.72255e-16	2.04346e-14
ARHGEF11	4.66389e-17	-0.444319	0.945237	0.947866	2.1268e-15	2.55642e-12
WDR70	7.72506e-14	-0.447453	0.9521	0.953034	3.61888e-12	2.57185e-10
PABPC1L2A	1.31156e-23	-0.447779	0.835121	0.837577	8.33932e-28	9.78e-23
ISG20L2	9.99117e-18	-0.447871	0.905512	0.908611	7.39801e-17	2.78793e-14
EIF2B4	4.31498e-24	-0.448655	0.933494	0.935349	2.42513e-24	4.01736e-20
CDK11A	1.13455e-16	-0.449612	0.920953	0.922665	3.32393e-17	3.14818e-14
LRRFIP1	6.90334e-24	-0.450015	0.903272	0.900902	3.96457e-23	6.82139e-22
LLNLR-276E7.1	1.87599e-25	-0.450054	0.931545	0.930336	1.95539e-25	2.58049e-22
TMEM144	4.65829e-28	-0.450973	0.89262	0.888883	2.1255e-29	4.71594e-27
LRIG1	3.23533e-21	-0.451485	0.863104	0.873535	2.14806e-20	1.69449e-15
STAG3L5P	5.6129e-23	-0.451858	0.831561	0.840247	7.60189e-22	3.67782e-18
ATN1	1.48499e-16	-0.451981	0.914629	0.92335	3.92706e-15	1.64008e-11
AC093838.4	8.77268e-16	-0.453361	0.907151	0.912407	2.76079e-15	7.05853e-12
MTERF4	1.98286e-20	-0.453735	0.926842	0.927772	5.81472e-20	5.44856e-17
UBN1	2.4424e-17	-0.453847	0.951631	0.953262	5.83279e-16	2.38172e-13
NIP7P2	8.14964e-19	-0.454099	0.891938	0.896484	6.62646e-18	3.52452e-14
RAD54L2	3.5742e-19	-0.454285	0.943715	0.947625	4.96955e-20	1.80479e-15
AC008746.12	2.53854e-20	-0.454498	0.830335	0.821534	1.05598e-20	4.51365e-20
PCDHGB8P	1.44329e-27	-0.454735	0.896454	0.899909	1.59905e-26	2.41593e-21
AC006014.8	9.59902e-18	-0.455282	0.929499	0.930413	1.53456e-17	1.67736e-14
STAG3L3	8.36354e-16	-0.456768	0.906176	0.911604	1.49667e-13	1.16268e-11
COPS6	1.13888e-18	-0.456997	0.926396	0.925949	1.71303e-17	8.46539e-16
CNOT3	1.85482e-19	-0.457399	0.911263	0.914841	2.68642e-17	2.26943e-14
CSGALNACT1	2.69128e-30	-0.457553	0.813092	0.823795	5.17381e-32	3.2572e-24
RP11-1105O14.1	8.76459e-18	-0.457563	0.856063	0.877001	3.9793e-17	6.16932e-11
PPM1G	7.36097e-19	-0.457788	0.915717	0.920152	1.28157e-18	9.59036e-15
SMG1P6	1.49445e-22	-0.459092	0.823508	0.816934	9.40263e-21	8.49867e-21
RP3-388E23.2	2.37658e-15	-0.459655	0.884834	0.885816	1.66457e-14	1.1924e-12
STYXL1	5.47575e-23	-0.459708	0.899396	0.900805	2.58395e-23	4.09589e-20
PIN4P1	1.9561e-16	-0.45981	0.861252	0.861932	2.03035e-15	4.21345e-13
RP11-77H9.5	4.96877e-17	-0.461113	0.736697	0.766659	4.40304e-17	3.76229e-12
RP11-1415C14.4	9.49474e-22	-0.461333	0.731245	0.732725	1.18127e-22	1.45435e-19
RP11-1319K7.1	2.1369e-26	-0.461514	0.819453	0.821323	9.33312e-27	7.27915e-23
YY1AP1	4.1397e-18	-0.462517	0.91797	0.919458	4.00899e-15	4.89236e-14
NPLOC4	4.39881e-18	-0.464149	0.928746	0.931404	6.81436e-18	1.39689e-14
OR7E125P	5.70606e-30	-0.464705	0.871814	0.874565	1.14767e-32	1.2066e-26
ERV3-1	6.60555e-19	-0.465373	0.92331	0.92065	1.48248e-16	1.36861e-15
RWDD4P1	9.59758e-19	-0.465894	0.821846	0.819545	2.11959e-16	3.72869e-15
TSC2	9.03018e-16	-0.467206	0.942325	0.9436	1.07839e-13	1.68814e-11
TRIM66	1.58875e-24	-0.467835	0.950564	0.949355	5.44669e-24	1.95955e-21
RAB3B	2.09733e-19	-0.469626	0.76739	0.768271	1.07041e-17	1.14864e-15
RP11-192H23.7	1.42888e-19	-0.472755	0.867065	0.877479	9.21806e-18	1.55147e-14
PABPC1L2B-AS1	2.66705e-25	-0.473391	0.656819	0.671704	4.0591e-23	3.69291e-18
PM20D1	5.4124e-25	-0.475336	0.940229	0.941557	8.32811e-28	3.4207e-22
SUMF1	2.5537e-19	-0.475489	0.953617	0.950855	9.24233e-20	9.26897e-19
FAM193A	5.92575e-22	-0.47576	0.92941	0.931375	4.18371e-21	1.57277e-17
VPRBP	7.14813e-21	-0.475896	0.922385	0.926578	2.39121e-20	1.40599e-16
C7orf55-LUC7L2	4.70113e-19	-0.476237	0.905089	0.910292	5.80046e-16	1.64941e-13
SETD5	6.66262e-20	-0.476444	0.904169	0.911326	9.71125e-16	2.26352e-13
SNX19	3.53829e-28	-0.478274	0.903671	0.909567	2.73792e-27	3.48239e-23
AK2	4.17687e-21	-0.47848	0.891088	0.895008	8.62663e-17	7.02425e-15
RP11-1212A22.4	2.70185e-19	-0.483703	0.823814	0.834891	1.02937e-16	4.29509e-14
SYNJ2	9.94513e-18	-0.484641	0.94935	0.951947	1.43259e-16	7.40411e-13
RP11-492D6.3	1.83931e-23	-0.487502	0.83814	0.839329	1.04283e-22	1.7494e-19
HERC2P3	4.44238e-27	-0.488014	0.856565	0.860831	5.34383e-26	1.28155e-22
LINC01347	5.79324e-21	-0.490039	0.880359	0.882206	1.00399e-19	2.6822e-17
MTMR2	2.29252e-26	-0.49225	0.913054	0.914568	2.13779e-28	4.69729e-24
STAG3L5P-PVRIG2P-PILRB	3.04862e-22	-0.492501	0.847016	0.852651	1.90039e-21	6.54151e-18
RP11-34P13.13	4.08613e-21	-0.493876	0.837246	0.837665	3.7853e-21	1.43732e-18
GTF2A1L	1.44456e-25	-0.498205	0.929517	0.930685	1.10085e-25	2.20163e-20
RP11-166B2.1	1.89288e-18	-0.498407	0.831658	0.838459	1.07754e-15	3.81838e-14
LENG8-AS1	1.16974e-27	-0.500593	0.770261	0.778924	2.86718e-31	3.77861e-26
CKMT1B	1.57496e-22	-0.502099	0.919182	0.918514	6.84512e-21	1.03845e-17
PLXNA3	8.03744e-22	-0.502579	0.945142	0.943907	1.01478e-18	2.49418e-16
FAM87B	5.81344e-28	-0.506226	0.92661	0.922528	2.21228e-25	1.86317e-24
POM121C	4.07758e-20	-0.512691	0.870679	0.875519	8.06966e-17	5.87607e-15
RBM33	1.7811e-23	-0.516346	0.915658	0.915556	9.16728e-22	1.57599e-19
RP11-706O15.1	4.07093e-32	-0.518088	0.895512	0.892545	6.69193e-33	7.88861e-29
ARSD-AS1	4.20312e-26	-0.523338	0.767374	0.762353	1.46342e-23	3.43032e-22
RP11-359M6.1	2.73298e-32	-0.525288	0.827415	0.830672	5.70614e-31	1.41638e-24
RP11-706O15.3	3.26987e-23	-0.525925	0.854439	0.852583	8.63581e-24	5.35958e-20
RP5-837I24.1	5.02778e-19	-0.530614	0.943186	0.947753	1.02358e-18	4.23301e-14
NME4	1.56248e-21	-0.536624	0.933397	0.931249	1.80253e-19	1.51144e-17
RP11-460N20.5	2.12166e-23	-0.536826	0.901849	0.901038	1.07379e-22	6.29225e-20
HINT1	6.16371e-30	-0.539808	0.866462	0.869508	3.73344e-28	2.51441e-24
CWC25	8.56942e-23	-0.541644	0.943613	0.945098	9.15751e-22	4.40467e-18
RP11-798G7.7	2.85093e-29	-0.54293	0.767031	0.755624	9.49187e-28	4.32512e-27
MTND5P14	4.45213e-19	-0.547373	0.869486	0.875605	1.97473e-17	6.72287e-14
ATP1A1	1.05287e-25	-0.551724	0.819702	0.833372	1.82981e-25	2.27565e-20
RP11-798G7.4	3.21179e-34	-0.556711	0.778582	0.781387	1.61139e-34	1.5307e-28
LRRC37A2	3.17283e-22	-0.559444	0.796011	0.799976	1.2309e-19	1.65671e-17
PPIP5K1	2.91846e-34	-0.561735	0.914806	0.914521	1.46718e-35	1.59664e-30
FAM66B	4.99481e-22	-0.565399	0.881499	0.878716	2.17333e-21	6.11145e-19
RP11-597D13.9	5.25492e-44	-0.566506	0.81867	0.814234	7.00378e-47	3.13443e-42
RP11-597D13.8	1.79583e-40	-0.571149	0.768769	0.763472	3.11648e-43	6.6356e-39
IL20RA	4.72071e-39	-0.571822	0.895602	0.896397	2.5159e-39	1.02488e-32
RP11-1148L6.5	1.97233e-30	-0.58903	0.82154	0.811817	1.63587e-29	2.40782e-28
RP11-706O15.7	1.56027e-28	-0.60598	0.660523	0.673332	1.11761e-28	1.52239e-23
EP400NL	5.4596e-47	-0.627024	0.934227	0.932428	1.91295e-51	2.38315e-45
LRRC37A3	1.8537e-42	-0.628769	0.809013	0.807728	9.98797e-42	1.39767e-38
RP11-927P21.2	2.32878e-43	-0.642367	0.747125	0.745478	1.8378e-43	7.26035e-38
HERC2P2	6.07905e-41	-0.668637	0.818003	0.817847	2.29675e-42	1.42378e-37
POLR1A	2.87092e-48	-0.684372	0.910139	0.910904	1.24339e-43	8.58109e-38
CRYBB2P1	5.77318e-43	-0.753234	0.926349	0.926153	1.75324e-42	9.19795e-36
LRRC37A	3.24311e-51	-0.785041	0.74743	0.744294	1.39598e-49	3.15975e-47
RN7SKP30	6.30515e-46	-0.806112	0.757386	0.758782	1.23394e-49	5.71344e-42
SNORD3B-1	2.28367e-48	-0.996802	0.487874	0.460313	3.95247e-50	1.75032e-52
CTA-390C10.10	1.64633e-65	-1.07492	0.814584	0.812296	5.05116e-73	5.39236e-63
AP000281.1	1.06062e-66	-1.07494	0.720329	0.7104	1.51041e-72	4.14028e-67
SNORD3B-2	5.05846e-54	-1.16675	0.487406	0.462985	1.07176e-58	9.12691e-60
RP11-546B8.5	6.36818e-77	-1.89225	0.683246	0.671894	1.05122e-96	1.21106e-90

## Sheet: Fig2 - sheet2
	gene	our cohort	TCGA
	CRYBB2	0.87878	0.90053
	PSPH	0.656746	0.136881
	PRIM2	0.55802	0.65152
	GSTM3	0.533613	0.444057
	SNX31	0.523317	1.10449
	UPK3BL	0.468352	0.244886
	SPINK1	0.460947	1.12675
	TENM1	0.45824	1.11081
	OPHN1	0.437515	0.315677
	TNFRSF17	0.394448	0.420928
	TUBB8	0.383683	0.502741
	GSTM1	0.375632	1.01389
	ELOVL2	0.326933	0.7237
	PCGEM1	0.321619	1.08079
	PLA2G2A	-0.344216	-1.21762
	POM121C	-0.512691	-0.120451
	NME4	-0.536624	-0.121366
	ATP1A1	-0.551724	-0.216344
	PPIP5K1	-0.561735	-0.0934983
	IL20RA	-0.571822	-0.300301
	HERC2P2	-0.668637	-0.0430594
	LRRC37A	-0.785041	-0.0528215
