# Supplementary material for: Comparative analysis of 1152 African-American and European-American men with prostate cancer identifies distinct genomic and immunological differences
Source: Commun Biol. 2021 Jun 3;4:670. doi: 10.1038/s42003-021-02140-y (PMC8175556; doi:10.1038/s42003-021-02140-y)
Supplement: Supplementary file 8 — Supplemental Data 5 [file 42003_2021_2140_MOESM8_ESM.zip]

Archive with 2 entries (2 files):
- Data5.txt
- Race_pathways_signatures_meta.csv
