# Supplementary material for: Comparative analysis of 1152 African-American and European-American men with prostate cancer identifies distinct genomic and immunological differences
Source: Commun Biol. 2021 Jun 3;4:670. doi: 10.1038/s42003-021-02140-y (PMC8175556; doi:10.1038/s42003-021-02140-y)
Supplement: Supplementary file 8 — Supplemental Data 5 [file 42003_2021_2140_MOESM8_ESM.zip › Data5.txt]

###R code to generate Figures in Manuscript
##Comparative Analysis of 1,152 African-American and European-American Men with Prostate Cancer Identifies Distinct Genomic and Immunological Differences
# Readsupplementary data
suppdata=read.csv("C:/R projects/RfilesGenomeDX/PRojects/Race_pathways_signatures_meta.csv")

suppdata$Race01=ifelse(suppdata$Race=="African American",1,0)

###############################################################FIGURE 1 ####################################################
##Figure1.A. Heatmap of signatures
cols <- colorRampPalette(c("red3","red","white","blue","blue4"))(30)
Color_sample=ifelse(suppdata$Race01==1,"blue4","grey78")

signaturesdata=suppdata[,c("agell2012_1","cheville2008_1","cuzick2011_1","decipher_1","glinsky2005_1","klein2014_1","lapointe2004_1","larkin2012_1","long2014_1",
                                      "nakagawa2008_1","penney2011_1","ramaswamy2003_1","saal2007_1","singh2002_1","stephenson2005_1","talantov2010_1","varambally2005_1","wu2013_1","yu2007_1")]
png(file ="C:/R projects/RfilesGenomeDX/PRojects/heatmapsignatures.png",height =3200, width=4000,res=350)

heatmap.3(t(signaturesdata),breaks=seq(-3,3,0.2),Rowv=T ,Colv=T,scale='row',side.height.fraction=0.3,trace="none",cexRow=0.9,cexCol=0.9,ColSideColors=as.matrix(Color_sample),density="none",col=rev(cols),labCol="",labRow=,hclustfun=function(x) hclust(x,method="ward.D2"),distfun = function(x) as.dist((1-cor(t(x)))/2))

dev.off()

## Figure 1.B Box plots of Decipher in African American vs European American across Gleason groups

suppdata$pathgsnew=ifelse(suppdata$pathgs <7, "6",ifelse((suppdata$pathgs_p==3 & suppdata$pathgs==7  ),"3+4", ifelse((suppdata$pathgs_p==4 & suppdata$pathgs==7 ),"4+3",ifelse( suppdata$pathgs==8, "8","9-10")))) 
suppdata$pathgs3groups=ifelse(suppdata$pathgsnew %in% c("6","3+4"),"GG12",ifelse(suppdata$pathgsnew %in% c("4+3"),"GG3","GG45"))
suppdata$pathgs3groups=factor(suppdata$pathgs3groups,levels=c("GG12","GG3","GG45"))

with(subset(suppdata, Race %in% c("African American","White (Non-Hispanic)")), t.test(Decipher~Race01))

dodge=position_dodge(width=0.45)

png(file ="xxxxxxxxxxxxxxxxxxxxxxxx",height =3200, width=5600,res = 400)

boxplots <- ggplot(subset(suppdata,Race %in% c("African American","White (Non-Hispanic)") & pathgs3groups %in% c("GG12","GG3","GG45")), aes(x=factor(pathgs3groups), y=Decipher,fill=Race,group=interaction(Race,pathgs3groups))) + geom_boxplot(position=dodge,colour = "blue", size = 0.4)+scale_fill_manual(values=c("#00008B","#8F8F8F"))+theme_bw()

boxplots
dev.off()

png(file ="xxxxxxxxxxxxxxxxxxxxxxxx",height =3200, width=5600,res = 400)

boxplots <- ggplot(subset(suppdata,Race %in% c("African American","White (Non-Hispanic)") & pathgs3groups %in% c("GG12","GG3","GG45")), aes(x=factor(pathgs3groups), y=avg.risk,fill=Race,group=interaction(Race,pathgs3groups))) + geom_boxplot(position=dodge,colour = "blue", size = 0.4)+scale_fill_manual(values=c("#00008B","#8F8F8F"))+theme_bw()

boxplots
dev.off()


###############################################################FIGURE 2 ####################################################


#Figure 2 was done in excel. Data is available in separate file

###############################################################FIGURE 3 ####################################################
pathwaysdata=suppdata[,grep("^hallmark",colnames(suppdata))]


#### Pathways vs race. Here we calculate the OR and pvalues associating pathways to race

reductionpathway=as.numeric()
pathwayAUC=as.numeric()
ORAAM_noadj=as.numeric()
ORAAM_afteradj=as.numeric()
pvalueAAM_noadj=as.numeric()
pvalueAAM_afteradj=as.numeric()
Wilcoxonpvalue=as.numeric()


for(i in 1: length(colnames(pathwaysdata))){
  
  
  suppdata$pathway=pathwaysdata[,i]
  
  reduction=(mean(suppdata$pathway[which(suppdata$Race01==1)])-mean(suppdata$pathway[which(suppdata$Race01==0)]))
  
  data.glmnoadj <- glm(Race01 ~pathway  ,family="binomial", data = suppdata)
  data.glm_adjusted <- glm(Race01 ~ pathway + pathgs3groups + epe + svi + lni+sm,family="binomial", data = suppdata)
  
  reductionpathway=c(reductionpathway,reduction)
  
  ORAAM_noadj=c(ORAAM_noadj,exp(coef(data.glmnoadj))[2])
  ORAAM_afteradj=c(ORAAM_afteradj,exp(coef(data.glm_adjusted))[2])
  pvalueAAM_noadj=c(pvalueAAM_noadj,coef(summary(data.glmnoadj))[, "Pr(>|z|)"][2])
  pvalueAAM_afteradj=c(pvalueAAM_afteradj,coef(summary(data.glm_adjusted))[, "Pr(>|z|)"][2])
  
  
  Wilcoxonp=wilcox.test(suppdata$pathway~suppdata$Race01)$p.value
  Wilcoxonpvalue=c(Wilcoxonpvalue,Wilcoxonp)
  
}

BHpadjustment=p.adjust(pvalueAAM_afteradj, method = "BH", n = length(pvalueAAM_afteradj))

PathwaysOR_pvalues_Associationwithrace=data.frame(pathways=colnames(pathwaysdata),wilcoxon=Wilcoxonpvalue,BHpadjustment=BHpadjustment, reduction=reductionpathway,OR=ORAAM_noadj,ORadjusted=ORAAM_afteradj,glmpvalue=pvalueAAM_noadj,glmadjustedpvalu=pvalueAAM_afteradj)


###############################################################FIGURE 3.B and FIGURE4 ####################################################
### individual immune and DNArepair genes

suppdata$geneexp=suppdata$IFNG ## this is for individual genes "IFNG","CCL4","IL33","PDL2","CD3","ICOSLG","MSH2","RAD52","PRKCD","DNArepair"
png(file="xxxxxxxxxxxx.png",  height =2500, width=1500,res=370)

ggplot(suppdata, aes(x=Race, y=geneexp,fill=Race)) + 
  geom_boxplot(notch = TRUE,outlier.size=NA)+scale_fill_manual(values=c('#00008B','#D9D9D9'))+scale_y_continuous(limits=range(suppdata$geneexp))+ 
  theme_bw()+theme(legend.position="none", axis.text = element_text(size = 14), axis.title = element_text(size=14))
dev.off()


###############################################################FIGURE 5 ####################################################
# get inflammation genes for African American
inflammationgenesdata=suppdata[which(suppdata$Race01==1),98:220]

png(file ="xxx.png",height =3200, width=4000,res=350)

heatmap.3(t(inflammationgenesdata),breaks=seq(-3,3,0.2),Rowv=T ,Colv=T,scale='row',side.height.fraction=0.3,trace="none",cexRow=0.9,cexCol=0.9,density="none",col=rev(cols),labCol="",labRow=,hclustfun=function(x) hclust(x,method="ward.D2"),distfun = function(x) as.dist((1-cor(t(x)))/2))

dev.off()
