# Supplementary material for: Comparative analysis of 1152 African-American and European-American men with prostate cancer identifies distinct genomic and immunological differences
Source: Commun Biol. 2021 Jun 3;4:670. doi: 10.1038/s42003-021-02140-y (PMC8175556; doi:10.1038/s42003-021-02140-y)
Supplement: Supplementary file 8 — Supplemental Data 5 [file 42003_2021_2140_MOESM8_ESM.zip › Race_pathways_signatures_meta.csv]

pathgs	pathgs_p	pathgs_s	Race	svi	sm	lni	epe	avg.risk	Decipher	APF	age	hallmark_adipogenesis	hallmark_allograft_rejection	hallmark_androgen_response	hallmark_angiogenesis	hallmark_angiogenesis_Brauer2013	hallmark_angiogenesis_KeggVEGF	hallmark_angiogenesis_Liberzon2015	hallmark_angiogenesis_Masiero2013	hallmark_angiogenesis_Nolan2013	hallmark_angiogenesis_Uhlik2016	hallmark_apical_junction	hallmark_apical_surface	hallmark_apoptosis	hallmark_bile_acid_metabolism	hallmark_cholesterol_homeostasis	hallmark_coagulation	hallmark_complement	hallmark_dna_repair	hallmark_e2f_targets	hallmark_epithelial_mesenchymal_transition	hallmark_estrogen_response_early	hallmark_estrogen_response_late	hallmark_fatty_acid_metabolism	hallmark_g2m_checkpoint	hallmark_glycolysis	hallmark_hedgehog_signaling	hallmark_heme_metabolism	hallmark_hypoxia	hallmark_il2_stat5_signaling	hallmark_il6_jak_stat3_signaling	hallmark_inflammatory_response	hallmark_interferon_alpha_response	hallmark_interferon_gamma_response	hallmark_kras_signaling_dn	hallmark_kras_signaling_up	hallmark_mitotic_spindle	hallmark_mtorc1_signaling	hallmark_myc_targets_v1
7	3	4	White (Non-Hispanic)	0	0	0	0	0.362943558	0.54	0	67.82	0.333514428	-0.664720494	2.083924377	0.204094851	0.208347737	0.256662258	0.312808357	0.239406208	0.555382016	0.323035984	-0.24878071	-0.998364044	1.285217249	-1.299008397	0.456081734	-0.133706674	-0.196289434	-0.790647825	-0.732861347	1.126864006	0.105264173	-0.090151101	-0.547239135	-0.30319986	-0.621533001	-1.089938522	-0.435217499	0.39017614	-0.445200788	-0.069318517	-0.803759732	0.180128022	-0.050962116	-1.70665804	-0.607527568	0.153462524	0.81820574	2.500388182
7	4	3	African American	1	1	0	1	0.67512503	0.8434	1	63.36	0.107019013	-0.546296813	2.879592654	0.893574929	0.274757827	0.273132808	0.382671237	0.248507753	0.437734618	0.332886042	-0.347703455	-1.530756354	0.884028399	-1.163798281	0.296883023	0.133832917	-0.219094909	-0.611383959	-0.785364623	1.305557735	-0.248418478	-0.370809378	-0.280714404	-0.315613909	-0.60046068	-1.094816484	-0.412197001	0.162767963	-0.365997928	-0.321597855	-0.741945716	0.202167179	0.000764268	-1.72753075	-0.538165418	-0.145027523	0.897298526	2.457332849
7	4	3	White (Non-Hispanic)	0	0	0	0	0.671171708	0.9539	0	64.32	0.765312729	-0.863303062	2.813988652	-0.890025721	0.082506713	0.235722954	0.112957774	0.058443287	0.43966961	0.134397033	-0.592505395	-0.791770972	0.17087026	-0.625878276	0.61626255	-0.571113598	-0.538858223	0.13286545	0.017708278	-0.778476672	-0.118128942	-0.045034464	0.209638799	0.098399019	-0.163442318	-1.167678965	-0.201950689	-0.273196789	-0.424159315	-0.634297867	-0.952707767	-0.518050816	-0.513572067	-1.176804262	-0.816052538	-0.094200015	1.128561254	2.965251652
7	4	3	African American	0	1	NA	1	0.53959276	0.6649	1	64.75	0.503734738	-0.87381024	3.825200822	-0.246347526	0.338703841	0.425923194	0.359078671	0.267164886	0.783773917	0.348030625	-0.405791634	-1.030941789	0.388959698	-0.555883547	0.895356508	-0.66330316	-0.55990137	-0.107113916	-0.304227535	-0.075503547	-0.219183692	-0.470236356	0.300421662	0.06858084	-0.284799407	-0.770223831	-0.041551467	-0.289217562	-0.480114465	-0.299943524	-1.049264698	-0.128689681	-0.252345345	-1.85431101	-0.839467761	0.286271998	0.971585804	2.325759672
7	4	3	African American	0	1	NA	0	0.597023101	0.4732	NA	63.77	0.382052767	-0.77990656	3.753051683	0.070650481	0.11746724	0.277871574	0.333826635	0.128074395	0.688232953	0.325376726	-0.571015649	-0.960228614	0.314728499	-0.746703387	0.715669644	-0.53904714	-0.443077573	-0.241157719	-0.314165175	-0.044530099	-0.255113283	-0.296774937	0.170679977	0.148768053	-0.352043561	-0.770104518	-0.232732807	-0.27225135	-0.41496954	-0.333157821	-0.947080176	0.077618377	-0.221651561	-1.79400088	-0.671321932	0.250236937	1.139657318	2.560672224
7	3	4	African American	NA	NA	0	NA	0.437675637	0.4537	NA	69.42	0.473207902	-0.465662364	2.865322732	0.393337964	0.34110846	0.323657097	0.411335617	0.39905225	0.660710064	0.461657132	-0.131758673	-1.020763856	0.994348249	-1.318336669	0.030919312	-0.127331966	-0.163047747	-0.61268665	-0.68475255	1.307552974	-0.472761718	-0.543615102	-0.233384832	-0.19834477	-0.662164215	-0.971104812	-0.375802586	0.055269464	-0.422022702	0.171319317	-0.788766109	0.549694669	0.318860123	-1.914145156	-0.543737177	0.213015053	0.713056488	2.330856019
7	3	4	African American	0	1	0	0	0.270743034	0.2814	0	61.15	0.36691725	-0.672784589	3.262551511	0.422577864	0.355068913	0.349817935	0.413023388	0.37636831	0.611198341	0.394050116	-0.228039827	-1.196461383	1.089437553	-1.221047079	0.405577255	-0.062861012	-0.166408408	-0.60958406	-0.828511844	1.227999007	0.124930714	-0.112847246	-0.24396585	-0.303258944	-0.73088585	-0.980616407	-0.345509532	0.161754758	-0.354040256	-0.107381435	-0.759303342	0.13650361	-0.020755782	-1.862064964	-0.634657589	-0.002951599	0.835146188	2.113122212
7	4	3	White (Non-Hispanic)	NA	0	0	NA	0.645891879	0.6477	NA	72.97	0.055630078	0.024337023	1.61075597	0.174521051	0.115008579	0.191791168	0.197214649	0.116943666	0.327817843	0.198418098	-0.596949339	-1.523083086	0.856418206	-1.172230152	-0.293817284	0.395240623	0.1650478	-0.582405417	-0.590850132	1.147749359	-0.703729999	-0.357554568	-0.735930307	-0.168759411	-0.603557574	-0.962359484	-0.392103655	-0.037334236	-0.473812366	0.168458352	-0.728229588	0.473996345	0.41386277	-1.538455095	-0.511982508	-0.38813856	0.809073408	3.047464056
7	3	4	White (Non-Hispanic)	0	0	0	NA	0.406311026	0.4267	NA	66.4	0.235598425	-0.728529349	1.705259105	1.113217614	0.053725481	0.107756264	0.145584683	0.091400876	0.149886426	0.125735224	-0.021435364	-1.823491034	0.646111181	-1.243719904	-0.129516698	0.261116402	0.015867332	-0.943770244	-0.912761488	1.623694101	0.089411318	-0.157854068	-0.447944938	-0.274526572	-0.792534404	-1.144689446	-0.640035361	0.067199769	-0.660864895	-0.230541596	-1.185782406	0.106378034	-0.24645677	-0.983140349	-0.758615451	-0.677569027	0.865000598	2.358006756
7	3	4	White (Non-Hispanic)	NA	0	0	NA	0.346261015	0.5158	NA	62.57	0.354145762	-0.738449647	3.601634445	-0.413500656	0.128623132	0.239651002	0.203209258	0.197612848	0.531003467	0.255273669	-0.31252113	-0.868684123	0.353433482	-0.97401834	0.29196048	-0.468214362	-0.378473182	-0.208265287	-0.380130299	0.242357894	-0.190254714	-0.207379246	0.024068904	0.069741749	-0.387523812	-1.097598895	-0.236418396	-0.212106832	-0.514233452	-0.365963744	-1.135051966	-0.425018263	-0.55316984	-1.596980117	-0.764906585	0.188868858	1.022435089	3.068743569
7	3	4	White (Non-Hispanic)	NA	0	0	NA	0.523827102	0.792	NA	61.76	0.370088828	-0.683395103	3.131466886	0.498457856	0.26441527	0.277723842	0.31900999	0.235175264	0.452261974	0.330536841	-0.470108726	-1.092462035	1.032659568	-1.219563126	0.384905454	-0.014695156	-0.415671268	-0.66829599	-0.631414388	1.374852335	-0.238899071	-0.26262968	-0.239575408	-0.119215499	-0.585933591	-0.940009365	-0.647817376	0.235078759	-0.460928874	-0.073746421	-0.709002412	-0.32592635	-0.27869504	-1.730421671	-0.655457036	-0.171019383	0.802231996	2.44088801
7	3	4	African American	NA	0	0	NA	0.410192903	0.5046	NA	72.09	0.229375909	-0.783635841	3.863582251	-0.671577409	0.095433731	0.204166201	0.13636259	0.056556505	0.332719707	0.153398541	-0.501710099	-0.933250373	-0.030466786	-0.637326297	0.335680679	-0.569067893	-0.431946262	0.0553426	-0.194383368	-0.530508478	-0.19289861	-0.133210209	0.327363985	0.167968023	-0.204839832	-1.039441668	-0.103235137	-0.345939188	-0.496672464	-0.429839856	-0.838680355	-0.55030967	-0.583361654	-1.090345608	-0.911115177	-0.234502485	1.202936346	3.065707152
6	3	3	African American	1	1	0	1	0.518016194	0.7351	1	72.72	0.295796926	-0.648945948	1.418185078	0.555845947	0.218620912	0.266599004	0.299622324	0.301024845	0.492072637	0.365478849	-0.167856874	-1.043027493	1.23324995	-1.326369227	-0.04662436	0.061451877	-0.205580729	-0.710913911	-0.698942002	2.16005767	-0.493858862	-0.447918359	-0.595309493	-0.188338478	-0.721046516	-1.164736098	-0.353699175	0.234646268	-0.386753359	-0.116585475	-0.979591923	-0.02081473	-0.14208937	-1.875244772	-0.733003176	0.216960422	0.677153593	2.762992849
7	3	4	White (Non-Hispanic)	0	1	0	0	0.521171708	0.6425	0	72.65	0.051789117	0.126512407	2.621685174	-0.279199612	0.095060936	0.192077074	0.192368429	0.15727593	0.498275675	0.238480371	-0.451164328	-1.189612362	0.79448674	-1.081242405	-0.038604621	0.063562774	0.526007104	-0.546387432	-0.342200422	0.423588474	-0.376305043	-0.20755492	-0.391374935	0.119529624	-0.64868628	-1.17458672	-0.225998323	-0.313752541	-0.259157459	0.496906001	-0.501685067	0.749206715	0.725910063	-1.982359653	-0.278200034	0.361376376	1.087024509	2.92453376
7	3	4	African American	NA	0	0	NA	0.386603953	0.6223	NA	64.63	0.363073769	-0.641295733	3.266703164	0.762742441	0.155865915	0.231708301	0.302159039	0.247099362	0.406243421	0.293177868	-0.275889893	-1.180760447	0.928856439	-1.166173231	0.085635864	0.185378889	-0.161363481	-0.54364581	-0.579906862	1.25609751	-0.290716556	-0.392717467	-0.276866629	-0.095106709	-0.65785879	-1.141189642	-0.412781218	-0.162228697	-0.677587527	0.208914318	-1.045848051	-0.087935862	-0.228196343	-1.714056316	-0.547517344	-0.040511512	1.041351382	2.552483148
7	3	4	African American	NA	0	NA	0	0.513288878	0.5885	NA	66.82	0.468555542	-0.920123921	3.421001842	-0.275200729	0.097905116	0.210984102	0.203728633	0.16588041	0.46784093	0.260607935	-0.507883645	-1.078326512	0.402793113	-0.832990872	0.461529714	-0.323890921	-0.407293472	-0.288814043	-0.245469777	0.382748091	-0.201370397	-0.254360331	0.126236397	0.173342407	-0.363270268	-1.219391754	-0.203803299	-0.32665411	-0.587891046	-0.409723585	-1.039306478	-0.472877924	-0.595447216	-1.524058271	-0.809008356	0.213638345	1.013860842	3.031607699
7	3	4	African American	1	0	0	NA	0.595010717	0.5837	1	70.83	0.525930106	-0.933697671	3.638325093	0.034462784	0.138489142	0.252937608	0.267519401	0.190530516	0.47492896	0.248809881	-0.392656726	-1.193799687	0.3406691	-0.750378917	0.57700966	-0.463302337	-0.484498093	-0.255251957	-0.399899945	0.090105084	-0.026162065	-0.156024789	0.237608436	-0.057359155	-0.26816625	-0.775281187	-0.152332733	-0.349858839	-0.643369945	-0.551685655	-0.979639059	-0.444736649	-0.599427199	-1.520956726	-0.732526298	0.204732454	1.187794897	2.827349743
7	4	3	African American	0	0	0	1	0.576851631	0.6531	1	69.25	0.408810815	-1.00264237	3.175460048	0.002244707	0.136413977	0.312289652	0.291871757	0.17658207	0.603890051	0.312990099	-0.333502263	-0.925641127	0.518008973	-0.858726664	0.57325604	-0.321063655	-0.476660131	-0.225269164	-0.410091283	0.495406892	-0.191703823	-0.203196387	0.044696634	0.119720985	-0.468442877	-0.968842564	-0.166718574	-0.405561354	-0.550446928	-0.160525135	-1.207682697	-0.324770443	-0.550718391	-1.712627556	-0.843999828	0.44344026	1.114765902	2.879623878
8	4	4	African American	NA	1	0	1	0.838711598	0.876	1	60.86	0.245385273	0.053380113	3.212923432	-0.248290974	0.21804669	0.33019443	0.299329005	0.278177062	0.595686414	0.278547969	-0.518706394	-1.243986016	0.557751211	-1.173288785	0.325327767	-0.459916212	-0.15066169	-0.532971363	-0.118283144	0.404322505	-0.588293995	-0.516918031	-0.084276002	0.311169792	-0.458699303	-1.10702524	-0.335554483	-0.207748879	-0.498707542	0.158316917	-0.660174534	0.718442985	0.500951501	-1.942541534	-0.522196507	0.263600166	1.19638937	2.885443192
7	3	4	White (Non-Hispanic)	0	0	NA	0	0.279292689	0.3348	NA	73.18	0.474733951	-1.016085969	3.916160665	-0.174993035	0.185349964	0.278991509	0.249829229	0.271467571	0.631578044	0.263202446	-0.442328708	-1.002119917	0.57678062	-0.782803489	0.475321777	-0.59652463	-0.524696669	-0.212732239	-0.48571784	0.205362618	-0.073823906	-0.336345559	0.184044586	-0.073805381	-0.487099407	-0.379302851	0.035454408	-0.053982263	-0.407354097	-0.515806238	-1.058822297	-0.318660492	-0.343130326	-1.717914563	-0.690498141	0.455512185	1.020504833	2.287065155
7	3	4	White (Non-Hispanic)	1	1	0	1	0.410442963	0.5469	1	58.39	0.457491728	-0.963939051	3.701010203	-0.115954148	0.263031474	0.379136093	0.359709663	0.277545656	0.737740702	0.367603075	-0.223845886	-1.008322571	0.665689486	-0.851480537	0.818870712	-0.438912889	-0.498396812	-0.504788976	-0.61897021	0.672344843	-0.024049696	-0.25998711	0.063123361	-0.065901182	-0.525818411	-0.880079811	-0.159580266	-0.130686258	-0.548851486	-0.338898416	-1.077760153	-0.143035296	-0.41691412	-1.871066546	-0.777724762	0.21892677	0.8690285	2.482609849
7	3	4	White (Non-Hispanic)	0	0	0	0	0.202667302	0.3129	0	53.85	0.44839366	-0.850033275	3.624924878	-0.103251486	0.378243353	0.462670548	0.452297048	0.321149839	0.848221473	0.400692845	-0.46705451	-1.116938586	0.603344068	-0.918548364	0.764293454	-0.554669847	-0.512273698	-0.348541278	-0.681197434	0.329184895	0.016595102	-0.255187416	0.061214342	-0.22070849	-0.388506578	-0.679204062	-0.164575904	-0.065852001	-0.33957396	0.23295545	-0.771820065	0.205451765	0.067994746	-2.070348547	-0.745357444	0.218350954	0.898418772	2.117278689
7	3	4	African American	0	0	0	0	0.510538223	0.7072	0	68.4	0.299443202	-0.844829788	3.742289474	0.380548055	0.173089059	0.292953956	0.357179914	0.192513611	0.647613545	0.284523086	-0.513550021	-1.011818698	0.291872442	-0.829269037	0.459447478	-0.430263443	-0.330022498	-0.334853981	-0.581310006	0.249088399	-0.231070014	-0.366536651	0.060279722	0.019800587	-0.490251716	-0.579326248	-0.153579544	-0.15930819	-0.356159011	-0.353585669	-0.948785485	-0.318830733	-0.355819997	-1.815658966	-0.452876272	0.322087235	1.032781843	2.523782297
8	3	5	White (Non-Hispanic)	0	1	0	1	0.634139081	0.719	1	67	0.076950928	-0.254265958	2.791791495	0.461859229	0.336477391	0.36641902	0.44108667	0.319105837	0.68786069	0.415172672	-0.214477969	-1.167187821	0.971881655	-1.384319274	0.573516721	-0.037601743	-0.092959792	-0.581188314	-0.709443945	1.31413613	-0.240520763	-0.397427986	-0.573285883	-0.198922555	-0.826621241	-1.085350794	-0.407240855	0.043407233	-0.261253721	0.255241097	-0.508240124	0.365781571	0.309170799	-2.129646359	-0.376786125	0.218105157	0.93316669	2.235262572
9	4	5	African American	1	1	NA	1	0.792462491	0.9556	1	65.36	0.141821067	-0.444723304	2.450468627	0.993036761	0.29748311	0.280897389	0.441844137	0.322890242	0.69496568	0.436341483	-0.161736463	-0.987845688	1.131457093	-1.268970758	0.209902411	0.12214661	-0.03538004	-0.606801452	-0.501639039	1.76008381	-0.423215402	-0.587887736	-0.631384371	-0.069597355	-0.739199705	-0.751495295	-0.29723906	-0.038990492	-0.343055326	0.128080825	-0.657200299	0.686331421	0.407980675	-2.211657113	-0.413524889	0.456093205	0.761510712	2.150202573
8	4	4	African American	0	0	0	NA	0.231983806	0.2041	1	60.9	0.389618282	-1.067850218	4.093279914	-0.383816527	0.184639757	0.348216308	0.277175823	0.084205602	0.654241305	0.205741207	-0.43257026	-0.837736738	0.138977615	-0.63853409	0.754762078	-0.748153884	-0.693139199	-0.231908379	-0.552653583	-0.44879234	0.207389469	-0.110294085	0.236445897	0.123344476	-0.308293204	-0.872544769	0.09534468	-0.315498308	-0.35958722	-0.39583183	-1.12017628	-0.277790661	-0.531249739	-1.650628604	-0.893180013	0.357402014	0.89179712	2.283027605
7	4	3	African American	0	0	0	1	0.525625149	0.4681	1	48.63	0.122577171	0.094956088	3.572303476	0.294274037	0.203530609	0.309623366	0.351067777	0.188865394	0.577464089	0.307943277	-0.443465618	-0.930994258	0.752883953	-1.25226196	0.212140341	-0.544763119	-0.167495104	-0.573454781	-0.737218552	0.328273927	-0.31862664	-0.339352995	-0.355411521	-0.266634156	-0.67250078	-0.714924688	-0.418430904	-0.254220499	-0.259145994	0.546749614	-0.657207864	1.324160294	0.884399455	-1.775868616	-0.544725746	0.119579367	0.775982289	2.427064691
7	3	4	African American	0	0	0	0	0.267861396	0.4409	0	64.37	0.185500231	-0.845539242	3.457177216	0.026769654	0.119111653	0.198272942	0.208258348	0.11641272	0.408962655	0.223742085	-0.34620565	-1.073200508	0.911239659	-1.213075337	0.436248024	-0.23748854	-0.269291129	-0.503160183	-0.61743991	0.642191216	0.040030192	-0.188929344	-0.230708388	0.013014162	-0.812139115	-1.069426434	-0.30207	0.088426845	-0.272117401	-0.028073264	-0.701623213	-0.102546491	-0.115241788	-1.689954628	-0.796697401	0.003728373	0.895339444	2.639716269
7	3	4	African American	0	0	0	0	0.221898071	0.5727	0	69.94	0.135262739	-0.718560103	3.512587455	0.216195138	0.447553033	0.391503232	0.450787009	0.426808862	0.707516054	0.419167096	-0.461812781	-1.012611274	0.984803645	-1.204992675	0.789043207	-0.402458567	-0.389276058	-0.718509578	-0.817318007	0.828406359	-0.0262358	-0.179184692	-0.238495174	-0.27603592	-0.667589072	-0.777174148	-0.282731203	0.352413659	-0.20283945	0.061265543	-0.471509159	-0.147187814	-0.074908952	-1.896114021	-0.359849938	0.099149559	0.877692013	1.971034891
7	3	4	African American	0	1	0	0	0.323743749	0.3037	0	60.06	0.322971821	-0.746509923	3.815386253	0.523475029	0.235415303	0.307201324	0.399846906	0.264316113	0.639459046	0.349671994	-0.287083996	-1.011810171	0.836228752	-1.060168409	0.478520629	-0.239687172	-0.427347107	-0.428138518	-0.70724886	0.721161897	-0.027985375	-0.284681258	-0.122159437	-0.140757119	-0.632493202	-0.784750061	-0.246791412	-0.156366724	-0.496191356	-0.300815955	-0.969048289	0.297824118	0.000103484	-1.938635384	-0.753892266	0.283803018	0.958454184	2.193705968
7	3	4	African American	0	0	0	0	0.310990712	0.4191	0	65.39	0.269911528	-0.782017708	3.35409295	0.180354611	0.13115035	0.235292022	0.258321563	0.159213087	0.594219954	0.265953984	-0.39396302	-0.880239879	0.829478775	-0.869879355	0.654819483	-0.313319572	-0.323642217	-0.442544436	-0.466215629	0.587485666	-0.208016426	-0.434825844	-0.077324137	-0.009504905	-0.591620766	-0.555235513	-0.052036371	-0.127038182	-0.547386816	-0.109887249	-0.920456164	0.185792657	-0.113592606	-1.993812508	-0.698700092	0.393483175	0.890803076	2.39752417
7	3	4	White (Non-Hispanic)	0	1	0	NA	0.459490355	0.2461	NA	67.15	0.167319842	-0.620174322	4.107835218	-0.352516405	0.101315799	0.237143121	0.190314686	0.079844702	0.400316844	0.205470447	-0.527563813	-0.937844562	0.574758241	-0.770450043	0.347599633	-0.689374544	-0.388998516	-0.298097482	-0.49152758	0.169844346	-0.086952602	-0.217338238	0.147784445	0.050166707	-0.644932896	-0.860407134	-0.038876929	-0.174868852	-0.563633976	-0.162437885	-0.854216661	0.016181583	-0.33096783	-1.537404231	-0.777905177	0.13299129	1.106434068	2.622695515
7	3	4	White (Non-Hispanic)	0	0	0	0	0.226887354	0.5834	0	52.49	0.452514284	-0.750073793	2.287346616	0.092347244	0.39446872	0.329739917	0.364193942	0.363961479	0.726700907	0.482455709	0.148134454	-0.843818547	0.985081916	-1.227765554	0.434201149	-0.117809113	-0.168941163	-0.764147779	-0.699792009	1.748994152	-0.284480497	-0.492611992	-0.510946108	-0.165609707	-0.79269938	-0.815737661	-0.24943972	0.336863942	-0.423264818	-0.077063202	-0.818745385	0.105714369	0.001367969	-2.11235663	-0.668808454	0.576010026	0.838727902	1.989386169
9	5	4	African American	1	0	0	1	0.491295547	0.919	1	68.64	0.040992912	-0.556941765	2.513038487	0.392379595	0.323061003	0.327684879	0.413279654	0.329066647	0.712336902	0.413487134	-0.394320932	-1.054061001	1.158813155	-1.353958612	0.458584489	-0.092413598	-0.039836962	-0.827044752	-0.640360755	1.274712365	-0.124950888	-0.3633713	-0.621408426	-0.065910914	-0.82906261	-0.824477429	-0.37178342	0.416001593	-0.208813769	0.008281182	-0.497109433	0.587552813	0.374096009	-1.965678619	-0.441585121	0.252178463	0.717382305	2.098351419
7	3	4	African American	1	1	1	0	0.69445106	0.637	1	53.79	0.267666141	-0.369704066	3.141687495	0.887274642	0.229971437	0.306528838	0.430150098	0.249155748	0.643019694	0.392412413	-0.189785127	-0.88719984	0.751925859	-1.174195256	0.276110487	-0.204196019	-0.268322946	-0.545308668	-0.742768406	1.253793508	-0.281590469	-0.508885851	-0.259504923	-0.128001451	-0.689792088	-0.647806573	-0.323064989	-0.205431827	-0.277914162	0.017825995	-0.764032551	0.674080654	0.295777197	-2.15519479	-0.591791553	0.338780908	0.711963558	2.550806813
7	4	3	White (Non-Hispanic)	0	0	0	0	0.220731126	0.2958	0	64.45	0.428254637	-0.976798864	3.066719696	0.023219972	0.358279701	0.382149872	0.398257464	0.331879471	0.803681849	0.49500275	-0.192680076	-1.021027758	0.866943034	-1.106220999	0.491435715	-0.200216471	-0.346884399	-0.429411042	-0.615287668	1.163209916	-0.05668208	-0.316066511	-0.157011641	-0.053176484	-0.534696283	-0.624999954	-0.212720579	-0.01420292	-0.387539935	-0.157289991	-1.028696128	-0.02283016	-0.150743626	-2.229244817	-0.668194761	0.500196316	0.815080094	2.273281337
7	4	3	White (Non-Hispanic)	0	1	0	1	0.363622291	0.2828	1	64.69	0.209215634	-0.826203079	4.057231984	0.081203565	0.086623858	0.218405456	0.23749086	0.115915514	0.488675091	0.253135558	-0.452447273	-1.046968704	0.507218505	-0.798797867	0.334672142	-0.404604561	-0.344849743	-0.536309407	-0.620746082	0.570350417	-0.151973475	-0.306695898	0.116235324	0.04585767	-0.522345333	-0.789704094	-0.119448774	-0.193080418	-0.349523567	-0.353584187	-0.892950472	-0.006497035	-0.239084239	-1.699349176	-0.598826238	0.383934458	0.921483365	2.547618301
7	3	4	White (Non-Hispanic)	0	0	0	1	0.654727316	0.5559	1	62.81	0.148672832	-0.497896021	3.333468585	-0.121690106	0.401197885	0.485558473	0.468811275	0.378310431	0.92404694	0.442017839	-0.375994718	-1.186567215	0.73025815	-1.209704812	0.513340406	-0.488192148	-0.19990168	-0.383474339	-0.441205858	0.47207549	-0.175281273	-0.380686557	-0.213308778	0.071279463	-0.619698412	-0.891482988	-0.341245642	-0.020938057	-0.265745895	0.207410889	-0.787160308	0.638257729	0.462581431	-2.032040434	-0.49075838	0.392324727	0.890395761	2.475868295
9	4	5	African American	0	0	0	0	0.505060729	0.6859	1	57.36	0.204429422	-0.555808255	2.266482556	0.422556047	0.331267949	0.417807539	0.478167291	0.382858874	0.915683325	0.546056144	-0.149707217	-0.994354302	0.989195567	-1.352538428	0.2910174	-0.303311803	-0.208258446	-0.386823132	-0.480427606	1.374641429	-0.374425752	-0.593185325	-0.507239698	0.018254903	-0.681030444	-0.647432695	-0.234988566	-0.097815635	-0.203923501	0.107765964	-0.821543138	0.829989633	0.376377657	-2.325360612	-0.573220974	0.702885002	0.674912954	2.451767265
9	4	5	White (Non-Hispanic)	0	1	NA	1	0.538759228	0.7267	1	62.18	0.441235132	-0.90870221	4.103657943	-0.049165575	0.175009176	0.188506734	0.197979439	0.137742509	0.476961708	0.211692199	-0.362553121	-1.081781375	0.453707396	-0.699270202	0.703267915	-0.334540106	-0.402356502	-0.330946514	-0.444400906	0.573129449	-0.059766001	-0.22629493	0.152803313	0.120886108	-0.629273516	-0.722711283	-0.181061024	-0.282678562	-0.245669167	-0.300180657	-0.897478988	-0.213165677	-0.295144287	-1.657738699	-0.702833955	0.273243528	1.066494572	2.310631485
7	3	4	White (Non-Hispanic)	0	0	0	0	0.66105025	0.5084	0	65.7	0.157957018	-0.735183051	3.288299894	0.36677592	0.311893914	0.329074197	0.419911843	0.253086124	0.748482411	0.416066226	-0.324513044	-1.090713106	0.709930455	-1.122966818	0.56246643	-0.365760507	-0.305842684	-0.414913362	-0.432165661	0.920714163	-0.047542533	-0.338913875	-0.187827672	0.024118361	-0.540631162	-0.885765528	-0.226200913	-0.103336228	-0.189317431	-0.206025825	-0.668134625	-0.22390312	-0.215544835	-1.976513573	-0.665348438	0.34373915	1.022093637	2.346143734
7	4	3	White (Non-Hispanic)	0	0	0	0	0.645225054	0.5818	0	68.55	0.27911922	-0.537010948	3.309378881	0.122295937	0.203388716	0.325630255	0.343038347	0.226683629	0.712608723	0.368956046	-0.437703922	-1.106487443	0.61005348	-0.996700288	0.304307619	-0.409626771	-0.24642908	-0.476548144	-0.486824581	0.79387755	-0.36603876	-0.497842318	-0.075073724	-0.008340316	-0.559312775	-0.817419226	-0.276045833	-0.144346191	-0.428223074	0.010776722	-0.802702638	0.591528626	0.170954746	-2.105575485	-0.516716686	0.402656726	0.975296723	2.496820966
7	4	3	White (Non-Hispanic)	0	0	0	0	0.360621577	0.5086	0	67.31	0.46860181	-0.920706562	3.685782904	-0.040425514	0.358567032	0.448184566	0.474169251	0.374639605	0.901214987	0.481825989	-0.358223769	-0.832069478	0.700289437	-0.764940962	0.985448611	-0.557356594	-0.43688967	-0.380203335	-0.4560534	0.622955884	-0.038057256	-0.252466901	0.150490097	-0.03590446	-0.362566746	-0.723786225	-0.187852003	-0.011048207	-0.433943352	-0.40137359	-0.979754824	-0.156079444	-0.331111726	-2.0533834	-0.74067826	0.39748542	1.00198714	2.035639685
7	3	4	White (Non-Hispanic)	0	0	0	0	0.749214099	0.6175	0	66.99	0.303970096	-0.90049051	3.391521188	-0.079793084	0.276788186	0.409150285	0.408847601	0.236956747	0.87441706	0.414176544	-0.447125801	-1.104836199	0.361946999	-0.735582943	0.440150106	-0.478021881	-0.453463678	-0.127463337	-0.39343226	0.18867498	-0.202566185	-0.306625329	0.181271171	0.058164846	-0.338803516	-0.690589971	-0.178385181	-0.260084985	-0.425495573	-0.219021897	-1.035560578	0.026344104	-0.220234175	-2.00683891	-0.689829434	0.575509592	0.966259052	2.579605412
7	3	4	White (Non-Hispanic)	0	0	0	1	0.654620148	0.6023	1	64.01	0.293658618	-0.92621397	3.534513648	-0.233953624	0.194011127	0.353095611	0.311966413	0.183880072	0.793908727	0.306650802	-0.524685401	-1.069719164	0.372030826	-0.766485937	0.569541113	-0.545507752	-0.5014585	-0.274046641	-0.341036688	0.030181751	-0.104234674	-0.28370654	0.121853627	0.141026628	-0.35937343	-0.748480042	-0.133748945	-0.230541988	-0.358626157	-0.395430268	-0.951557402	-0.257263577	-0.444472473	-1.824744274	-0.644148366	0.536044555	1.1246721	2.692012638
7	3	4	African American	0	1	0	0	0.31169326	0.2963	0	66.15	0.4846107	-0.928073076	3.670172894	0.056906785	0.37160172	0.411511989	0.397166311	0.383803126	0.714860927	0.362657232	-0.416168453	-1.219608287	0.627626235	-0.874541328	0.649010572	-0.49361222	-0.4976382	-0.40553934	-0.707203158	0.341418953	-0.020599694	-0.270847935	0.016570537	-0.139797602	-0.550351791	-0.345272835	-0.044435067	-0.084524467	-0.49879288	-0.321199907	-0.976057766	-0.273301086	-0.407818023	-1.818434166	-0.63855707	0.315665442	0.903136442	2.184241712
7	4	3	African American	0	0	0	0	0.644808288	0.7187	0	54.1	0.290670508	-0.651242418	3.454915719	0.216307951	0.352101218	0.391048647	0.451626826	0.297913769	0.740918843	0.413265168	-0.383772154	-1.04012451	0.689266465	-0.972789966	0.529951973	-0.534845161	-0.469589842	-0.416385404	-0.567482486	0.654096814	-0.055143229	-0.384167388	-0.013246664	-0.085222415	-0.502986969	-0.741550873	-0.33855262	-0.243697623	-0.349738379	-0.01085364	-0.739653429	0.999191045	0.528482933	-2.062297727	-0.798344627	0.288760513	0.933400186	2.293224579
7	3	4	White (Non-Hispanic)	0	0	0	0	0.318516313	0.4321	0	63.77	0.31966545	-0.903568221	2.985936705	0.235032691	0.36429537	0.409574082	0.440922562	0.450447001	0.842196581	0.494416724	-0.081178338	-0.860097508	0.9498863	-1.341295245	0.382352965	-0.314651075	-0.361642796	-0.571237742	-0.729328849	1.072677604	-0.108423	-0.311190038	-0.348749421	-0.159246921	-0.63578393	-0.581055561	-0.215865251	-0.120947505	-0.411783347	-0.099274826	-1.015201242	0.60808457	0.060614598	-2.071217626	-0.506105774	0.56506908	0.645812168	2.347770568
7	4	3	White (Non-Hispanic)	0	1	0	0	0.397118362	0.6066	0	59.06	0.329278143	-0.594428151	3.211081103	0.580992212	0.226973728	0.220134741	0.260942565	0.318436571	0.413289801	0.283180299	-0.027936768	-1.504812719	1.138872763	-1.315268858	0.254852548	0.123824783	-0.146786065	-0.600647152	-0.95485816	1.805568	-0.273395215	-0.341643061	-0.446742291	-0.327317088	-0.805575163	-0.894599006	-0.307611571	0.055296758	-0.458419763	-0.198358852	-1.000763098	-0.07877213	-0.221212329	-1.773998377	-0.452200825	0.184920204	0.491762604	2.4160296
7	3	4	White (Non-Hispanic)	0	0	0	0	0.252441057	0.4132	0	78.05	0.395172293	-0.890367015	3.378110865	0.558661706	0.378810277	0.378427712	0.453889762	0.415635547	0.700884955	0.493156499	0.027693116	-1.256836786	0.844669718	-1.157290914	0.729233373	-0.168386508	-0.431839433	-0.549935196	-0.801380636	1.433612857	-0.052584021	-0.298688294	-0.198843748	-0.301513851	-0.587427521	-0.766197038	-0.296078438	0.087801317	-0.45982915	-0.054945099	-1.096853383	-0.1466681	-0.1895212	-1.94636206	-0.579672204	0.325376874	0.583350288	1.936067527
7	4	3	White (Non-Hispanic)	0	1	0	0	0.480578709	0.5832	0	62.99	0.4444724	-0.945540247	3.211122608	0.570518836	0.3999936	0.446179983	0.529065613	0.422639182	0.81220224	0.550049412	-0.054320553	-1.007001331	0.788951857	-1.063304416	0.547895709	-0.257063227	-0.458451821	-0.442826922	-0.693453792	1.270410054	-0.018597061	-0.311611512	-0.109425041	-0.193325987	-0.462872869	-0.6810376	-0.313552603	-0.024009295	-0.306847868	-0.186509807	-0.91100557	-0.084563841	-0.201899473	-2.164820389	-0.730773196	0.410940533	0.704564447	2.038949277
7	4	3	White (Non-Hispanic)	0	0	0	0	0.16600381	0.4521	0	67.68	0.333674565	-0.92668047	3.720221893	0.013828279	0.250951167	0.348490243	0.316201711	0.279233737	0.605045866	0.357013514	-0.105423463	-1.033693054	0.725800428	-1.125593731	0.554436673	-0.274417386	-0.44927361	-0.587261873	-0.808478381	1.020594984	0.053380486	-0.140707973	-0.15851958	-0.218785286	-0.593012811	-0.919408125	-0.252130946	-0.163006164	-0.424439477	0.030325785	-0.976687734	-0.046748493	-0.172429233	-1.965599823	-0.537082102	0.286112216	0.784749416	2.38831592
7	4	3	White (Non-Hispanic)	1	0	0	0	0.827804239	0.7972	1	57.64	0.298561254	-0.720741814	3.29586142	0.399944886	0.231055588	0.343938177	0.422912195	0.158098002	0.721919828	0.301055755	-0.369820409	-1.134036609	0.498443739	-0.839216057	0.329479137	-0.544477726	-0.385144177	-0.27663676	-0.363636249	0.226726719	-0.324017422	-0.373088402	0.049090541	0.035009983	-0.368605758	-0.846500253	-0.116132396	-0.281224257	-0.367090141	-0.390128219	-0.941933279	-0.176803395	-0.258504137	-1.928099782	-0.701224734	0.311493775	1.175641461	2.76335818
7	4	3	White (Non-Hispanic)	0	0	0	0	0.313681829	0.3588	0	61.76	0.315730593	-0.885832367	4.190686421	-0.176264996	0.187146446	0.32676798	0.271194465	0.141418404	0.526814403	0.214625836	-0.443721428	-1.103903489	0.240337296	-0.911115812	0.494196722	-0.605657009	-0.66972419	-0.216748782	-0.60669546	-0.012028061	-0.12505524	-0.197156831	0.142524914	-0.234803993	-0.498086393	-0.847066718	-0.220635639	-0.344005167	-0.384504939	-0.01945397	-0.833174806	1.133803833	0.320050135	-1.626331305	-0.797395066	0.010403462	0.927589338	2.283159319
9	4	5	White (Non-Hispanic)	1	0	1	1	0.591938557	0.7475	1	61.94	0.120005206	-0.561640477	1.800064774	0.990497874	0.338921545	0.37915137	0.470492136	0.370335763	0.662706114	0.513086085	0.034416903	-1.09997823	1.163776923	-1.546832557	0.209269314	0.187440303	-0.180593819	-0.701331842	-1.029569869	2.225271423	-0.424488007	-0.540675865	-0.684978238	-0.390245886	-0.77466018	-0.65427404	-0.383309861	0.147193843	-0.248613136	0.203887333	-0.688798498	1.065809957	0.457393283	-2.082306747	-0.515752074	0.2838017	0.335603921	2.146614755
7	3	4	White (Non-Hispanic)	0	0	0	0	0.300881162	0.4271	0	61.52	0.355828644	-0.882399012	3.828163825	0.551003265	0.247144618	0.268172294	0.373113019	0.277725947	0.546233681	0.334974299	-0.234411803	-1.059905273	0.748959919	-1.100043347	0.589508039	0.050129763	-0.387507642	-0.417571418	-0.717898007	0.906605713	-0.030773596	-0.166325924	-0.172545982	-0.287185996	-0.492098255	-0.97521989	-0.250580178	-0.140883767	-0.422074993	-0.173698644	-0.906570111	-0.29135312	-0.289868593	-1.765620221	-0.525942032	0.038323449	0.849401512	2.302131535
7	3	4	White (Non-Hispanic)	0	0	0	0	0.156751608	0.3601	0	72.66	0.355075802	-1.140309703	4.255298193	-0.263161681	0.252247038	0.328208365	0.287420606	0.164317272	0.587663976	0.285713174	-0.319994531	-0.921722433	0.507444928	-0.929537985	0.808646135	-0.602227001	-0.714351274	-0.420998921	-0.6804944	0.422149422	0.204702433	-0.021091139	0.103276641	-0.126263268	-0.512386793	-0.729995327	-0.096734185	0.026244915	-0.331899182	-0.35912709	-0.96350292	-0.559566951	-0.494369052	-1.600754094	-0.777933509	0.221524984	0.821066867	2.14897758
9	5	4	White (Non-Hispanic)	0	0	0	0	0.671433675	0.6977	1	55.96	0.328568315	-0.935020415	3.580607989	0.367833293	0.4585922	0.447378685	0.482086983	0.50700735	0.78549361	0.403976108	-0.348317018	-0.979773258	0.615140759	-1.171795495	0.411668107	-0.408350434	-0.4543851	-0.378863568	-0.394441319	0.477174631	-0.055391441	-0.245070062	0.001954032	0.117745984	-0.354467221	-0.819463903	-0.242167388	0.077903982	-0.2483564	-0.215208668	-0.862787889	-0.280402183	-0.350093213	-2.012688251	-0.679957096	0.364620648	0.993431401	2.298822643
9	4	5	White (Non-Hispanic)	0	0	0	0	0.420302453	0.4256	1	63.88	0.456766155	-1.05324486	3.822782534	0.306273673	0.320452459	0.381851054	0.383211973	0.343324068	0.648498744	0.34964293	-0.223048674	-0.889246162	0.553406174	-1.108418223	0.454877397	-0.623427421	-0.65657737	-0.318619264	-0.58813764	0.549217649	0.035514611	-0.25085526	-0.020015221	-0.038726349	-0.541795861	-0.67237001	-0.226357255	-0.148163763	-0.528425381	-0.308704645	-1.050598784	-0.242367694	-0.392884032	-1.815555263	-0.824607145	0.409749692	0.843752031	2.342117739
7	3	4	White (Non-Hispanic)	0	1	0	0	0.300190522	0.2889	0	69.97	0.371126958	-1.049756715	3.859280904	-0.297467038	0.156767089	0.318180625	0.286868548	0.166805886	0.674565773	0.291436562	-0.408097168	-1.041148597	0.268663215	-0.79561192	0.669342229	-0.648371884	-0.609789194	-0.136808777	-0.359647854	0.040788341	0.008845148	-0.140562709	0.152659258	0.100269113	-0.355551621	-0.903423319	-0.133525855	-0.212754823	-0.30180382	-0.51765123	-1.128724939	-0.63897588	-0.685508006	-1.646789181	-0.773726679	0.295526262	1.014926652	2.674959862
7	4	3	White (Non-Hispanic)	0	0	0	0	0.598547273	0.4959	0	68.57	0.252266555	-0.603075182	3.347609907	0.209557605	0.257742218	0.348255095	0.385057671	0.173836411	0.789397173	0.29777224	-0.533584242	-0.984673054	0.542622557	-0.983488282	0.360144048	-0.42894826	-0.252780446	-0.220100021	-0.398179472	0.200893606	-0.315253056	-0.450546972	-0.066234491	0.131090121	-0.505530152	-0.836543787	-0.221128597	-0.222411762	-0.289661516	-0.107868576	-0.662485057	0.218380192	0.081747649	-2.091545443	-0.519519073	0.326888851	0.982356004	2.613573223
7	3	4	White (Non-Hispanic)	0	0	0	0	0.418694927	0.5445	0	63.8	0.304035556	-0.791519665	3.439052065	-0.022654778	0.064981978	0.183090176	0.215849202	0.107479714	0.5626084	0.251053072	-0.371013273	-0.933863813	0.52780624	-0.858613208	0.378853054	-0.372642785	-0.365002119	-0.201154236	-0.205649655	0.406867125	-0.212875498	-0.41991103	-0.070155875	0.237951778	-0.565796684	-0.776686985	-0.250270856	-0.324220856	-0.333852418	-0.15790063	-0.929976999	0.025608986	-0.178189501	-1.96406039	-0.741467302	0.404784802	0.937360423	2.941493111
7	4	3	African American	0	0	0	1	0.547439867	0.2783	1	49.21	0.454655461	-0.800983262	4.054707598	-0.278509846	0.156998664	0.27309894	0.258019403	0.132876705	0.667419296	0.265972165	-0.520783611	-0.930781303	0.315864075	-0.51011585	0.819119275	-0.680157032	-0.435671947	-0.306275752	-0.355470883	-0.035858141	-0.126263986	-0.33312261	0.310479836	0.113019132	-0.465235406	-0.728061545	-0.075231629	-0.320353326	-0.414964427	-0.406833867	-0.873072648	0.763267161	0.240379349	-1.73370689	-0.685975227	0.313873815	1.028277604	2.308692183
7	4	3	African American	0	0	0	1	0.568218623	0.2423	1	67.66	0.360735303	-0.85153557	3.944907562	0.073560929	0.209032698	0.287028419	0.348467378	0.148271373	0.710011952	0.295223019	-0.515427124	-0.840105323	0.300847818	-0.594541111	0.644240555	-0.645833394	-0.601411057	-0.050314235	-0.129362111	0.080863399	0.003835368	-0.378002059	0.152220942	0.148533079	-0.320044693	-0.79615707	-0.10681016	-0.219636816	-0.452468549	-0.284730855	-0.887243185	-0.300721829	-0.301087727	-1.845434354	-0.821246687	0.280809653	1.134555014	2.495005177
7	3	4	African American	1	0	0	1	0.439009288	0.3358	1	55.6	0.344380016	-0.747730664	3.596242308	0.009087899	0.210690226	0.31130964	0.334507172	0.203828738	0.710951709	0.343021867	-0.310146077	-1.108059473	0.651298229	-0.902371867	0.45792658	-0.423595406	-0.414843131	-0.425568407	-0.40854394	0.71612835	-0.11640212	-0.337203023	0.05122142	0.031917105	-0.439581169	-0.754220088	-0.243043728	-0.198672212	-0.410459497	-0.152070829	-0.866869432	0.443466583	0.105177427	-2.077622188	-0.726998605	0.486217577	0.919638699	2.333614447
7	3	4	White (Non-Hispanic)	0	0	0	0	0.382757799	0.3149	0	60.93	0.367491068	-1.123882861	4.016937551	-0.366495162	0.134496504	0.275018135	0.211862087	0.171716219	0.581685029	0.264480385	-0.298438752	-1.096778894	0.375319854	-0.751291264	0.842217328	-0.624946841	-0.590778073	-0.268632949	-0.398406445	0.446417915	0.071068012	-0.072289435	0.080894866	0.12782746	-0.474474083	-0.708875694	-0.110858754	-0.051225822	-0.556955373	-0.350205442	-1.042268621	-0.400213685	-0.497455109	-1.713077875	-0.845148277	0.428786557	1.072850402	2.322179336
7	4	3	White (Non-Hispanic)	1	0	1	1	0.756537271	0.8654	1	61.76	0.312349675	-0.520863741	3.131440796	0.528325089	0.113619059	0.188021266	0.285041404	0.165117992	0.517791651	0.251688974	-0.348113761	-1.244102538	0.785840208	-0.943790132	0.399216153	-0.083295359	-0.163596227	-0.419113498	-0.3559214	0.843447469	-0.410957063	-0.513375341	-0.177489338	0.153987557	-0.728154776	-1.088378735	-0.26622069	-0.29518452	-0.504680733	0.029590593	-0.683414805	0.712555121	0.346551395	-1.965680569	-0.52134584	0.421193145	0.999128123	2.569109149
7	3	4	White (Non-Hispanic)	0	0	0	0	0.56322934	0.4333	0	57.85	0.303932233	-1.003312711	3.572240928	0.046734509	0.157539767	0.282819011	0.319904709	0.168642259	0.692628721	0.299495312	-0.465008978	-1.036687908	0.235836412	-0.650799279	0.608808502	-0.455649441	-0.424978723	-0.174743895	-0.280137552	0.017727159	-0.327965412	-0.434718074	0.155912686	0.143374455	-0.346705068	-0.820368665	-0.221533361	-0.378805284	-0.412771687	-0.4988332	-1.026564297	-0.424955252	-0.576891628	-1.734016972	-0.702889943	0.441760741	1.10515681	2.73986561
9	4	5	White (Non-Hispanic)	0	0	0	0	0.623005477	0.158	1	66.34	0.362681965	-0.907103862	3.888256056	0.019071232	0.275866599	0.301812349	0.340527756	0.20742271	0.659018669	0.283433953	-0.512452737	-1.047475359	0.571890792	-0.587723271	0.870295849	-0.704725032	-0.605793645	-0.181327418	-0.346086467	0.146884042	0.036933496	-0.205546874	0.243924562	0.012294673	-0.265930431	-0.567619226	-0.038660401	-0.286406286	-0.418584516	-0.293714979	-0.923374696	-0.338464397	-0.394576958	-1.758294002	-0.796805421	0.24343115	1.174061582	2.294289967
7	4	3	White (Non-Hispanic)	1	0	0	1	0.66902834	0.7016	1	57.73	0.511928316	-1.044038124	3.229226347	0.811614407	0.438553638	0.334267602	0.447272352	0.529400731	0.66307706	0.386556927	-0.220330262	-0.906394097	0.569940512	-0.992533467	0.582982767	-0.213484227	-0.325687366	-0.365905007	-0.334936844	0.840662879	-0.275710004	-0.229935717	0.07385346	0.203784323	-0.474449394	-0.593680499	-0.270409418	-0.256346635	-0.438082301	-0.446122048	-1.14829702	-0.061858811	-0.336169001	-2.123567057	-0.478060233	0.463534892	0.921852537	2.508340262
7	3	4	White (Non-Hispanic)	0	0	0	0	0.427185044	0.6315	0	57.95	0.159232963	-0.671825045	3.674665877	0.461405348	0.199119019	0.232565597	0.325139848	0.211820735	0.534159314	0.306117579	-0.440972955	-1.175638184	0.727812044	-0.848099446	0.451497485	-0.206841885	-0.343639256	-0.564987696	-0.643256525	1.035949045	-0.1538096	-0.416253272	-0.164592023	-0.057045003	-0.588266137	-0.863051549	-0.340903769	0.045300404	-0.240319856	0.065028025	-0.629339919	-0.143753936	-0.14603213	-1.970295283	-0.556008049	0.21078756	1.002561524	2.242223356
7	3	4	White (Non-Hispanic)	0	0	0	0	0.671993332	0.4145	0	68.75	0.156257637	-0.507441115	3.578224811	0.357306633	0.09059161	0.239795855	0.31666406	0.126203319	0.623190879	0.277384025	-0.476262754	-1.018590821	0.57955643	-1.013869584	0.400753726	-0.244021608	-0.200103723	-0.381187333	-0.389108996	0.249236484	-0.353213231	-0.467197619	-0.123940412	0.134659644	-0.636825569	-0.760239995	-0.190783516	-0.350233749	-0.376615445	-0.112224475	-0.708367294	1.268988637	0.489919175	-1.899909832	-0.590928637	0.362651824	0.878870885	2.564961198
8	4	4	White (Non-Hispanic)	0	0	0	1	0.597439867	0.7344	1	62.7	0.031038552	-0.720781009	3.547079017	0.316988715	0.218251836	0.267977354	0.302120708	0.287392572	0.624845893	0.322536308	-0.457932715	-1.26204647	0.509021603	-0.967692802	0.239202823	-0.407521525	-0.305586589	-0.334057502	-0.505654442	0.403270018	-0.367205721	-0.498365007	-0.075002413	0.055930322	-0.55185439	-0.317355314	-0.203143248	-0.334690774	-0.49731467	0.021795669	-0.858114263	1.030866802	0.325034819	-2.000688287	-0.63693852	0.503012575	0.854418094	2.472157906
7	3	4	White (Non-Hispanic)	0	0	0	0	0.289521315	0.2625	0	61.27	0.465044459	-0.648643263	3.413544229	0.198523883	0.196703596	0.287965376	0.3469306	0.231479933	0.666819723	0.340555684	-0.427960796	-1.000818384	0.685721076	-0.930952292	0.496524051	-0.282129661	-0.324097005	-0.367006845	-0.505328502	0.582312213	-0.204297485	-0.401631098	0.027270028	-0.031062669	-0.461372219	-0.917741135	-0.219959886	-0.262833433	-0.341354434	0.033205879	-0.848257004	0.201461852	0.065647082	-2.120468899	-0.567363805	0.312956814	1.070320118	2.508241258
7	3	4	White (Non-Hispanic)	0	0	0	0	0.131590855	0.2664	0	48.82	0.349414623	-0.867868568	3.620708117	-0.132394206	0.263524511	0.327396612	0.339637797	0.237917742	0.735891328	0.355255958	-0.323749176	-0.899867225	0.762592813	-0.884009047	0.910492922	-0.21070157	-0.286426392	-0.438714496	-0.648419677	0.720397005	0.056316815	-0.189854564	-0.017210519	-0.237868162	-0.581392805	-0.810357303	-0.250842199	-0.101601929	-0.40691668	-0.026307291	-0.782456647	0.178745085	0.097038738	-2.142528537	-0.663439169	0.283394433	1.009997457	2.001352711
7	3	4	African American	0	0	0	0	0.42150512	0.6243	0	64.24	0.290597584	-0.706689656	3.711339929	-0.450850626	0.198477725	0.297763582	0.259669888	0.207353791	0.674195749	0.313950364	-0.198491789	-0.982500326	0.497540001	-1.034277105	0.41191629	-0.500583475	-0.423156531	-0.41822291	-0.557767504	0.674603017	-0.082628319	-0.250609896	-0.043925505	0.043081927	-0.494578426	-0.972449254	-0.223706367	-0.142083089	-0.448239833	-0.222026155	-0.94860746	0.372114611	0.051403817	-1.922634552	-0.705487218	0.511672194	0.908839351	2.552133954
7	3	4	White (Non-Hispanic)	0	0	0	0	0.769457014	0.7821	0	51.97	0.150487558	-0.432215475	3.453567569	0.038597226	0.251329981	0.394647961	0.406869221	0.207545914	0.798430547	0.363972515	-0.476486989	-1.175872277	0.564669164	-0.925742504	0.365419312	-0.529635997	-0.317868466	-0.298510246	-0.608804353	0.293562638	-0.317680493	-0.408881262	-0.050662598	-0.045384035	-0.558246213	-0.881962812	-0.26341299	-0.231345394	-0.263710025	0.007211223	-0.732788094	0.731382696	0.296095817	-1.95540788	-0.660907474	0.323800771	0.948699284	2.612373211
7	3	4	White (Non-Hispanic)	0	0	0	0	0.451440819	0.6085	0	58.01	0.188413038	-0.37498427	3.509979305	-0.164166683	0.160634394	0.328879527	0.312414718	0.1545326	0.597008598	0.301560306	-0.438935441	-1.049505138	0.544020141	-1.096616617	0.383902613	-0.410782466	-0.156853428	-0.378071627	-0.736796693	0.3109609	-0.11595779	-0.207455793	-0.06310894	-0.182608023	-0.588893066	-1.243254123	-0.266305714	-0.236463774	-0.430035065	0.111603935	-0.87727646	0.722914995	0.365469329	-1.82066124	-0.618900559	0.052270812	0.97001253	2.785530274
7	3	4	African American	0	1	0	0	0.302655394	0.2597	0	53.27	0.304643523	-0.871935208	3.278033423	0.234375015	0.288854896	0.365783648	0.401395447	0.325466116	0.652947169	0.406070046	0.036195557	-0.953567672	0.867233958	-1.354004044	0.62890126	-0.054096015	-0.335493492	-0.700214414	-0.904272217	1.444697122	0.093514092	-0.223527241	-0.320855676	-0.374776332	-0.540932569	-0.931986451	-0.265357129	0.30155209	-0.437217095	-0.20416906	-0.947108193	-0.001598764	-0.187983268	-1.883571835	-0.631322142	0.189172259	0.624257651	1.963781355
8	4	4	White (Non-Hispanic)	1	1	0	1	0.8230412	0.779	1	57.85	0.153356059	-0.334039235	2.919220049	0.625714428	0.369275062	0.382535583	0.485330962	0.326268782	0.726493063	0.444860888	-0.19765882	-1.003814087	0.780938121	-1.38194977	0.400561181	-0.114196338	-0.173992831	-0.544533271	-0.598285641	1.478750243	-0.241125856	-0.388651064	-0.477477052	-0.043360704	-0.608282586	-0.759898977	-0.370812796	0.067820798	-0.332985451	0.039514121	-0.75620687	0.390847164	0.102656992	-2.118798546	-0.531473788	0.291139745	0.859156024	2.390464979
7	4	3	White (Non-Hispanic)	1	1	0	0	0.754084306	0.7714	1	67.79	0.180738823	-0.608543257	3.199442323	0.287421311	0.268157757	0.363143405	0.397798176	0.220450448	0.6941486	0.376237714	-0.348995885	-1.056919335	0.71052865	-1.276620672	0.299466412	-0.248945063	-0.341173441	-0.379878174	-0.570033166	0.91708467	-0.1715184	-0.331419852	-0.245022377	0.031624158	-0.589923414	-0.862723814	-0.287180806	-0.042533807	-0.25706444	-0.073802404	-0.755091824	0.056839454	-0.08869661	-2.002639661	-0.640726255	0.324717701	0.828336504	2.67784888
8	4	4	White (Non-Hispanic)	0	0	NA	1	0.784555847	0.9528	1	64.91	0.418878104	-0.853125402	2.550884632	0.233339538	0.146333795	0.352272325	0.340722306	0.191897965	0.655176013	0.285940259	-0.510734673	-1.04657266	0.892862898	-0.861364608	0.8495588	-0.286133992	-0.249700305	-0.372959887	-0.57882449	0.396620816	-0.409503759	-0.458288725	0.142799449	-0.036490864	-0.318483551	-0.931013257	-0.025484851	-0.318057108	-0.50082306	-0.348359974	-1.113419826	0.578718986	-0.019200785	-2.090928825	-0.580854726	0.384426273	1.148600247	2.629907666
9	4	5	White (Non-Hispanic)	0	0	1	1	0.7346392	0.6931	1	67.63	0.317845547	-1.044702154	3.225073981	-0.050306721	0.218743293	0.360601907	0.346195417	0.224326953	0.687898517	0.348707727	-0.390077887	-1.325738542	0.431178051	-1.07579543	0.348546852	-0.570854115	-0.536083234	-0.24787936	-0.328684657	0.638722375	-0.190001917	-0.215017348	-0.07730006	0.011230713	-0.518142909	-0.718561138	-0.198696854	-0.059172295	-0.460882535	-0.469865838	-1.176856451	-0.208360682	-0.526602409	-1.839848263	-0.603575406	0.313735003	0.912959323	2.948191184
9	4	5	White (Non-Hispanic)	1	0	1	1	0.623505597	0.7108	1	66.16	0.331021381	-0.760602379	2.615319607	0.149156566	0.30980382	0.394363113	0.393758235	0.321785382	0.788532406	0.466328416	-0.25076103	-1.178868492	0.808474057	-1.316724295	0.307528869	-0.266091004	-0.41873806	-0.410340079	-0.646352789	1.18556289	-0.164549187	-0.440810426	-0.341910944	-0.072169012	-0.61706191	-0.595863081	-0.236215318	0.075119894	-0.318129824	-0.105773532	-0.854196061	0.331818666	-0.035544017	-2.152201715	-0.680642548	0.494512392	0.695555571	2.54463518
9	4	5	White (Non-Hispanic)	0	0	0	1	0.770969278	0.8327	1	64.31	0.28997278	-0.859001229	3.366498764	-0.025116598	0.204796327	0.400265604	0.388600581	0.213864247	0.875703655	0.336528847	-0.423092658	-0.967466667	0.220618874	-0.849969898	0.527029308	-0.641432615	-0.65078039	0.006633551	-0.044002817	0.015369523	-0.336812573	-0.438734761	0.132677222	0.388459948	-0.378217713	-0.489753309	-0.113108189	-0.340273016	-0.389989973	-0.445375158	-1.06474397	-0.271820527	-0.48824363	-1.877532069	-0.781158156	0.672305208	0.999673263	2.940857938
6	3	3	White (Non-Hispanic)	0	0	0	0	0.278268635	0.202	0	66.37	0.357780864	-1.020162386	3.66288386	-0.357903889	0.183780704	0.353408259	0.302651565	0.205749269	0.742955055	0.33181537	-0.349505469	-1.068513135	0.512908928	-0.855531457	0.654834298	-0.427334489	-0.434730624	-0.367108873	-0.488307905	0.256647263	-0.105591897	-0.300384296	0.16209558	0.035901311	-0.376576187	-0.846130892	-0.147534381	-0.182198615	-0.409778334	-0.12898852	-0.970800644	-0.114988484	-0.275639939	-1.937040991	-0.710381461	0.437801317	0.998674051	2.564559517
7	3	4	White (Non-Hispanic)	0	0	0	1	0.443367468	0.2398	1	56.08	0.108030861	-0.938684959	3.754845844	-0.318442524	0.149674417	0.254820539	0.224405732	0.144523567	0.641408457	0.286345059	-0.429672706	-1.133743912	0.393022652	-0.840631766	0.293402535	-0.524421216	-0.575433656	-0.266883004	-0.3584093	0.441969444	-0.08700564	-0.451627951	0.057680563	0.19335994	-0.555385726	-0.679021244	-0.181597246	-0.146364413	-0.257602699	-0.244442151	-0.89886735	-0.451613818	-0.463686714	-1.834625654	-0.708544263	0.560380249	0.936091029	2.755747698
7	3	4	African American	0	0	0	0	0.305906168	0.2918	0	50.7	0.370129616	-0.630923111	4.01118749	-0.364830983	0.19140819	0.365087634	0.31815586	0.204345412	0.735716815	0.313369451	-0.345185995	-0.913951706	0.482761387	-0.860288013	0.575975919	-0.564212923	-0.429445714	-0.248396223	-0.536072454	0.109292508	0.033914704	-0.236018886	0.161195431	-0.022919176	-0.485652521	-0.757276418	-0.10245928	-0.342541957	-0.419222107	-0.037027426	-0.941244428	0.213827255	0.089175241	-1.847534957	-0.753357976	0.306987669	0.997554972	2.314345754
7	3	4	White (Non-Hispanic)	0	0	0	1	0.339973803	0.215	1	65.46	0.435753419	-1.022253389	3.528515915	-0.287019931	0.248912364	0.381350148	0.330453231	0.215412068	0.772091588	0.328014528	-0.395408207	-1.147484196	0.368560214	-0.722275868	0.333742893	-0.768128007	-0.726032176	-0.058082591	-0.30851417	0.236607604	0.036299109	-0.238851224	0.130581922	0.089651059	-0.315444338	-0.832703986	-0.064066674	-0.231472261	-0.530662077	-0.362510621	-1.014911011	-0.420129428	-0.479020539	-1.712759713	-0.826007865	0.419101563	1.038751199	2.746378356
7	4	3	White (Non-Hispanic)	0	0	0	1	0.795582281	0.8095	1	69.55	0.254915857	-1.043156374	2.716084546	0.142965822	0.334773755	0.419117772	0.431743031	0.304410361	0.873992483	0.488584228	-0.238560857	-1.113199049	0.652329701	-1.173353948	0.254294902	-0.440499538	-0.498804665	-0.142537428	-0.408385937	0.763452622	-0.24852942	-0.372152586	-0.052864344	0.164380666	-0.472186591	-0.478881374	-0.151413254	-0.095394855	-0.417662703	-0.392235788	-1.046186779	-0.166305162	-0.408858101	-2.138171269	-0.720969716	0.717013284	0.890867076	2.666753963
7	3	4	White (Non-Hispanic)	0	0	0	0	0.193879495	0.4306	0	67.32	0.231357007	-0.902520571	3.320716477	0.39801993	0.364744176	0.390664853	0.436109264	0.309135714	0.723617066	0.434611706	-0.134364013	-1.058003377	0.922842703	-1.26611007	0.476311261	-0.067102687	-0.373377763	-0.429187594	-0.819614782	1.339511443	-0.03607103	-0.381344749	-0.245994678	-0.264797206	-0.604649546	-0.7325246	-0.31276193	0.165328685	-0.377735813	-0.097016386	-0.944441043	-0.132751027	-0.114876888	-2.042797095	-0.596054224	0.346535125	0.63414212	2.008814672
7	3	4	African American	0	0	0	0	0.444486783	0.4114	0	54.14	0.276969779	-0.513971806	3.351072949	0.048401967	0.302799677	0.416275953	0.431162634	0.325837267	0.829599023	0.391459233	-0.334177661	-1.013883687	0.635806457	-1.064462871	0.347171864	-0.285734434	-0.179501097	-0.344827996	-0.470515068	0.634183076	-0.065064762	-0.256116758	-0.114927438	0.126763573	-0.54835953	-0.838593483	-0.251378546	-0.1504633	-0.269173052	-0.06387056	-0.860880708	0.165545625	0.107528956	-2.19880922	-0.594176939	0.425008906	0.963857825	2.576728166
7	3	4	African American	0	0	0	0	0.336996904	0.5585	0	54.26	0.371963197	-0.880128143	3.636827315	0.561868156	0.391522897	0.399699981	0.481043963	0.433271811	0.775356495	0.497883271	-0.132032174	-0.886081349	0.728066567	-1.040500112	0.649453428	-0.180046974	-0.345372451	-0.460681116	-0.673507816	1.312526911	-0.165254037	-0.418243792	-0.041966583	-0.167405049	-0.565111119	-0.496019345	-0.2934971	-0.104808551	-0.34163703	-0.043570347	-0.936049533	0.054282812	-0.120286664	-2.101088697	-0.601560508	0.390271275	0.804810172	2.007936
7	3	4	White (Non-Hispanic)	0	0	0	0	0.426970707	0.1452	0	56.03	0.418971915	-0.742247883	3.650194622	0.048640288	0.250467458	0.324549184	0.348617051	0.246429308	0.753979583	0.289885282	-0.472527987	-0.995985219	0.508535057	-0.895003354	0.351375528	-0.306532805	-0.275262529	-0.233969061	-0.4385539	0.376639153	-0.154488289	-0.225053875	0.039483633	-0.023398341	-0.318624247	-0.854205448	-0.128567919	-0.277853727	-0.255618446	0.040797575	-0.834735011	-0.025707757	-0.134556654	-1.978984936	-0.571759312	0.255461608	1.031897241	2.513455275
7	3	4	White (Non-Hispanic)	0	0	0	1	0.44688021	0.3277	1	57.87	0.11342727	-0.711044294	4.042017684	-0.440763308	-0.020885985	0.184836458	0.146093902	0.020409831	0.650669137	0.176504321	-0.547058433	-0.917890728	0.220714392	-0.565592162	0.532841835	-0.714091097	-0.485458202	-0.098471205	-0.027312793	-0.3668496	-0.146321282	-0.441071568	0.222445747	0.514093419	-0.566808457	-0.89303814	-0.135725027	-0.473830793	-0.287713805	-0.371401609	-0.989939159	0.10571466	-0.125490379	-1.669035181	-0.662625574	0.736682169	0.935605043	2.862682838
8	3	5	African American	0	0	0	0	0.259085497	0.3532	1	68.18	0.329456408	-0.9845032	4.047487548	0.010973704	0.222254441	0.28582046	0.307946034	0.234129933	0.713175921	0.345869833	-0.362398071	-0.962474084	0.559178448	-0.691714545	0.425581438	-0.473694758	-0.514157056	-0.339371979	-0.476055008	0.467421554	0.055894772	-0.331271038	0.155435235	0.027246157	-0.513252075	-0.584489164	-0.127658188	-0.299389998	-0.416127477	-0.288037981	-1.028215066	-0.029741527	-0.250408582	-1.825175388	-0.667195104	0.521651075	0.82558872	2.242707825
7	4	3	White (Non-Hispanic)	0	0	NA	0	0.661228864	0.6583	NA	66.46	0.285246943	-0.710730157	3.147619575	0.699619244	0.403242551	0.405507428	0.511301895	0.479622908	0.806306707	0.469605361	-0.329397683	-1.134017973	0.754877353	-1.000139564	0.299938885	-0.167616937	-0.156257252	-0.449840082	-0.717099007	1.067600333	-0.311924155	-0.517797367	-0.152658602	-0.155454089	-0.530541654	-0.669930741	-0.340466359	-0.071581783	-0.252703488	-0.147695491	-0.802797958	0.12673936	-0.125471995	-2.19111985	-0.486389011	0.324050151	0.984239208	2.477077728
6	3	3	White (Non-Hispanic)	0	0	0	0	0.389080734	0.3833	0	48.68	0.398287192	-1.049913527	3.514911623	0.193442564	0.296617718	0.35174885	0.426846827	0.264563839	0.788212418	0.421968603	-0.223587068	-0.91424983	0.583507808	-0.834805693	0.69376331	-0.315827873	-0.354517282	-0.285402635	-0.49004324	0.824284017	-0.056954725	-0.242100271	0.093066246	0.031659008	-0.441838674	-0.785307813	-0.202492608	-0.234388187	-0.380460873	-0.281380447	-0.988958752	-0.177082827	-0.374084477	-2.063607114	-0.792648718	0.44181691	0.954136066	2.385920949
7	4	3	White (Non-Hispanic)	1	0	0	1	0.868849726	0.8727	1	65.96	0.330701768	-0.761339163	3.286171331	0.284655268	0.28606603	0.465064521	0.511034647	0.283829333	0.951606963	0.490102965	-0.288818251	-1.110453199	0.600194093	-0.986892864	0.580884697	-0.513085782	-0.438804128	-0.186587285	-0.298363383	0.564457641	-0.206745379	-0.452289328	-0.025779849	0.181206095	-0.384071418	-0.644840289	-0.277492211	-0.207454584	-0.365602723	-0.271062811	-1.037888268	0.000560202	-0.196583008	-2.136462051	-0.738636969	0.610769914	0.990493081	2.588693264
9	5	4	African American	0	1	0	1	0.712919743	0.8273	1	62.27	0.199057346	-0.80470302	2.829146062	0.772053335	0.388484106	0.351944894	0.529703267	0.423975249	0.812428356	0.498380628	-0.401108026	-1.166360915	0.773516696	-1.100166223	0.376389916	-0.153085342	-0.298924596	-0.427501359	-0.546927689	1.14052124	-0.329941711	-0.620700016	-0.225397504	-0.031474401	-0.338051022	-0.655232824	-0.197029315	-0.082889608	-0.309149962	-0.213588101	-0.845671821	0.265146679	-0.145794911	-2.192414086	-0.550498805	0.457841318	0.990659412	2.514294353
7	3	4	White (Non-Hispanic)	0	0	0	0	0.265718028	0.5002	0	56.77	0.641847406	-0.957963439	3.588460373	-0.259719412	0.258236026	0.359356126	0.343909741	0.32192813	0.831384843	0.434324671	-0.302989554	-0.943227261	0.565277421	-0.864685075	0.710954583	-0.38477418	-0.414190106	-0.341520998	-0.481235094	0.611078234	-0.111925544	-0.380545779	0.158129846	0.012978466	-0.481700846	-0.741950772	-0.111110741	-0.216369498	-0.462391716	-0.336287245	-1.062285277	-0.049792386	-0.208011811	-1.990216594	-0.677071856	0.526352555	0.963110216	2.273181641
7	3	4	White (Non-Hispanic)	0	0	0	0	0.332745892	0.3768	0	68.86	0.426617943	-0.851633439	3.639229235	-0.102765125	0.334176872	0.426437205	0.433717912	0.3337343	0.862539733	0.436015501	-0.314601882	-1.020448707	0.551195337	-0.856026481	0.747545738	-0.512019	-0.43512444	-0.291946286	-0.465908494	0.406721083	-0.108583345	-0.386719434	0.106050307	-0.034948825	-0.412748123	-0.715919844	-0.169592361	-0.315694236	-0.386331264	-0.101750226	-0.947562913	0.186246007	0.0138	-2.038110062	-0.698343997	0.433509437	1.05109978	2.181867025
7	3	4	White (Non-Hispanic)	0	0	0	0	0.460097642	0.6041	0	65.44	0.394208313	-0.95319619	3.040355767	0.295169609	0.464870226	0.427473375	0.536386879	0.472586735	0.900105196	0.52880863	-0.303115799	-0.964151538	0.841667727	-1.187499142	0.466280715	-0.287084162	-0.378262395	-0.351888825	-0.724558785	0.935096207	0.111707174	-0.2334962	-0.225504231	-0.183923248	-0.434102667	-0.664357913	-0.301122239	0.008703729	-0.243741588	-0.110734174	-0.826374123	0.021642958	-0.177600285	-2.284280265	-0.654306955	0.297587273	0.849324608	2.312900547
7	3	4	White (Non-Hispanic)	0	0	0	0	0.438104311	0.2794	0	61.41	0.418333112	-0.914744568	3.298852174	0.122491912	0.28137474	0.404841719	0.451254042	0.261783492	0.918747545	0.450221049	-0.454949337	-0.928146719	0.475278808	-0.827016158	0.448072478	-0.551632685	-0.478386059	-0.123269464	-0.194681863	0.378089072	-0.201978121	-0.459849008	0.124444898	0.187777404	-0.385930137	-0.742899269	-0.198124739	-0.366093019	-0.358646574	-0.396241905	-1.080818413	-0.170423784	-0.410587922	-2.094428838	-0.68701975	0.509459234	0.957016753	2.710457921
7	4	3	White (Non-Hispanic)	0	0	0	0	0.692140986	0.6437	0	65.48	0.258567317	-0.485366155	3.297634127	0.475350847	0.286546204	0.391631961	0.481804021	0.31031575	0.809096473	0.456923067	-0.310984689	-0.988891224	0.783768575	-1.026971704	0.326897575	-0.360589295	-0.233182589	-0.361689536	-0.477592854	0.770685138	-0.236734237	-0.384272549	-0.109046569	-0.023882379	-0.541425871	-0.692006142	-0.199884716	-0.246972697	-0.365071002	-0.070239705	-0.838452027	0.411122473	0.147247936	-2.144473318	-0.656700532	0.420452304	0.891043005	2.473933041
7	3	4	White (Non-Hispanic)	0	0	0	0	0.625196475	0.5595	0	59.87	0.272993111	-0.760021558	3.774962512	-0.0147958	0.080392989	0.23957159	0.247921885	0.126995171	0.64240743	0.278698473	-0.374117723	-0.976985916	0.400313976	-0.834198781	0.546362874	-0.456624354	-0.39249382	-0.377961399	-0.363998511	0.398974092	-0.09512711	-0.392868	0.040684601	0.183762476	-0.461772552	-0.527589389	-0.092710825	-0.300352194	-0.356407105	-0.220687362	-1.067438736	-0.011411696	-0.264970838	-1.876816405	-0.710773249	0.566826191	1.016450027	2.658795992
9	4	5	White (Non-Hispanic)	0	0	0	0	0.95332222	0.9536	1	67.77	0.215899376	-0.751502887	3.056485137	0.295384087	0.330079171	0.421411449	0.465295282	0.346622517	0.769414347	0.425830677	-0.419280038	-1.126180602	0.617570578	-0.975014651	0.619279853	-0.510531153	-0.45135976	-0.221522559	-0.058732248	0.57930916	-0.406099045	-0.596605475	0.015082009	0.452533475	-0.515910303	-0.708957655	-0.222559262	-0.271310133	-0.387148312	-0.239594286	-0.945738932	0.38158534	-0.053772421	-2.084498804	-0.829614611	0.714045047	0.972231035	2.790488233
8	4	4	White (Non-Hispanic)	0	0	0	0	0.415753751	0.3943	1	57.61	0.370903424	-1.099962431	3.71113339	-0.365710842	0.227842609	0.366104145	0.319326329	0.227934935	0.691091163	0.288128976	-0.402341485	-1.12609459	0.411239506	-0.742490278	1.266846549	-0.548029317	-0.625289561	-0.4042293	-0.477228439	0.322654765	0.084942792	-0.120473256	0.249122623	-0.023438658	-0.348572602	-0.865587329	-0.154093363	-0.23406308	-0.295862806	-0.506544102	-1.007015429	-0.672392387	-0.685189463	-1.760656049	-0.887124573	0.19116419	1.135231295	2.505098666
7	4	3	White (Non-Hispanic)	0	0	0	0	0.296713503	0.2788	0	71.25	0.438175457	-1.078747016	3.887638308	-0.509089385	0.185516027	0.381151689	0.26638282	0.183944715	0.715734869	0.29414175	-0.364637987	-0.86732373	0.312656625	-0.78206143	0.780865164	-0.587013917	-0.61635534	-0.266277616	-0.458017577	0.077329433	0.123255022	-0.065115335	0.140156015	0.021995858	-0.327924492	-0.691483769	-0.051482878	-0.1746789	-0.453871812	-0.25643603	-0.980151735	-0.469096713	-0.518808779	-1.725593149	-0.765583332	0.479116535	0.96309283	2.257442822
7	3	4	White (Non-Hispanic)	0	0	0	0	0.213372231	0.141	0	57.8	0.442855111	-0.912596416	4.069314856	-0.136302242	0.213627613	0.308202042	0.29071099	0.210867425	0.586671555	0.324211243	-0.307732683	-0.827548673	0.471815157	-0.772470946	0.677408117	-0.531939666	-0.387070485	-0.342175933	-0.631660259	0.476787938	0.069380088	-0.139114652	0.132651375	-0.136665321	-0.556738129	-0.860729447	-0.055556709	-0.158157651	-0.468220375	-0.336388658	-1.03081637	0.01687457	-0.243622745	-1.823062915	-0.741394389	0.339739538	0.904637832	2.233469335
7	3	4	White (Non-Hispanic)	0	0	0	0	0.264312932	0.2473	0	48.1	0.491663269	-0.898035042	4.072175532	-0.09340491	0.263802452	0.402043681	0.366156186	0.277735844	0.702984909	0.325433643	-0.274922345	-0.985946876	0.411567435	-0.764707999	0.866185942	-0.483171379	-0.496300872	-0.400638495	-0.680596434	0.286373469	-0.112114841	-0.243514885	0.261708414	-0.161715472	-0.36573508	-0.743820927	-0.144348433	-0.34551736	-0.470629841	-0.096797253	-1.028443552	0.137849549	-0.134367922	-1.841876713	-0.647464377	0.283461546	0.969113514	2.214578482
7	3	4	White (Non-Hispanic)	0	NA	0	0	0.338425816	0.3973	0	55.15	0.419460499	-0.984874361	3.60317002	0.029722105	0.286673485	0.416434962	0.415608145	0.361257652	0.815397188	0.422943239	-0.332689156	-0.938626115	0.674156857	-0.951052339	0.479921345	-0.566601182	-0.369783511	-0.450400853	-0.544394145	0.541247395	0.000276983	-0.185409176	0.024236931	0.01877499	-0.455071648	-0.779848981	-0.192213003	-0.120409588	-0.400555077	-0.307778559	-1.051149128	-0.029615585	-0.310912371	-1.922255226	-0.701486484	0.409249187	0.8976898	2.625316583
7	3	4	African American	0	0	0	0	0.327363658	0.3112	0	67.88	0.345976585	-1.049815751	3.54325774	0.128968267	0.393084867	0.430816256	0.453802398	0.360617755	0.813468128	0.374895095	-0.361255434	-0.940380363	0.568320272	-0.925833047	0.779830569	-0.590501932	-0.578895017	-0.205267852	-0.527090489	0.384236268	0.09248052	-0.177977052	-0.01432418	-0.1072112	-0.358022212	-0.670649006	-0.164393195	-0.072890137	-0.407662422	-0.170700586	-0.97252448	-0.275215062	-0.308031562	-1.910229446	-0.803212537	0.30945408	1.02658393	2.255201971
7	4	3	White (Non-Hispanic)	0	0	0	1	0.315146463	0.36	1	63.25	0.483982996	-0.988674307	4.113475711	0.032965783	0.281414646	0.3822709	0.378410711	0.269567237	0.701164446	0.320068621	-0.307233696	-1.212654454	0.42084676	-0.632007779	0.692752082	-0.473959537	-0.499337227	-0.390336348	-0.627878651	0.419591139	-0.0356086	-0.309498919	0.14071033	-0.163444205	-0.314363457	-0.744061585	-0.073032152	-0.187530031	-0.408932745	-0.16282295	-0.960385741	-0.318786812	-0.326107942	-1.666286894	-0.752472239	0.22026461	1.028594288	2.12932398
7	3	4	White (Non-Hispanic)	0	0	0	0	0.325184568	0.2747	0	49.63	0.534670167	-1.03390123	3.727342595	-0.574009482	0.23548101	0.384051963	0.300228747	0.224830607	0.817852096	0.338581724	-0.325988762	-1.023497104	0.398709752	-0.730353925	0.894203652	-0.692383863	-0.586244548	-0.247494983	-0.437848592	0.242175436	0.011143778	-0.279684395	0.316130682	0.04287162	-0.400114879	-0.827878558	-0.08907899	-0.188496005	-0.420701657	-0.521100865	-1.144550313	-0.083263855	-0.379619829	-1.820404552	-0.861198537	0.424031186	1.141254478	2.398075376
7	4	3	White (Non-Hispanic)	1	0	0	1	0.661371755	0.5062	1	74.23	0.254188682	-1.073643995	3.240031051	0.422594265	0.264773554	0.355797444	0.430709882	0.244542701	0.827736018	0.433541935	-0.185970041	-1.051127708	0.503219081	-1.004766485	0.523338201	-0.385110071	-0.520890474	-0.160366236	-0.389203684	0.716811155	-0.171236312	-0.420437403	-0.019170242	0.074483492	-0.388866756	-0.703083275	-0.179117031	-0.223994976	-0.44558204	-0.483777573	-1.105098473	-0.288034367	-0.523278985	-2.014334011	-0.703214978	0.574308984	0.740489881	2.720698492
7	3	4	White (Non-Hispanic)	0	0	0	0	0.557823291	0.5233	0	67.11	0.330143745	-0.99848574	3.464738936	-0.233142242	0.209939416	0.364348924	0.362570195	0.283328406	0.849524737	0.324144739	-0.446162223	-0.994331918	0.222223425	-0.667276597	0.439020519	-0.525439405	-0.503415953	-0.091143765	-0.187341129	-0.133236954	-0.177695498	-0.176170948	0.200969392	0.220086557	-0.24465358	-0.799644031	-0.208973156	-0.224378977	-0.360612911	-0.540779923	-1.045016758	-0.560186966	-0.623241931	-1.830831448	-0.716687673	0.437289881	1.056163913	2.89769966
7	3	4	White (Non-Hispanic)	1	0	0	1	0.523612765	0.5653	1	67.02	0.148701229	-0.405319316	3.081803214	0.040042988	0.222673228	0.361392197	0.37096953	0.29381083	0.785930681	0.386525453	-0.374057366	-1.215290377	0.606342157	-1.159245806	0.392968046	-0.341905428	-0.235174433	-0.358860896	-0.431096899	0.455535062	-0.336956625	-0.546250785	-0.118491231	-0.022881766	-0.593131673	-0.768284138	-0.25681776	-0.523261039	-0.377108484	0.061408403	-0.75549092	1.664214595	0.78870155	-2.052374973	-0.588367105	0.307639897	0.778533146	2.698592324
7	3	4	White (Non-Hispanic)	0	0	0	0	0.598332936	0.5605	0	62.28	0.316169267	-0.867544963	3.04956748	0.192250636	0.312510363	0.40967542	0.450479773	0.28664612	0.804693066	0.368741079	-0.375288317	-1.064825638	0.710120058	-1.057908704	0.44074301	-0.453450731	-0.480891355	-0.323328778	-0.430825843	0.46299968	-0.020404005	-0.210719563	-0.00893412	0.029046259	-0.420126841	-0.955832723	-0.291523805	-0.211398851	-0.409498569	-0.208890261	-0.939195127	-0.075257786	-0.263536792	-2.016690555	-0.736563837	0.293838481	0.901741432	2.868103965
9	4	5	White (Non-Hispanic)	0	0	0	1	0.847237437	0.8425	1	59.63	0.177019647	-0.98830901	3.042345315	0.089091128	0.2325882	0.365161066	0.365353252	0.245633682	0.785113177	0.358011525	-0.437798073	-1.226879876	0.291074156	-0.846872788	0.44944028	-0.799247756	-0.618330652	-0.106596691	-0.024688035	0.096233381	-0.331388032	-0.357868365	0.016404476	0.515251158	-0.289169724	-0.388309775	-0.158418217	-0.163281342	-0.564022617	-0.666204599	-1.121653702	-0.397434787	-0.489462686	-1.873749696	-0.595574338	0.80006372	1.119687975	2.954053853
9	4	5	White (Non-Hispanic)	1	0	0	1	0.916670636	0.7749	1	63.17	0.445529443	-1.032088015	2.988406077	-0.067433614	0.256530447	0.380544858	0.423714475	0.242968123	0.916144348	0.355601446	-0.342289518	-1.001187059	0.285046917	-0.804307663	0.578786458	-0.597398268	-0.523311196	0.016338267	-0.013525316	0.218141759	-0.236048473	-0.278394423	0.34388818	0.314902508	-0.239746137	-0.985422148	-0.034802539	-0.324749177	-0.401799572	-0.732478959	-1.20196371	-0.36679915	-0.554395257	-1.826705779	-0.804604215	0.529555044	1.221264391	2.803585258
7	3	4	White (Non-Hispanic)	0	0	0	0	0.252012384	0.269	0	59.06	0.476008868	-0.922280412	3.336297836	-0.246956117	0.302150855	0.363754974	0.347430273	0.281206354	0.758672351	0.399859912	-0.153128513	-1.012632505	0.598676671	-1.065176378	0.546380907	-0.411125525	-0.468655215	-0.408797258	-0.60764307	0.928050257	-0.074369827	-0.263912024	0.001054277	-0.097529805	-0.452854454	-0.795348227	-0.2425811	-0.130905175	-0.426424304	-0.202365928	-1.11049618	0.01257571	-0.209349712	-2.024652821	-0.760636031	0.444507927	0.950070631	2.43005031
7	3	4	White (Non-Hispanic)	1	0	0	0	0.538675875	0.6276	1	70.84	0.528191025	-1.014760014	2.832749504	1.188096994	0.419268745	0.372036048	0.517724457	0.459932379	0.679386513	0.448148852	0.018792171	-0.892100921	0.845966208	-1.157504693	0.641369058	-0.061823743	-0.269329695	-0.630359968	-0.704150458	1.721739926	-0.298662177	-0.330065462	-0.21709498	-0.184050649	-0.604517055	-0.564681679	-0.326146583	-0.060394942	-0.491558917	-0.437213497	-1.06412151	-0.093899479	-0.26714913	-2.067747478	-0.468401602	0.320682699	0.862463232	2.127206655
7	3	4	White (Non-Hispanic)	0	0	0	0	0.359014051	0.1618	0	41.42	0.223859207	-0.929314663	3.314324288	-0.357430206	0.224431805	0.294362669	0.284568841	0.189619346	0.682935178	0.296775247	-0.45177831	-1.111349357	0.630331328	-1.083648563	0.516481179	-0.510516626	-0.419474276	-0.280117312	-0.252498219	0.433333263	-0.098259987	-0.2810713	0.032337091	0.242895676	-0.490809804	-0.998034842	-0.259582249	-0.1807681	-0.355171966	-0.274496789	-0.931332759	-0.185444883	-0.30676601	-1.915118304	-0.739298628	0.294943536	1.129126147	2.921958567
9	4	5	White (Non-Hispanic)	0	0	0	1	0.876946892	0.8492	1	63.43	0.145903515	-0.428623388	2.567788154	0.898320736	0.390698176	0.404351561	0.547402743	0.372727352	0.792013512	0.468541367	-0.175784926	-1.074324704	0.876618542	-1.238935371	0.559442047	-0.073601515	-0.24903913	-0.551780449	-0.368970285	1.428865712	-0.451729695	-0.559051175	-0.302465858	0.105804433	-0.504444868	-0.878212395	-0.468543011	-0.013016028	-0.297945803	-0.02982164	-0.794816403	0.317216964	0.101204199	-2.28275541	-0.558078102	0.450020867	1.00548496	2.529860641
7	3	4	White (Non-Hispanic)	0	0	0	0	0.434103358	0.4711	0	69.86	0.267157764	-0.919444714	3.649933642	-0.186576066	0.393683082	0.456070284	0.436464986	0.25244584	0.816680462	0.371706849	-0.487588063	-1.16881953	0.465761677	-0.952365437	1.030157169	-0.74873471	-0.554778775	-0.416548892	-0.518033107	0.347239982	-0.149569431	-0.361282723	0.166670775	0.00991758	-0.395870143	-0.764732648	-0.154926738	-0.052594233	-0.229553723	0.09535748	-0.654581503	0.034343415	-0.040642077	-2.025406435	-0.711773785	0.257898601	1.165301937	2.283590164
6	3	3	African American	0	0	0	0	0.307096928	0.3577	0	67.79	0.33295101	-0.83670834	3.23840717	-0.664847731	0.126855842	0.249620442	0.185352054	0.139755054	0.625925044	0.240512388	-0.552020139	-1.12746384	0.492648852	-0.962042858	0.449236831	-0.566566597	-0.444132789	-0.191049177	-0.330925783	0.080451396	-0.093258721	-0.192150934	0.173113079	0.07885124	-0.430136786	-0.951533278	-0.111862922	-0.255803939	-0.457468286	-0.325451956	-0.880260555	-0.397635112	-0.348824621	-1.82584561	-0.682406923	0.2086495	1.226532045	2.983031413
6	3	3	White (Non-Hispanic)	0	0	0	1	0.592295785	0.5155	1	65.59	0.27370929	-1.093288213	3.198460346	-0.111257196	0.237937003	0.383809067	0.357475956	0.22904849	0.798514834	0.39737461	-0.252563165	-1.159926537	0.467310438	-0.927913412	0.29826056	-0.330192798	-0.51005148	-0.022988573	-0.247388476	0.354595405	-0.078817252	-0.336594899	-0.075086013	0.186090225	-0.39796064	-0.67747832	-0.214980351	-0.238554611	-0.519315409	-0.28104327	-1.07046198	-0.153646542	-0.389282899	-1.948141826	-0.898617232	0.657246482	0.871732961	2.758685715
7	3	4	White (Non-Hispanic)	0	0	NA	0	0.425875208	0.536	NA	63.6	0.472882426	-0.961461821	4.030009019	0.071416949	0.335531583	0.371287851	0.377359571	0.291429703	0.680086341	0.342586337	-0.341133279	-0.797962476	0.447253132	-0.887003693	0.936731917	-0.493074459	-0.58610155	-0.272514728	-0.554203537	0.33994032	0.032037898	-0.21871053	0.09250841	-0.111937889	-0.399365421	-0.702402417	-0.125620548	-0.204101822	-0.538156378	-0.312178457	-1.048682734	0.051474509	-0.267689051	-1.900772973	-0.829338469	0.278653104	0.940869104	2.176498186
7	4	3	White (Non-Hispanic)	0	0	0	1	0.439819005	0.3729	1	69.33	0.520191958	-1.015254962	3.729816738	-0.101068852	0.30178256	0.365484175	0.322098211	0.268342726	0.641109221	0.347146432	-0.234546517	-1.266344061	0.475985446	-0.804522291	0.778421938	-0.489164428	-0.576251012	-0.32447436	-0.596097008	0.652167667	0.021820447	-0.153933351	0.092239319	-0.146311564	-0.413881508	-0.766052415	-0.083200648	-0.050510081	-0.361421033	-0.493449716	-1.008553819	-0.352097321	-0.448916238	-1.807235512	-0.78316265	0.30536414	1.031334213	2.334681789
7	4	3	White (Non-Hispanic)	0	0	0	0	0.757168373	0.6132	0	69.87	0.308819477	-0.756249412	3.096503975	0.105338881	0.303260423	0.38353526	0.401713158	0.30011087	0.792025308	0.38419101	-0.392298677	-1.185425171	0.619441354	-1.282659704	0.552583106	-0.488980542	-0.337747905	-0.361139482	-0.369472884	0.519823352	-0.150183227	-0.268203912	-0.121323098	0.056906681	-0.497483644	-0.660695451	-0.332021086	-0.133944177	-0.453138273	-0.230851659	-0.90919647	0.304769966	-0.038521659	-2.065854352	-0.625829645	0.415428679	0.90897597	2.851250253
7	4	3	White (Non-Hispanic)	0	0	0	1	0.679256966	0.4192	1	66.13	0.308573171	-1.017690435	3.153407414	-0.237039568	0.109952518	0.286252314	0.272305482	0.117110175	0.758232998	0.27776055	-0.451686627	-1.109808473	0.37720896	-0.613551362	0.509742576	-0.598041939	-0.604643118	0.005817142	0.013192994	0.038925853	-0.257619441	-0.396871839	0.134499288	0.371927813	-0.320702039	-0.503018254	-0.109860682	-0.397176209	-0.485982439	-0.439110471	-1.185219261	-0.397385719	-0.576039195	-1.863733569	-0.92982783	0.636032134	1.071229792	2.997766364
9	5	4	African American	0	1	0	0	0.586270541	0.4839	1	63.74	0.337792932	-0.684412056	3.550113657	-0.380077276	0.085444723	0.261775566	0.198532932	0.109632798	0.621873525	0.220057964	-0.443973919	-1.087419464	0.231930971	-0.716218754	0.810908074	-0.503948684	-0.384305341	-0.286657833	-0.352395961	0.149055283	-0.320779732	-0.556060816	0.128980472	0.099854804	-0.536932083	-0.98438144	-0.159102673	-0.52811365	-0.374210554	-0.330052618	-0.739183037	1.325977121	0.534662141	-1.635800178	-0.649076026	0.322235717	1.068349331	2.86223023
9	4	5	White (Non-Hispanic)	0	0	1	1	0.687508931	0.8874	1	52.23	0.406195698	-0.527538883	2.985335896	0.222239087	0.43173231	0.437198755	0.451232561	0.395585206	0.833084698	0.483633404	-0.064351275	-0.938746879	0.794480493	-1.250844737	0.501635173	-0.33056172	-0.196539985	-0.517745187	-0.259202546	1.37457345	-0.301976976	-0.572731157	-0.264027504	0.210379925	-0.559921392	-0.951046091	-0.177167401	-0.147616255	-0.294184217	0.244821854	-0.841870096	0.233721786	0.152622311	-2.260921224	-0.748407857	0.726357583	0.850239866	2.273930981
7	3	4	White (Non-Hispanic)	0	0	0	0	0.499380805	0.4835	0	74.49	0.499660874	-1.059692108	3.695628571	-0.11062105	0.247938254	0.341430661	0.356751917	0.245013516	0.775162538	0.388792756	-0.303644719	-0.967266842	0.567096516	-1.042955131	0.64670698	-0.310172773	-0.49977802	-0.297804745	-0.37270027	0.413830453	-0.032158936	-0.26690096	0.118031841	0.033088168	-0.347549313	-0.88960047	-0.152752973	-0.169101076	-0.334523765	-0.299280132	-1.06019437	-0.191267835	-0.422207836	-1.903700083	-0.754034351	0.410242957	0.982170573	2.455304949
7	3	4	White (Non-Hispanic)	0	0	0	1	0.353179328	0.3129	1	64.51	0.474708067	-0.75648891	3.622888776	-0.164289158	0.203203497	0.327856827	0.314493998	0.221551842	0.670551394	0.329622671	-0.39737817	-1.137858687	0.5885875	-0.892266908	0.464084978	-0.383688411	-0.382074048	-0.515991742	-0.652699076	0.722947325	-0.040236466	-0.200585929	-0.026299395	-0.10766597	-0.440700547	-0.997456337	-0.18355861	-0.229654305	-0.392308008	0.033284542	-0.912621109	0.477561736	0.053258851	-1.990779063	-0.587743989	0.216558353	1.047674093	2.485882562
7	3	4	White (Non-Hispanic)	0	0	0	0	0.313943796	0.3629	0	60.66	0.380976165	-0.856439625	3.47428998	-0.187078066	0.221827423	0.325320939	0.305468589	0.197285969	0.76863629	0.376813006	-0.284177729	-0.941077971	0.51214954	-0.808869645	0.498823597	-0.478687864	-0.411853852	-0.200181917	-0.289532885	0.445931936	-0.186352704	-0.428127682	-0.027141815	0.188120058	-0.496366932	-0.788804998	-0.075625064	-0.344164733	-0.406268713	-0.239097935	-1.044790766	0.003881561	-0.194552713	-2.030177857	-0.685702301	0.557011521	0.945542835	2.580824627
7	3	4	White (Non-Hispanic)	0	0	0	0	0.180340557	0.3598	0	66.78	0.466511013	-1.076499376	4.185370232	-0.185098309	0.19700698	0.359491724	0.314733509	0.172883068	0.630592498	0.27579136	-0.418501065	-0.949499228	0.337413476	-0.543765524	1.082455995	-0.597102044	-0.643423719	-0.312300914	-0.637625442	0.050198166	0.087644961	-0.112508605	0.377035488	-0.228682775	-0.281913111	-0.872248477	-0.064160501	-0.21738796	-0.407868582	-0.289202863	-1.014215279	-0.337867096	-0.405427781	-1.707661212	-0.883491087	0.170113917	1.080974866	2.102540169
7	3	4	White (Non-Hispanic)	0	0	0	0	0.465551322	0.2541	0	62.92	0.351581707	-0.700840571	3.244679982	0.257178285	0.316304691	0.36749959	0.430068498	0.358658118	0.726058897	0.382113762	-0.358741281	-1.169409635	0.502406594	-1.055318794	0.229314979	-0.38955953	-0.402632872	-0.384433147	-0.453663791	0.61999624	-0.278276609	-0.513411725	-0.005344017	-0.027521416	-0.46539788	-1.118768916	-0.294737829	-0.164405676	-0.3500258	-0.151119624	-0.752738355	0.452424908	0.100462423	-1.898302305	-0.713906923	0.275985042	1.011300759	2.699644726
7	4	3	White (Non-Hispanic)	0	0	0	1	0.610597761	0.4731	1	59.08	0.22038078	-0.639509305	3.027122967	0.651372539	0.485361938	0.445043454	0.551180658	0.462482198	0.79536146	0.511061063	-0.250450668	-1.100403622	0.852238711	-1.288866109	0.406753222	-0.153262406	-0.232726691	-0.636487371	-0.744053576	1.371068827	-0.054233513	-0.22116534	-0.330264228	-0.256924568	-0.503970794	-0.725595103	-0.386350314	0.237052964	-0.15622119	0.042007706	-0.639153735	0.03585755	0.01670264	-2.261053994	-0.505322607	0.25629057	0.921818379	2.221734782
7	3	4	White (Non-Hispanic)	0	0	0	1	0.476530126	0.4954	1	66.1	0.287873223	-0.869557795	3.566759004	0.144305886	0.261047792	0.36042658	0.386325554	0.229280272	0.676176251	0.354461627	-0.412139279	-1.068236539	0.579860206	-0.956071574	0.432474315	-0.247541283	-0.345149785	-0.353778374	-0.590270498	0.587133627	-0.086912265	-0.149584081	-0.024727683	-0.053541138	-0.335328543	-0.866117082	-0.191988794	-0.14571484	-0.334237708	-0.270803064	-0.892082966	-0.119231262	-0.306044038	-1.918367562	-0.667493364	0.265489582	0.950691169	2.573152702
7	4	3	White (Non-Hispanic)	0	0	NA	0	0.376911169	0.2487	NA	60.7	0.159422973	-0.859661894	4.332171334	-0.227657054	0.130520114	0.19711526	0.15833188	0.128317711	0.338135511	0.179662324	-0.126805258	-1.26980774	0.609904006	-0.953817508	0.581506337	-0.106817706	-0.442720383	-0.411045496	-0.909356434	0.951198049	0.242797523	-0.128202596	-0.083924202	-0.230770576	-0.538572387	-1.083479656	-0.30896284	-0.030021368	-0.308313748	-0.21275566	-0.667892281	-0.487330524	-0.381028997	-1.523209954	-0.665478546	0.189423331	0.80290091	2.190438249
7	3	4	African American	0	0	0	0	0.231852822	0.3242	0	64.62	0.184138226	-0.843569473	3.426506702	-0.212660347	0.400919908	0.419378127	0.41850579	0.32383455	0.764499039	0.41154702	-0.4194149	-0.970487628	1.119254139	-1.142396746	0.866393996	-0.323445597	-0.373172125	-0.707715542	-0.837843417	0.629870214	0.119140518	-0.101170146	-0.155760132	-0.293722267	-0.575634485	-0.813486155	-0.341053755	0.450890887	-0.227377772	0.023411943	-0.643844085	0.191753046	0.124095006	-1.935491072	-0.504980057	0.039235712	0.903846052	1.848225033
7	3	4	African American	0	0	0	0	0.407454156	0.6342	0	64.02	-0.031265603	-0.69620754	2.630626776	0.972468167	0.375732402	0.329527465	0.487532021	0.366482604	0.616282294	0.474535815	-0.080718845	-1.296942257	1.199638024	-1.269684081	0.550926028	0.202347878	-0.173290885	-0.819963367	-0.884200789	1.967893008	-0.281906797	-0.432949534	-0.493612624	-0.325435423	-0.724187808	-0.714969201	-0.437701939	0.43023929	-0.174425106	0.007559786	-0.600973519	0.013293562	0.017339842	-1.943883327	-0.575819104	0.103991637	0.741023574	1.900306923
7	3	4	African American	0	0	0	0	0.581436056	0.6103	0	50.96	0.421888296	-0.925986989	3.582809442	-0.532585947	0.201232581	0.366404369	0.273362531	0.174229628	0.832381578	0.25398042	-0.590648636	-1.082652104	0.29083156	-0.493272326	0.58303035	-0.628649546	-0.508052782	-0.151653579	-0.188054407	-0.225144916	-0.077572812	-0.209099665	0.292606484	0.276941724	-0.303141138	-0.733472037	0.063124297	-0.394277468	-0.329514849	-0.335487963	-0.905545826	-0.350283056	-0.347061792	-1.828743382	-0.707190595	0.486263553	1.105021112	2.492818582
7	3	4	White (Non-Hispanic)	0	1	0	0	0.254774946	0.3432	0	65.02	0.330649786	-0.948608519	3.458714273	-0.238225033	0.332272708	0.401601657	0.39570218	0.281983388	0.832372305	0.421739894	-0.371790456	-0.867476104	0.740478943	-1.05235594	0.705444665	-0.477975065	-0.444892508	-0.289925803	-0.576342689	0.479329293	0.007586277	-0.249022673	0.024814638	-0.051974829	-0.432210638	-0.879397242	-0.275065031	0.040261367	-0.288392645	-0.174860097	-0.845802352	-0.23176824	-0.224332276	-2.070338747	-0.715098514	0.275846049	1.028429989	2.378445829
7	3	4	White (Non-Hispanic)	0	0	0	0	0.275910931	0.2879	0	69.04	0.323661585	-1.012081596	3.86833937	-0.428642563	0.22989223	0.394079135	0.317482289	0.193849363	0.667971435	0.292463	-0.383116915	-1.054875178	0.536788549	-0.810958799	0.748071262	-0.582097594	-0.566773071	-0.29443416	-0.631970464	0.104710101	0.111505189	-0.148957335	0.185654048	-0.139482164	-0.38157755	-1.045674054	-0.011916786	-0.111356893	-0.410726497	-0.364939574	-0.899036333	-0.358405507	-0.448701126	-1.777914541	-0.676010523	0.031769719	0.93616687	2.542385271
7	3	4	White (Non-Hispanic)	0	0	0	0	0.333960467	0.3665	0	64.47	0.496357501	-1.068354294	3.777385448	0.250232667	0.329371122	0.369231189	0.449486327	0.333689582	0.741579088	0.412870328	-0.293533826	-0.900345545	0.686454089	-0.828772625	0.789806559	-0.45066123	-0.481121041	-0.465664874	-0.51018154	0.842406357	0.055175842	-0.207054663	0.045376441	0.008517835	-0.365384136	-0.695845367	-0.128726053	-0.065156588	-0.366154799	-0.537685348	-1.015156955	-0.26462205	-0.455785994	-1.992916656	-0.805254889	0.351198459	0.922675522	2.109688447
9	5	4	African American	1	0	NA	1	0.838140033	0.9308	1	56.76	0.257802772	0.049517822	2.861645974	0.08499999	0.247394351	0.328100649	0.364766616	0.265904144	0.747663567	0.40141665	-0.364352386	-1.053270118	0.922815556	-1.139523458	0.341763639	-0.37483188	-0.04854494	-0.401370306	-0.363062958	0.930866949	-0.324396823	-0.62077676	-0.31469114	0.060774326	-0.640731045	-0.866688936	-0.196381671	-0.236422011	-0.202249276	0.046872288	-0.722854894	0.747747641	0.581949996	-2.256636132	-0.523281416	0.488761593	0.937544537	2.484419192
7	3	4	African American	0	0	0	1	0.292938795	0.244	1	56	0.592548617	-1.068066782	3.492712273	0.01200154	0.273556993	0.313807127	0.371820462	0.312208151	0.795385765	0.407939078	-0.347075087	-0.886872416	0.577298374	-0.740517163	0.511268964	-0.370114434	-0.457850295	-0.173568633	-0.46510759	0.525704781	-0.091480075	-0.332933555	0.12979283	0.018183711	-0.386540049	-0.733316022	-0.213632395	-0.11646043	-0.377385198	-0.562952287	-1.10360434	-0.293687819	-0.427812526	-2.07440182	-0.763857439	0.354752916	1.003223877	2.565808635
9	4	5	African American	1	1	1	1	0.87239819	0.9276	1	70	0.378944369	-0.742586312	3.754076405	0.1589652	0.229310792	0.317746955	0.342966816	0.188715909	0.611632125	0.271915311	-0.510035674	-1.091413082	0.419135897	-0.805065445	0.733929225	-0.557094567	-0.454904429	-0.197179491	-0.224944511	0.284548009	-0.288356782	-0.309158331	0.100485576	0.132518403	-0.460405538	-0.843212495	-0.223490585	-0.074819782	-0.502544335	-0.670430356	-0.992518572	-0.452346334	-0.432286992	-1.726047453	-0.745439672	0.179871079	1.107909796	2.551681337
7	3	4	African American	0	0	0	0	0.364729698	0.128	0	60	0.424837967	-0.614670539	3.496967464	-0.495771234	0.190335318	0.315541768	0.300931458	0.171740974	0.837837752	0.319281182	-0.635926747	-0.930621918	0.456526189	-0.780172272	0.62446092	-0.656136472	-0.390796131	-0.178936426	-0.270538978	-0.097497654	-0.123478546	-0.36164146	0.192201066	0.137839698	-0.344967192	-0.871164988	-0.1910687	-0.289260296	-0.274436492	-0.116236283	-0.818980454	0.484473313	0.186866239	-1.993046632	-0.701104423	0.336031388	1.059830727	2.572367848
7	4	3	African American	1	1	1	1	0.718992617	0.6012	1	60	0.484197759	-0.441340936	3.478490357	0.569348478	0.374787686	0.432280575	0.539161955	0.337779162	0.835926413	0.479488162	-0.306886554	-0.939493145	0.610860444	-1.189459862	0.623968363	-0.461767132	-0.318592275	-0.326971935	-0.633033047	0.640092415	-0.278351458	-0.430981282	-0.104997586	-0.21075519	-0.514091204	-0.381487907	-0.318802332	-0.154706426	-0.308033928	-0.00198936	-0.889167557	0.395832797	0.153869107	-2.160124144	-0.629301007	0.322246236	0.868338413	2.198703378
8	4	4	African American	1	0	0	0	0.712967373	0.9569	1	58.99520876	0.415168308	-0.543800204	3.188217502	0.542219051	0.342968883	0.354369649	0.451294269	0.378468583	0.62799308	0.445527608	-0.147152154	-0.869581698	0.805258828	-1.082064206	0.560168004	-0.111483742	-0.236769183	-0.521494329	-0.682360772	1.304377294	-0.298284931	-0.350888326	-0.183564908	-0.191843363	-0.556524366	-0.770539327	-0.413760089	-0.071513321	-0.28465283	-0.080672321	-0.818801305	1.031588889	0.49196096	-2.161500373	-0.557140914	0.021611601	0.854249397	2.154123081
7	3	4	African American	0	0	0	0	0.287675637	0.3435	0	62	0.025167524	-0.544289605	3.371785615	0.335449583	0.417958483	0.437509178	0.503658122	0.393483864	0.778768349	0.418616784	-0.413529036	-0.983641367	0.924264403	-1.335070667	0.578531689	-0.169218452	-0.128610694	-0.750238406	-0.865679688	0.668537009	0.014708946	-0.241687232	-0.40369325	-0.286855722	-0.610942135	-0.69358955	-0.329426991	0.297255371	-0.069826419	0.204565987	-0.422343705	0.109191788	0.217291838	-2.024554632	-0.292698167	0.123430419	0.832773027	1.976236673
7	3	4	African American	0	0	0	0	0.180257204	0.1287	0	67	0.503561946	-1.099872613	3.500134225	-0.289496513	0.284265162	0.406347221	0.397958843	0.292402447	0.882793238	0.426779713	-0.435777257	-0.99940179	0.578450783	-0.818641879	0.779196892	-0.527920194	-0.490954256	-0.220914429	-0.523385646	0.301752542	0.040279876	-0.183679113	0.180447054	-0.065510053	-0.317794707	-0.669504834	-0.199306745	-0.036816333	-0.389390606	-0.400257744	-0.997595124	0.042783116	-0.244056408	-2.066776372	-0.667788339	0.304088814	1.00157995	2.30658059
7	4	3	African American	0	1	0	0	0.676244344	0.8227	0	72	0.613479598	-1.017389549	3.707002365	-0.462822394	0.213945531	0.311971558	0.238397268	0.175942796	0.77599724	0.260487601	-0.561046528	-0.753973803	-0.010612109	-0.331841714	0.588817515	-0.787920675	-0.619344266	0.096927125	0.064752759	-0.516684128	-0.038260833	-0.295745102	0.4414457	0.368095943	-0.251644439	-0.609725968	0.154098295	-0.44054327	-0.547809814	-0.679740981	-1.126419805	-0.457990632	-0.590957741	-1.603848096	-0.782394147	0.467458714	1.075953325	2.530554312
7	4	3	African American	0	0	0	1	0.228709216	0.2159	1	60	0.206218959	-1.057830692	4.010977074	-0.995394689	0.072316187	0.241734326	0.130259702	0.0664924	0.504429437	0.185373379	-0.520786981	-1.171943103	0.620801418	-0.806868525	0.875759159	-0.928328362	-0.730353476	-0.509135108	-0.613393168	-0.343219909	0.257062426	0.06978893	-0.001775543	0.063751608	-0.483284066	-0.910532624	-0.05955484	0.115264975	-0.385212123	-0.355065302	-0.916544546	0.080264206	-0.215306527	-1.473210598	-0.903791682	0.211869534	0.843318336	2.413779904
7	3	4	African American	0	1	0	0	0.396737318	0.5532	0	76	0.330024071	-0.798629083	3.211128486	0.140745067	0.390132965	0.34182528	0.440245121	0.335371021	0.726400077	0.38551438	-0.548530571	-1.143170376	0.600239544	-0.950725836	0.541422452	-0.435587589	-0.258312073	-0.414922334	-0.578289695	0.600454074	-0.223066837	-0.308614097	0.080031369	-0.142154281	-0.340048601	-1.087664902	-0.238561762	0.023434102	-0.316720222	-0.080851726	-0.618986122	0.066519693	-0.033528665	-2.13673065	-0.596094586	0.043979018	1.26148163	2.534718211
7	4	3	African American	0	0	0	1	0.72666111	0.6063	1	74	0.460647259	-0.356198281	3.417069096	0.520381886	0.21138314	0.352318258	0.497229094	0.271735578	0.719433895	0.367293205	-0.43736474	-1.060190757	0.409629156	-0.701025569	0.485119804	-0.345899496	-0.230678196	-0.37091673	-0.420428033	0.522422611	-0.47190765	-0.529495434	0.21347357	-0.065161448	-0.323923423	-1.108370441	-0.248287098	-0.398520273	-0.473208098	0.080346872	-0.674093471	1.152820476	0.630706374	-1.987222481	-0.621430064	0.096840644	1.240431278	2.377245989
7	4	3	African American	0	0	0	0	0.554334365	0.6116	0	56	0.385868412	-0.777958593	3.692065817	0.092257168	0.263951225	0.426055956	0.468471313	0.34724477	0.88915835	0.43199259	-0.48916837	-1.048886291	0.514917381	-0.8936462	0.436280891	-0.451920567	-0.399600224	-0.309978936	-0.545903678	0.527848985	-0.094469957	-0.29197485	0.014154073	-0.025046552	-0.416671151	-0.761973922	-0.224983314	-0.025468745	-0.28727347	-0.274382419	-0.948886667	-0.153669161	-0.2467342	-1.997455238	-0.558959696	0.350039562	0.86396663	2.463421662
7	4	3	African American	0	0	0	1	0.317468445	0.6936	1	65	0.59297628	-0.94404699	3.026272099	0.447461206	0.433090937	0.376669207	0.467166459	0.534124101	0.799298119	0.522924948	-0.068936855	-0.89552371	0.809704511	-0.888345568	0.329620128	-0.262511361	-0.316917132	-0.418915047	-0.723678878	1.280388593	-0.202573821	-0.43961427	-0.026358686	-0.166878094	-0.512803128	-0.5785632	-0.205324094	-0.109200232	-0.319204387	-0.410429137	-1.055598288	0.01733555	-0.248645502	-2.235579676	-0.609183408	0.376150419	0.846244835	2.372617334
7	3	4	African American	0	0	0	0	0.464682067	0.7567	0	70	0.225202572	-0.766999219	2.542905191	0.405949365	0.310735093	0.236315021	0.341384728	0.302102258	0.61152184	0.375017615	-0.346851251	-0.928406295	0.954297852	-1.188823336	0.390333994	0.072992344	-0.138049419	-0.791096751	-0.61135031	1.775941559	-0.189026458	-0.549013796	-0.350960552	-0.042731415	-0.648891337	-0.678179657	-0.292947107	0.302518671	-0.24068763	0.087450436	-0.573738736	-0.115499914	0.068425186	-2.084813776	-0.514395796	0.242680338	0.934661672	2.278371187
7	4	3	African American	0	0	0	0	0.458942605	0.5528	0	69	0.295783084	-0.543744036	3.397299633	0.410780884	0.225487392	0.313309875	0.390018157	0.237491797	0.701085902	0.37869683	-0.454452388	-0.961723892	0.701702336	-0.898217371	0.586730627	-0.464800005	-0.223374036	-0.496927688	-0.655489244	0.636054923	-0.254591684	-0.462457795	-0.090142416	-0.10504597	-0.566252874	-0.63445739	-0.21495869	-0.066728522	-0.293757779	-0.276874381	-0.727127286	0.309830125	0.181168598	-2.124280461	-0.407111166	0.377237099	1.077035506	2.260672299
9	5	4	African American	1	0	0	0	0.752190998	0.7454	1	65	0.544016444	-1.310622696	3.757984508	-0.247169448	0.277654539	0.42249282	0.341788324	0.251025488	0.766400404	0.282869203	-0.367917532	-1.100462267	0.349620217	-0.423872439	0.97044827	-0.844922266	-0.76009121	-0.102218627	-0.081035889	-0.20507682	0.002480913	-0.257904682	0.466388719	0.310233738	-0.152536162	-0.671533177	0.127467813	-0.256764744	-0.467762056	-0.540998825	-1.216257771	-0.4071438	-0.586634889	-1.697935574	-0.871225696	0.613810445	1.185736998	2.146936433
7	3	4	African American	0	0	0	1	0.584829721	0.7196	1	55	0.359768341	-0.424009142	3.305143544	0.106989924	0.385663114	0.40314774	0.451581975	0.458222815	0.819235739	0.477644451	-0.242964076	-1.16422198	0.699733775	-1.096110434	0.335961532	-0.507679341	-0.222285414	-0.541596129	-0.546416127	0.911734568	-0.328452798	-0.5344492	-0.215179456	-0.090452142	-0.566884378	-0.99924999	-0.272170588	0.070653853	-0.303861286	-0.218639579	-0.733131856	0.419222011	0.211870025	-1.971661653	-0.552271107	0.35873431	0.91625281	2.28032469
7	3	4	African American	0	1	0	0	0.25857347	0.5297	0	59	0.291194639	-0.588614021	3.318718346	0.171570777	0.23846222	0.301232783	0.361624279	0.328592704	0.653362928	0.381881418	-0.416705554	-1.185014031	1.03238624	-1.112195153	0.455456394	-0.152604269	-0.193329148	-0.594753892	-0.687921879	0.784414061	-0.144541764	-0.327097633	-0.209184807	-0.236498531	-0.585422385	-0.979756503	-0.307157999	0.174576756	-0.30961084	-0.002648896	-0.708150166	0.292634271	0.126644964	-2.113715793	-0.453633751	0.015596393	1.005334116	2.45937439
7	3	4	African American	0	1	0	0	0.243546082	0.273	0	67	0.430289576	-1.116842332	3.674572108	-0.404739754	0.252713701	0.385088773	0.314265451	0.184593117	0.671984729	0.267749698	-0.455934153	-1.064840144	0.588485514	-0.822485952	0.755638907	-0.72168368	-0.633524958	-0.162691223	-0.547273572	-0.155642603	0.247496333	-0.075817662	0.150358464	-0.138835459	-0.360845259	-0.416402541	-0.083655616	0.051981365	-0.504088576	-0.216554773	-0.975707102	-0.272015944	-0.374304809	-1.857682015	-0.797181554	0.121954438	0.889476494	2.233823503
7	3	4	African American	0	1	0	1	0.928721124	0.8644	1	55	0.481604814	-0.851733816	3.252964592	-0.444526466	0.268362723	0.41577158	0.3309752	0.182551067	0.81294505	0.325545147	-0.488802225	-1.01132974	0.258450591	-0.852589911	0.69526576	-0.871830128	-0.605160889	0.024907382	-0.053189774	-0.233484684	-0.333115852	-0.530320645	0.116891793	0.367062886	-0.448522368	-0.555657387	0.077834632	-0.277490635	-0.411249539	-0.559862468	-0.876861677	-0.061650541	-0.349487485	-1.788666627	-0.791905368	0.585097922	1.012516188	2.884470512
7	3	4	African American	0	0	0	1	0.299249821	0.5689	1	56	0.464040971	-0.766416927	2.976275183	0.65553787	0.260606255	0.300119491	0.39870895	0.354531693	0.688739897	0.477558473	-0.08271184	-0.830697327	0.882760998	-1.016727542	0.397388363	0.064687383	-0.225554191	-0.417406708	-0.641132006	1.475349676	-0.222205696	-0.524137924	-0.205456189	-0.140718843	-0.584987097	-0.651377521	-0.155690879	-0.274805538	-0.395820203	0.005105792	-0.987907691	0.492850781	0.182885755	-2.303924245	-0.522475203	0.42899616	0.702034158	2.175710107
7	3	4	African American	0	1	0	0	0.540950226	0.571	0	60	0.337060713	-0.712665646	3.542760677	-0.166814022	0.19156728	0.252437056	0.245772947	0.107262852	0.568763219	0.215123183	-0.538305724	-1.396511149	0.630022108	-0.912388531	0.772274876	-0.530812884	-0.445726715	-0.427036984	-0.526474199	0.277308918	0.010707996	-0.154367379	-0.001251508	-0.083931127	-0.54175493	-0.94894649	-0.120272061	0.054607556	-0.224387474	0.01615167	-0.547698722	0.122902741	0.15404181	-1.884267476	-0.618924967	0.097394277	1.065287006	2.473694734
7	3	4	African American	1	0	0	0	0.688020957	0.7419	1	55	0.141420637	-1.011905156	3.26615013	0.548053715	0.53966829	0.509818531	0.667155298	0.406072378	0.898440192	0.479686309	-0.386686828	-1.091191394	0.815610059	-1.114446324	0.950228371	-0.696158175	-0.559231255	-0.509031107	-0.778761946	0.537840224	0.008334126	-0.226601485	-0.12144514	-0.240782924	-0.519784312	-0.543110502	-0.343800563	0.309947318	-0.180362356	0.130823696	-0.589001194	0.064742291	0.017337901	-2.106754568	-0.684711057	0.032809836	0.962255775	1.947458604
9	4	5	African American	0	0	0	1	0.367361276	0.5871	1	64	0.245044274	-0.174322344	2.650282957	0.997280786	0.48418756	0.387152956	0.602705263	0.562718647	0.838486774	0.587384224	-0.263482581	-1.112068744	1.12112969	-1.258497982	0.376905005	-0.018721514	0.133944817	-0.607885765	-0.755251089	1.431434767	-0.352273431	-0.609953903	-0.340978602	-0.303501796	-0.776656672	-0.757829891	-0.411882132	0.136884102	-0.114043856	0.24989293	-0.386607312	0.59586774	0.520328762	-2.304690056	-0.260889991	0.201383903	0.753398481	1.793689146
7	3	4	African American	0	1	0	0	0.255346511	0.3654	0	62	0.615382771	-0.825354185	3.467055712	-0.380394467	0.214098887	0.356631848	0.344349785	0.296295068	0.824117775	0.39178714	-0.400140818	-0.719898855	0.571196222	-0.625947442	0.869071773	-0.431617019	-0.304423723	-0.334728581	-0.557054766	0.279279739	-0.021645011	-0.218496971	0.292199719	-0.103451706	-0.352263574	-0.791929378	-0.123661146	-0.292042153	-0.431553707	-0.14392119	-0.919366018	0.250595539	0.031552658	-2.124692538	-0.6983441	0.192667075	1.066640218	2.270412111
7	3	4	African American	0	1	0	0	0.373874732	0.3626	0	60	0.427799166	-0.721721991	3.821363926	-0.089378149	0.232277718	0.39498868	0.380960534	0.220737244	0.740124024	0.330538596	-0.364854878	-0.96046974	0.528180655	-0.90379907	0.579930704	-0.450379753	-0.355325907	-0.201286611	-0.527499471	0.091823335	0.017471923	-0.175875102	-0.033402206	-0.137366564	-0.40427668	-0.827374682	-0.067071399	-0.138037965	-0.461956844	0.027811747	-0.839513605	0.223658238	0.047139267	-1.912579805	-0.639176994	0.22962605	0.886575118	2.378115344
7	4	3	African American	0	0	0	0	0.636580138	0.5012	0	55	0.561536534	-1.086980712	3.158634639	-0.443706485	0.360617214	0.417765255	0.353631768	0.238760317	0.842945724	0.328309468	-0.407053069	-0.982407405	0.440847776	-0.716579853	0.758255556	-0.511260416	-0.571500331	-0.129867035	-0.304375966	0.247702414	0.004451328	-0.158186864	0.175989777	0.11748239	-0.271571804	-1.015226052	-0.12923193	-0.244173143	-0.402650431	-0.487463585	-1.044792872	-0.441781652	-0.510656546	-1.973075475	-0.99772005	0.220382465	1.119845653	2.802605142
6	3	3	African American	0	1	0	1	0.650142891	0.5468	1	66	0.379290048	-0.575485465	3.035563989	0.351335599	0.300756211	0.363997396	0.481106992	0.282112365	0.771434881	0.4036578	-0.504093599	-1.167047099	0.720803319	-0.979771943	0.357964781	-0.379817203	-0.237683844	-0.514875145	-0.519047179	0.859619466	-0.321110259	-0.510676655	-0.113750033	0.023899181	-0.441634486	-0.829989074	-0.304577996	0.072538122	-0.286592686	0.159995925	-0.565665772	0.156556395	0.134739546	-2.245534136	-0.562138243	0.14146308	1.29291122	2.357155398
7	4	3	African American	1	0	0	1	0.558013813	0.6439	1	66	0.57945164	-0.781314787	3.26436515	-0.168798177	0.280663011	0.331843056	0.36168577	0.442359665	0.804145214	0.439789813	-0.568839823	-1.022661439	0.652262381	-0.776576133	0.57216381	-0.470535325	-0.23548081	-0.417025189	-0.531193328	0.457021892	-0.219995869	-0.366251544	0.190959133	-0.127784016	-0.42444921	-0.92878622	-0.179236221	-0.097506214	-0.38876365	-0.345406405	-0.826272023	0.183704677	-0.068173589	-2.084993696	-0.52987489	0.226877733	1.129823785	2.397245338
7	3	4	African American	0	1	0	1	0.558525839	0.6202	1	49	0.619865219	-0.860843393	3.158485197	0.322024245	0.31600561	0.477157003	0.577014572	0.380962089	0.88468253	0.482180047	-0.463735462	-0.785761068	0.782754679	-0.975827833	0.789563787	-0.388010592	-0.229765012	-0.317103285	-0.679243488	0.606851262	-0.075822169	-0.061049054	0.070564609	-0.249868716	-0.395717216	-0.898191736	-0.280707679	-0.090608903	-0.263343874	-0.329454815	-1.045175773	0.140146431	-0.031333322	-2.16325754	-0.459896291	0.083579396	1.022351081	2.344971424
8	4	4	African American	0	1	1	1	0.574601095	0.6926	1	50	0.313254878	-0.38857274	3.364045273	-0.118818095	0.374791018	0.431530282	0.455877772	0.364094002	0.91457191	0.464314722	-0.23787057	-0.840425291	0.724519504	-1.002717752	0.616957153	-0.53838952	-0.186033838	-0.507370979	-0.564559677	0.693723482	-0.11739887	-0.479045173	-0.075913013	-0.040869441	-0.607183522	-0.684908344	-0.275642052	-0.178658687	-0.288388898	-0.001500994	-0.676012479	0.933649393	0.698528546	-2.29163867	-0.556564429	0.561984867	0.847176715	2.016428017
7	3	4	African American	0	0	0	1	0.432364849	0.5385	1	57	0.45453657	-0.673276307	3.750625388	-0.178969395	0.026319684	0.170476858	0.201359642	0.181846773	0.560575637	0.189395669	-0.730772305	-0.920400591	0.383108183	-0.559030427	0.592402254	-0.349963155	-0.210699835	-0.328952229	-0.23951799	-0.132152108	-0.2990189	-0.346997658	0.449529231	0.153195844	-0.308484037	-0.96004878	-0.129376041	-0.388077829	-0.381951051	-0.289791625	-0.702561664	0.03372524	-0.145026161	-1.690827734	-0.389826028	0.164821104	1.362936914	2.5630703
7	4	3	African American	1	0	0	0	0.615777566	0.5691	1	62	0.287314611	-0.820024014	3.528441403	-0.158459643	0.231473739	0.377847606	0.369859101	0.264168863	0.815474237	0.357474554	-0.496368682	-1.01878104	0.622949513	-0.812651242	0.908037875	-0.72349113	-0.421936521	-0.342137831	-0.370755682	0.211057909	-0.108851522	-0.385051882	0.077206765	0.073028135	-0.39349135	-0.705792531	-0.190397466	0.031052506	-0.447260324	-0.346231819	-0.898154175	0.203307789	-0.048489868	-2.024629125	-0.689918232	0.401795857	1.096026398	2.346610071
7	3	4	African American	1	1	0	1	0.311621815	0.4893	1	56	0.431566928	-0.788783894	3.322924751	0.334686422	0.181199389	0.308999491	0.374609286	0.266061286	0.617437525	0.31953527	-0.470162634	-1.053492003	0.82117927	-1.05624069	0.62791553	-0.278862257	-0.355739713	-0.329222217	-0.601541578	0.515720171	-0.092613665	-0.080037525	-0.037722904	-0.226879044	-0.460629412	-1.076191016	-0.16159645	0.039111567	-0.553403293	-0.22359162	-0.908532048	0.028571621	-0.214332777	-1.752989793	-0.61400578	-0.040247427	1.101870273	2.558462043
6	3	3	African American	0	1	0	0	0.274362944	0.1891	0	55	0.46078477	-0.940938821	3.639946828	-0.269541074	0.255102219	0.375556641	0.375623661	0.255694183	0.850888482	0.391837438	-0.371169981	-1.102463289	0.604130371	-0.770756764	0.806727936	-0.436657136	-0.467922637	-0.376329203	-0.501598531	0.351274985	-0.069115223	-0.335193661	0.155670677	-0.070685454	-0.375850621	-0.855512553	-0.105141254	-0.100000265	-0.412949627	-0.233801732	-0.993575592	0.256206982	-0.035812679	-1.933761789	-0.646534939	0.43519914	1.025284217	2.119555731
8	4	4	African American	0	0	1	1	0.570373899	0.5509	1	59	0.39744207	-0.825609968	3.723781449	0.273656947	0.242173834	0.36413213	0.426793518	0.205566701	0.747257048	0.374023223	-0.308004191	-0.962179959	0.449445118	-0.798903086	0.644647883	-0.541128397	-0.513036405	-0.114400675	-0.440943814	0.322730829	-0.114071762	-0.269362696	0.116612451	0.103236355	-0.462247346	-0.622629546	-0.022035414	-0.270085584	-0.422677916	-0.474328837	-1.082093704	-0.210825823	-0.380788293	-1.928497965	-0.799569857	0.413320094	0.883617158	2.460796728
7	4	3	African American	0	1	0	0	0.573029293	0.2787	0	60	0.532049473	-1.031402375	3.651392391	-0.281236715	0.211656164	0.346762026	0.31172768	0.158184274	0.773387036	0.224566698	-0.467456429	-0.886177497	0.320184168	-0.521079915	0.736719121	-0.753124286	-0.535057748	-0.152420582	-0.297389333	-0.15081672	-0.098524092	-0.293833566	0.458720439	0.113788136	-0.209132601	-0.754026215	0.082607448	-0.273345386	-0.499256639	-0.454347821	-0.996676217	0.139261537	-0.149281445	-1.741589836	-0.775919273	0.335204759	1.157723335	2.402712741
7	3	4	African American	0	1	0	1	0.625184568	0.766	1	58	0.445572779	-0.863593696	3.293364241	0.07336769	0.247051797	0.34447471	0.414719969	0.264400285	0.791392026	0.337982076	-0.440261956	-0.803429303	0.507373863	-0.771332121	0.517381429	-0.441245346	-0.4411792	-0.158824538	-0.350471863	0.273088462	-0.243972791	-0.297010216	0.165613439	0.13793928	-0.309090869	-0.933713484	-0.128140552	-0.452084763	-0.510211554	-0.432934126	-0.993999521	-0.01353886	-0.403447792	-1.873472809	-0.62581985	0.143504488	1.046758489	2.938014439
7	3	4	African American	0	0	0	1	0.390271493	0.2941	1	58	0.420815525	-0.920615153	3.796673021	-0.598997209	0.179600256	0.357299107	0.272919012	0.141266289	0.760212522	0.264790172	-0.624281851	-1.087201972	0.412521571	-0.722348905	0.802240492	-0.781032266	-0.559031636	-0.220010486	-0.343344867	-0.311494223	0.041882979	-0.173542361	0.312533932	0.054857942	-0.265345321	-0.971514514	-0.061100596	-0.143472899	-0.35606174	-0.019108848	-0.821509315	-0.171178139	-0.239312489	-1.694893091	-0.749388154	0.168678499	1.120953944	2.442106321
7	3	4	African American	0	1	0	0	0.563241248	0.6414	0	67	0.395357803	-0.654536025	3.143833004	-0.02355578	0.329053975	0.457444048	0.498683749	0.305132487	0.924614822	0.448717632	-0.583281057	-0.971736384	0.574721644	-0.988256433	0.626396676	-0.472672009	-0.085018251	-0.270158357	-0.358425166	0.320516999	-0.12787873	-0.228388003	-0.080899469	0.031317061	-0.383343379	-1.096179639	-0.262060092	0.004430929	-0.30007881	-0.001557668	-0.641379966	0.071227655	0.097795009	-2.269127106	-0.50662756	0.185036211	1.143993119	2.498859443
8	3	5	African American	0	1	0	1	0.418254346	0.4309	1	70	0.423147948	-0.81424909	3.210482467	0.339794557	0.484855799	0.472345228	0.576654223	0.567537764	0.958466697	0.597516679	-0.324100059	-0.905676838	0.779578559	-0.851825522	0.622225331	-0.402502921	-0.413352842	-0.241744718	-0.573906067	0.889107215	-0.094530078	-0.324602754	0.066545518	-0.161523737	-0.396820852	-0.710791166	-0.304306702	-0.058392617	-0.341443272	-0.152379495	-0.968079626	0.057464812	-0.032021629	-2.251755943	-0.553528723	0.324053186	0.952774491	2.197693112
7	3	4	African American	0	0	0	0	0.447142177	0.4403	0	68	0.345737313	-0.698553297	3.692874122	-0.421049255	0.149054646	0.271929026	0.25747842	0.178731488	0.540374544	0.249092691	-0.660767024	-1.140531966	0.413082068	-0.866463151	0.51654943	-0.385656652	-0.361008551	-0.353935896	-0.346377219	-0.214005658	-0.183641335	-0.025883807	0.345202791	0.033465549	-0.361718795	-1.136012146	-0.160328379	-0.271754541	-0.515716056	-0.144328299	-0.837661882	-0.03699549	-0.245458922	-1.616500232	-0.55242036	-0.20258292	1.073505248	2.852167309
7	3	4	African American	0	0	0	1	0.661312217	0.424	1	57	0.312114343	-0.928214913	3.22735807	-0.212952882	0.182938228	0.362248587	0.344392708	0.179938485	0.733941084	0.32691077	-0.33069021	-1.149773234	0.686121685	-1.054552312	0.679888681	-0.410834545	-0.488051403	-0.255337833	-0.479126439	0.159704916	0.04701409	-0.300359354	-0.040473821	-0.010656068	-0.406044931	-0.682179506	-0.166653236	-0.218364304	-0.362882681	-0.145432393	-1.01326454	0.595099767	0.133269924	-2.225597516	-0.899177433	0.538726945	0.915894695	2.478304874
7	3	4	African American	0	1	0	0	0.677839962	0.8353	0	69	0.322296443	-0.839609858	3.553702167	-0.390302922	0.085967861	0.326364331	0.287950737	0.147977878	0.717956718	0.251912666	-0.63382871	-0.978773907	0.262359386	-0.750230154	0.787356669	-0.686139319	-0.601978362	-0.162838619	-0.233708342	-0.402904492	-0.123239095	-0.113340079	0.191189628	0.159067572	-0.275157795	-0.96220784	-0.136855555	0.022292537	-0.393725118	-0.500057078	-0.932196565	-0.574928414	-0.532590812	-1.602211438	-0.700605035	0.149992339	1.24884784	2.796424406
7	3	4	African American	0	1	0	0	0.179328412	0.2956	0	59	0.60804629	-0.813479662	3.814578658	0.007519401	0.329473041	0.393746945	0.419186789	0.462970987	0.74461749	0.435931762	-0.229622448	-0.672040744	0.637957485	-0.97391724	0.792115805	-0.316599754	-0.243892322	-0.521906369	-0.677254353	0.628451161	0.055843961	-0.146786019	0.113170926	-0.254906397	-0.44117998	-0.937324061	-0.136313869	-0.096359203	-0.479648243	-0.200342213	-1.033898223	-0.035267052	-0.253299468	-1.952020241	-0.599672788	0.104368743	0.910823759	2.246099391
6	3	3	African American	0	1	0	0	0.183900929	0.3227	0	57	0.429491088	-0.951634343	3.274837071	0.016454005	0.331579562	0.330721283	0.366650358	0.516963503	0.735486508	0.414863924	-0.237431615	-0.974813058	0.740385173	-1.09500549	0.48343543	-0.440294805	-0.404807163	-0.441647672	-0.78580218	0.557409376	-0.036143086	-0.383803605	0.014017209	-0.342327759	-0.550983507	-0.552933401	-0.141749536	-0.043559698	-0.412340273	-0.270772797	-0.873293195	0.293352014	0.015688602	-1.999167389	-0.570306283	0.111733161	0.848072124	2.310422532
8	5	3	African American	0	0	0	1	0.638187664	0.7376	1	61	0.423972482	-0.826045504	2.651597607	0.830897615	0.52054026	0.499234198	0.686877727	0.524580599	0.999576587	0.673056221	-0.124606978	-0.778363337	0.802860487	-0.928117421	0.556520695	-0.159540808	-0.333680685	-0.362923223	-0.807629975	1.38949461	-0.248060125	-0.488350208	-0.154273196	-0.3166042	-0.334625165	-0.287059799	-0.30213042	-0.087910902	-0.26403295	-0.110703396	-0.890212803	0.254831435	-0.025729062	-2.484402538	-0.502057663	0.340745224	1.006423799	2.005770301
7	4	3	African American	0	1	0	0	0.391212193	0.31	0	67	0.098176565	-0.86424739	3.637466733	-0.389290651	0.078031752	0.158601122	0.132206205	0.127892889	0.446201217	0.172237334	-0.37508376	-1.057998834	0.626558112	-0.865690939	0.229750055	-0.370773407	-0.210274312	-0.485407508	-0.467276324	0.643121077	-0.068454864	-0.404655858	0.063265066	0.377987324	-0.58725961	-0.801163488	-0.203372444	-0.288513018	-0.441507206	-0.195715919	-0.84249176	0.20458312	-0.213640027	-1.77662227	-0.593849847	0.687647536	1.152678322	2.802676026
7	3	4	African American	0	1	0	0	0.277970945	0.3396	0	53	0.464310557	-0.676976722	3.670448883	-0.471788571	0.125093193	0.223393638	0.204270192	0.227975727	0.633019249	0.293501353	-0.555095612	-0.847641005	0.43224975	-0.684136933	0.947733854	-0.298181786	-0.1300166	-0.442472384	-0.451729471	0.190931109	-0.188617136	-0.393830273	0.332182622	-0.005024918	-0.501299127	-0.89016655	-0.112325781	-0.356239478	-0.432173259	-0.176607523	-0.745555724	0.052594911	0.027681906	-1.82502905	-0.490256386	0.185340669	1.280677964	2.287499535
7	3	4	African American	0	1	0	1	0.656858776	0.6735	1	57	0.525479466	-0.507504961	3.694973168	0.188077139	0.004465959	0.150469853	0.215455899	0.151602456	0.489957916	0.230479372	-0.649003124	-1.146871573	0.470407691	-0.706779815	0.68161445	-0.018692602	-0.020506805	-0.445910478	-0.333827769	0.365112229	-0.362604486	-0.512459589	0.309816808	0.167583023	-0.54324235	-0.988354101	-0.17534168	-0.388578145	-0.301281903	-0.083871222	-0.577615161	0.394883451	0.261557388	-1.831899378	-0.405841254	0.326624224	1.175449401	2.385279071
9	4	5	African American	0	0	0	1	0.430709693	0.3728	1	59	0.258008439	-0.166508305	3.637532118	-0.300974126	0.149269183	0.254462397	0.204911667	0.157538825	0.557589837	0.231546687	-0.627045811	-1.051796914	0.536251688	-0.869291667	0.441726904	-0.326452748	-0.036756433	-0.525525707	-0.500795618	0.053483415	-0.047245604	-0.237752904	-0.228019891	0.026421012	-0.537388592	-0.882370435	-0.001605886	-0.218867604	-0.409438742	0.133939158	-0.526469599	0.149499923	0.186414531	-1.810383986	-0.397409673	0.11808464	1.236599764	2.604200017
7	3	4	African American	0	1	0	0	0.367873303	0.5386	0	66	0.398694053	-0.791216173	3.720731797	0.090358139	0.171451182	0.278523528	0.342171973	0.281658032	0.627659579	0.330487219	-0.51308842	-1.035020336	0.766555515	-0.801700859	0.62628751	-0.443405073	-0.38453958	-0.385469192	-0.535168243	0.407423239	-0.149242858	-0.263534865	0.055206367	-0.063785203	-0.49120977	-0.794425907	-0.237320579	-0.034001882	-0.376056706	-0.177298808	-0.792977156	0.096231228	-0.007221784	-1.970274316	-0.562511197	0.159442919	1.019672355	2.384343687
7	3	4	African American	0	1	1	1	0.384258157	0.2817	1	59	0.427052804	-0.925252579	3.370393902	0.389003189	0.244768928	0.303426236	0.380973494	0.27249738	0.716608836	0.339634288	-0.395759255	-0.936303311	0.571859833	-0.841945124	0.499097995	-0.46469836	-0.395773811	-0.232289576	-0.276195799	0.402690837	-0.174272934	-0.345836216	0.036737426	0.145105809	-0.45501666	-0.565899246	-0.109814752	-0.153900541	-0.449828566	-0.493202733	-1.043222391	-0.293452928	-0.369551078	-1.975626774	-0.702956814	0.359764521	1.179681903	2.646971535
7	4	3	African American	0	1	0	1	0.524541558	0.393	1	74	0.271747166	-0.923709195	3.765086902	-0.101220375	0.074793879	0.24918998	0.25411184	0.086678559	0.673021164	0.233610975	-0.530542053	-0.971311053	0.120539148	-0.558048307	0.446394204	-0.556796808	-0.470952861	-0.086005886	-0.189039912	-0.353371484	-0.204591044	-0.268484272	0.256305627	0.291650867	-0.396329682	-0.849643716	-0.043629364	-0.311399437	-0.407766042	-0.473075415	-0.95728464	-0.396481905	-0.488161085	-1.578348711	-0.689280551	0.482229492	1.071616169	2.856037979
7	4	3	African American	0	0	0	1	0.548332936	0.793	1	64	0.517919899	-0.671367279	3.69375666	-0.492314778	0.139647996	0.257914467	0.198999223	0.127270553	0.540564202	0.184067134	-0.566137287	-0.961361818	0.023037069	-0.413930212	0.395602001	-0.659157711	-0.497048321	-0.103503604	-0.188319987	-0.396896417	-0.168648285	-0.144850984	0.354440824	0.204344605	-0.2061563	-0.905707736	-0.003195514	-0.432292848	-0.564351584	-0.615838247	-0.992200583	-0.286042846	-0.415024258	-1.434529866	-0.73984803	0.134571336	1.113082769	2.901848152
7	4	3	African American	0	1	0	1	0.422517266	0.8369	1	55	0.394699571	-0.429396629	3.200105141	0.196739127	0.303194736	0.365842128	0.431490508	0.396537421	0.854861824	0.396531398	-0.356190039	-0.859073675	0.83835767	-1.090257081	0.384455529	-0.304598831	0.010245669	-0.655958246	-0.584030595	0.629815994	-0.119230902	-0.305871239	-0.182068629	-0.05106277	-0.601209213	-0.789289193	-0.162936554	-0.101348002	-0.252888948	0.035036014	-0.671255075	0.626099945	0.413590912	-2.207939594	-0.365832446	0.429965602	0.990374205	2.205552093
9	4	5	African American	0	1	1	1	0.562217195	0.5494	1	58	0.411317748	-0.823424108	3.521395054	-0.092059861	0.304538486	0.406182266	0.406290477	0.295690837	0.829949198	0.392752879	-0.499831159	-0.938259893	0.509377528	-0.672749221	0.684113228	-0.625674903	-0.424079094	-0.335207866	-0.286466663	0.105482	-0.072147565	-0.31193516	0.100908403	0.082523519	-0.360191956	-0.740771734	-0.149381876	-0.213474495	-0.479350417	-0.240464304	-0.878232332	0.17792464	-0.075600598	-2.027682202	-0.709643589	0.381033446	1.147534658	2.442731434
9	4	5	African American	1	1	1	1	0.675970469	0.7577	1	55	0.18247369	-0.328349091	2.7467329	0.158307044	0.351631702	0.425121067	0.48700983	0.395656944	0.942211015	0.451203818	-0.282095458	-0.61242545	1.03171461	-1.227105669	0.437599679	-0.381547834	-0.002912295	-0.670725159	-0.565915055	0.756977882	0.051149401	-0.245343589	-0.437304905	-0.128447946	-0.631038846	-0.884903151	-0.327512252	0.115946824	-0.178057745	0.121506781	-0.608406879	0.978155877	0.57881814	-2.060259593	-0.370206149	0.453301216	0.769719938	2.118568158
7	3	4	African American	0	1	0	0	0.408382948	0.3531	0	68	0.1998319	-0.445200411	2.929544337	0.369575369	0.334727686	0.343760222	0.43648111	0.35377183	0.72302016	0.410887961	-0.257525955	-1.084352118	0.981554109	-1.243035391	0.340331366	-0.054505689	-0.041099857	-0.656888848	-0.700725957	0.959702579	-0.215787392	-0.31692615	-0.31584015	-0.200904442	-0.62797653	-1.040239442	-0.21438994	0.019221349	-0.342042189	0.144311295	-0.544032598	0.336129819	0.251327989	-2.118627537	-0.350273493	0.168443883	1.099725182	2.346985666
7	4	3	African American	1	1	0	1	0.307644677	0.628	1	75	0.177976714	-0.53014101	3.256706324	0.010656934	0.321260894	0.351482214	0.391833432	0.327890885	0.805285054	0.337423972	-0.563784151	-1.035174042	0.872836171	-1.091897833	0.427106764	-0.497392646	-0.239666447	-0.499759996	-0.569089564	0.298895184	-0.173871813	-0.451152888	-0.087449249	-0.116607409	-0.563194921	-0.658479154	-0.234977144	0.080442478	-0.364643836	-0.132730819	-0.595009332	0.549440408	0.287416513	-2.050519432	-0.645525235	0.150461886	1.09971545	2.267774534
7	3	4	African American	0	1	0	0	0.576875447	0.5694	0	68	0.182410313	0.357655191	2.54707674	0.191669447	0.385867687	0.435874638	0.495733635	0.514287411	0.949897404	0.494587993	-0.374367873	-0.8073321	0.987026176	-1.267615316	0.052412056	-0.361323478	0.119208498	-0.552598544	-0.473311472	0.813192238	-0.451467552	-0.721795777	-0.362825545	-0.021248087	-0.676363453	-0.898986014	-0.345760338	-0.066087631	-0.016487158	0.438918758	-0.328349339	1.096862551	0.942515257	-2.402739969	-0.26822382	0.302608627	0.965452671	2.276080716
7	4	3	African American	0	1	0	1	0.203810431	0.2463	1	50	0.588310099	-0.974445156	3.537179286	-0.258316159	0.164370559	0.335023324	0.341613994	0.309802314	0.812897357	0.352450235	-0.492727993	-0.76902354	0.545885772	-0.60430983	0.706737243	-0.620500127	-0.446096035	-0.172420635	-0.370573343	-0.000319074	-0.081909517	-0.213625399	0.428065459	-0.000878892	-0.258580103	-0.835913333	-0.066813053	-0.246882791	-0.529324945	-0.581364962	-1.138894143	-0.108454503	-0.454419484	-1.874127735	-0.802195815	0.199869601	1.131717044	2.611093261
9	4	5	African American	1	1	0	1	0.431007383	0.5594	1	57	0.294496189	-0.734570001	3.842124979	0.087425593	0.304826476	0.407720761	0.45712861	0.342648079	0.83139632	0.440747425	-0.343133242	-0.970359209	0.715309293	-1.062753907	0.575952611	-0.498544346	-0.260936826	-0.518696071	-0.564175592	0.391982921	-0.015860195	-0.220951556	-0.058525402	-0.096775435	-0.52377536	-0.991942695	-0.161730431	-0.211745555	-0.395929297	-0.045770607	-0.868380683	1.120259084	0.492102916	-1.931024123	-0.557627393	0.347161668	0.905934758	2.043919345
8	4	4	African American	1	0	0	1	0.349523696	0.6736	1	73	0.199240183	-0.815453392	2.981490457	1.276286058	0.56429332	0.498260536	0.759183877	0.607271728	0.915012668	0.611774828	-0.20139482	-0.953469575	1.018413166	-1.27912311	0.582826466	-0.130262517	-0.246129151	-0.732067357	-0.827649422	1.474817801	-0.062384265	-0.303056642	-0.45917719	-0.339791806	-0.532922496	-0.611663693	-0.348131248	0.466000624	-0.259464304	-0.014378058	-0.645097241	-0.145832081	-0.122787808	-2.166905574	-0.436697492	0.190343831	0.729298159	1.777042561
7	3	4	African American	1	0	0	0	0.598011431	0.7652	1	59	0.429907229	-0.695382666	3.30233566	-0.290633963	0.219609529	0.326564587	0.339071943	0.247300603	0.784503107	0.377276676	-0.398429408	-1.028713635	0.665791198	-0.913272024	0.576794636	-0.505747477	-0.273172928	-0.420661295	-0.375609156	0.413118539	-0.181242254	-0.245910577	0.045968594	0.027021316	-0.355535517	-1.109930785	-0.241847221	-0.167670372	-0.370481491	-0.385475698	-0.919877765	-0.052878281	-0.170003343	-1.990635618	-0.500186275	0.238112868	1.229893933	2.731275187
7	3	4	African American	0	0	0	1	0.825851393	0.9084	1	61	0.460338834	-0.77901252	2.867066437	0.342660586	0.246559814	0.351873079	0.460269249	0.356833879	0.80956384	0.440522872	-0.505094522	-1.03749671	0.550425705	-0.809148938	0.382762366	-0.300322226	-0.316778146	-0.303434755	-0.279812466	0.446244572	-0.380532801	-0.514973888	0.126901887	0.05815919	-0.298410071	-0.848597083	-0.170516213	-0.323656856	-0.389329955	-0.148612909	-1.005852875	0.139707527	-0.213267	-2.089413103	-0.541300318	0.241426465	1.19288873	2.874579601
8	4	4	African American	0	1	0	0	0.409823768	0.5427	1	59	0.458454844	-0.728888421	3.264225995	0.667176127	0.504256514	0.440689876	0.582736875	0.709594324	0.9008519	0.600051959	-0.274513345	-1.033142541	0.737745647	-1.118906732	0.415771259	-0.183786718	-0.136191987	-0.496707156	-0.59882708	1.067439675	-0.230909118	-0.475004866	-0.032857754	-0.193519534	-0.502609297	-0.682794323	-0.290859225	-0.096565391	-0.293681246	-0.268762403	-0.847511282	0.022909627	-0.120980186	-2.176615951	-0.377612861	0.331153542	0.885074776	2.162975089
7	4	3	African American	0	1	0	1	0.650035723	0.5425	1	64	0.531405593	-0.814407743	3.535515216	-0.201458519	-0.026527801	0.170153335	0.133106385	0.035314652	0.404068669	0.122673846	-0.5399905	-0.98916672	0.323628906	-0.700970263	0.507283017	-0.458672434	-0.308329076	-0.161269397	-0.426929658	-0.268143526	-0.257827345	-0.518965666	0.091010147	0.189377415	-0.591405447	-0.614247168	-0.048221739	-0.612316701	-0.551386034	-0.27809716	-0.797263939	0.966280842	0.26538976	-1.751997344	-0.793006845	0.354772659	0.939502542	2.861576591
7	3	4	African American	1	1	0	1	0.346737318	0.3174	1	70	0.381106557	-0.806387275	3.59372027	-0.127112774	0.152122545	0.26691661	0.294431581	0.186741157	0.765836614	0.400672934	-0.357894848	-0.972615372	0.494175124	-0.783435516	0.479864762	-0.507328221	-0.432108701	-0.303509418	-0.39858721	0.676183046	-0.134365995	-0.437480555	0.135860663	0.124107091	-0.497553557	-0.703694422	-0.119802467	-0.180310619	-0.344701386	-0.425112512	-0.981273691	-0.062844574	-0.241388868	-1.954271431	-0.712052442	0.539383689	1.081041245	2.556663601
7	4	3	African American	0	1	0	1	0.744629674	0.6925	1	60	0.419292707	-0.789462265	3.160049059	0.137378625	0.177860614	0.291800063	0.331487311	0.270214997	0.695787804	0.321018227	-0.500664607	-1.184015752	0.426873162	-0.831432511	0.336520116	-0.523550536	-0.391858759	-0.017648932	-0.20224822	0.303400101	-0.328582707	-0.402171289	0.224081902	0.155185011	-0.3998976	-0.574584251	-0.124582893	-0.328744375	-0.507664372	-0.412687813	-1.098651689	-0.248177842	-0.485288394	-1.785040358	-0.433910016	0.242454997	1.06963258	3.172705719
7	3	4	African American	1	1	0	0	0.626542034	0.7717	1	65	0.449649362	-1.027504871	3.347850874	0.685764598	0.358419317	0.420859581	0.560177325	0.438190398	0.813315556	0.524124281	-0.118821316	-0.841129392	0.77336076	-0.784456581	0.626322501	-0.24904975	-0.287973632	-0.477521938	-0.594874033	1.282646671	-0.220122195	-0.241687287	0.056376337	-0.117298695	-0.413790997	-0.99746733	-0.192662582	-0.16077206	-0.572368648	-0.389110088	-1.16383503	0.028098741	-0.34481021	-2.010204355	-0.648023949	0.233346437	0.932735265	2.343271799
7	3	4	African American	0	1	0	0	0.58097166	0.6935	0	53.70568104	0.434667665	-0.952365191	3.48368025	0.189809018	0.289667091	0.39216433	0.440884493	0.276791915	0.757827254	0.435106962	-0.427053044	-1.07093268	0.755396729	-0.992294016	0.715061624	-0.574128069	-0.502254351	-0.460036551	-0.670588084	0.604480379	-0.091544597	-0.245133085	-0.079714867	-0.054234648	-0.423230355	-0.817029543	-0.250856365	0.105224299	-0.449880355	-0.364937135	-0.953429257	-0.34136041	-0.451996128	-1.869088609	-0.748527998	0.165198429	1.061566311	2.451763561
7	3	4	African American	0	0	0	0	0.243427006	0.1363	0	66	0.325574907	-0.75203383	3.312022132	0.20787043	0.195861382	0.268440605	0.313623073	0.229950373	0.49943754	0.314412655	-0.482785183	-1.051110155	0.842792177	-1.149501024	0.567778702	0.002666587	-0.131302728	-0.494565667	-0.832744819	0.745033286	0.003438618	-0.094809537	-0.240005709	-0.333306475	-0.681169178	-0.978177925	-0.415366273	0.26929358	-0.262231368	0.012725773	-0.714360015	-0.076352806	-0.095413111	-1.864436851	-0.498980855	-0.141417634	0.883687413	2.482935335
7	4	3	African American	0	1	0	0	0.428113837	0.5948	0	70.48596851	0.544855679	-0.979585141	3.649713626	0.337588992	0.267567773	0.352471584	0.405279627	0.339482536	0.695681144	0.379612478	-0.420773316	-1.097314233	0.549584234	-0.731526315	0.454512227	-0.423686678	-0.464125165	-0.224560149	-0.584985853	0.241937518	-0.14471066	-0.311750126	0.196754218	-0.111575261	-0.407433147	-0.625000516	-0.127040614	-0.233451684	-0.444180016	-0.305074891	-1.007697229	-0.161263863	-0.382612102	-1.875410861	-0.679976318	0.23516108	0.950331224	2.312548002
7	3	4	African American	0	1	0	0	0.282305311	0.3708	0	67.12936345	0.277754833	-0.802902949	3.305256462	0.006720745	0.295079441	0.325225383	0.353973409	0.277586828	0.725461205	0.376278127	-0.404058387	-1.005404897	0.90571065	-0.937803966	0.695793083	-0.412007353	-0.429435351	-0.543199297	-0.417898168	0.733931095	-0.034357019	-0.351090116	-0.155680378	0.041894439	-0.666103193	-0.852301513	-0.302862644	0.106069527	-0.383406066	-0.308258742	-0.721487669	-0.171572367	-0.126526786	-2.039519408	-0.619986425	0.314113702	0.966601243	2.366771932
7	3	4	African American	0	0	0	0	0.488318647	0.1218	0	78	0.468331754	-1.2208881	3.646176174	-0.586595678	0.129708053	0.40354559	0.299786123	0.100128561	0.866601138	0.277685695	-0.302917547	-0.959482739	0.228026213	-0.445164191	1.148389822	-0.86599436	-0.819088509	0.11256165	-0.135020005	-0.420251406	0.203657845	-0.092631089	0.305920272	0.28502942	-0.219758071	-0.492808227	0.09352472	-0.396493651	-0.387328039	-0.724524043	-1.270118168	-0.554452808	-0.694272448	-1.797508844	-1.040741517	0.570527826	1.084753323	2.340522063
7	4	3	African American	0	1	0	1	0.763455585	0.8874	1	76	0.505924663	-0.791865815	3.573505499	0.164609668	0.218820714	0.257357553	0.31003675	0.359311664	0.62433297	0.314421908	-0.560945697	-1.020450727	0.641345941	-0.789128016	0.491241095	-0.478019262	-0.161030694	-0.307949231	-0.509296944	0.243043539	-0.170256139	-0.379769731	0.072141315	-0.070608138	-0.467692491	-0.512234405	-0.131148383	-0.29862885	-0.305825921	-0.087902252	-0.875464962	0.449697028	0.054140695	-2.038448957	-0.492092542	0.23458309	0.998673617	2.453574247
7	3	4	African American	0	1	0	0	0.636984996	0.6943	0	65	0.463948145	-0.713693004	3.078668913	-0.00509803	0.137335162	0.174787449	0.202179123	0.079225898	0.467265875	0.168997437	-0.608256634	-0.847009231	0.155511759	-0.727539096	0.258486726	-0.545031852	-0.467416906	-0.123297325	-0.038801604	-0.111971874	-0.407624406	-0.448310649	0.070812116	0.279501747	-0.338838489	-0.773567362	-0.130949655	-0.444631378	-0.501848205	-0.301703713	-0.868231139	-0.084910277	-0.27047214	-1.536963032	-0.811501672	0.278372486	1.24472007	3.188046372
7	3	4	African American	0	1	0	0	0.52794713	0.7223	0	53	0.176782435	-0.281635733	2.544069477	0.802403069	0.56283468	0.495624097	0.684920319	0.466817935	0.83216859	0.505647844	-0.143112991	-0.841272085	0.927930067	-1.48532515	0.400038277	-0.034607943	0.243112981	-0.699094494	-1.040540119	1.426689018	-0.087094676	-0.19909378	-0.474810567	-0.447974272	-0.552189431	-0.850914809	-0.486752086	0.270648503	0.001936058	0.661820588	-0.055381476	0.397883078	0.601634064	-2.487268338	-0.213808043	0.004410048	0.861954153	1.628792927
7	3	4	African American	1	0	0	1	0.803846154	0.8035	1	60	0.428317453	-0.827286172	2.848959171	0.702306878	0.17192548	0.250033898	0.352963291	0.206225937	0.462978083	0.336992397	-0.240077885	-1.034307034	0.665567338	-1.117058848	0.263944361	-0.014905528	-0.440480666	-0.333829204	-0.206715162	1.317561607	-0.322980837	-0.327575197	-0.257376303	0.127922902	-0.486481055	-1.035867924	-0.390893969	-0.098859895	-0.49090745	-0.586781546	-1.150960741	-0.360307908	-0.60632109	-1.72298165	-0.784344693	0.056493358	0.667955989	3.080903764
7	4	3	African American	NA	NA	NA	NA	0.401000238	0.4365	NA	55.137577	0.434560514	-0.795128553	3.56536782	-0.109816632	0.068990274	0.107554364	0.114199563	0.093292872	0.169813919	0.114881597	-0.317053054	-1.238551909	0.463930545	-0.810752083	0.034462435	-0.051977274	-0.340479251	-0.616218373	-0.701299398	0.595479613	0.008265791	-0.167187757	0.011669622	-0.288822113	-0.382369023	-1.125815403	-0.425054174	0.138477173	-0.544516507	-0.36692117	-0.990797254	-0.184718453	-0.339638426	-1.334729353	-0.826020564	-0.378281239	1.156810683	2.652836987
7	4	3	African American	0	1	0	0	0.57725649	0.7834	0	55.04722793	0.357717324	-0.50552831	3.440585843	0.015520964	0.264095784	0.311187299	0.343560192	0.231745989	0.71688661	0.335097231	-0.33936394	-1.094285938	0.693660685	-1.001567412	0.614288457	-0.419837269	-0.259957357	-0.409372802	-0.407762976	0.614416202	-0.168130788	-0.370419811	-0.077281859	-0.001310454	-0.524009649	-1.077331533	-0.226033997	-0.282403145	-0.453676325	-0.335441874	-0.767973664	0.30217103	0.135255741	-2.010322088	-0.572563386	0.275647306	0.986565725	2.521348568
8	4	4	African American	NA	0	NA	1	0.572505358	0.7478	1	66.7871321	0.514797013	-0.964248793	4.031342766	0.161141322	0.246486153	0.349970752	0.380606438	0.258663828	0.695020586	0.313626539	-0.50204331	-0.910821531	0.339444829	-0.81057256	0.566329755	-0.640376231	-0.570484289	-0.163251465	-0.466249361	-0.080538787	-0.118627408	-0.223734252	0.166591749	-0.070782273	-0.379859267	-0.59757397	-0.191587535	-0.251104048	-0.446857032	-0.260151649	-1.076371966	-0.070930746	-0.394454304	-1.645690762	-0.85059058	0.167990917	0.978392192	2.398938084
7	4	3	African American	1	1	0	0	0.198606811	0.297	1	61.10882957	0.491655702	-0.953523484	4.165426835	-0.11614698	0.175820865	0.329932035	0.313017117	0.208781682	0.600477938	0.321021429	-0.258518081	-0.891135247	0.634993669	-0.889997278	0.710352011	-0.457873209	-0.474737787	-0.475437278	-0.712301785	0.395958537	0.191422676	-0.169669443	-0.07958192	-0.254968549	-0.54591291	-0.849207313	-0.167126061	-0.107816284	-0.496469024	-0.227993528	-1.040293707	0.038242906	-0.267374465	-1.702980742	-0.798047197	0.075678898	0.80330273	2.142019743
7	3	4	African American	0	0	0	0	0.413515123	0.1967	0	63.33196441	0.301055939	-0.996961769	3.795880653	-0.124583478	0.143657075	0.281317896	0.264955139	0.153537396	0.633175234	0.26082402	-0.436526401	-1.032204289	0.522967666	-0.697526951	0.56732277	-0.585274101	-0.597273411	-0.311969972	-0.459223939	0.388517067	0.114551979	-0.080277999	0.154411808	0.056249277	-0.321579909	-0.78689465	-0.033064241	-0.219861571	-0.250274873	-0.426482908	-1.018373899	-0.347349727	-0.529543984	-1.880250521	-0.717572727	0.24111322	1.047900243	2.555536953
7	3	4	African American	0	1	0	0	0.530578709	0.6493	0	66	0.368055408	-0.643655979	2.630480936	0.448506596	0.307503293	0.312762163	0.43415074	0.38873831	0.731516667	0.485772219	-0.289218252	-0.917811925	0.954117041	-1.194317958	0.242083781	0.103071623	-0.131190631	-0.560106584	-0.721660991	1.550993124	-0.220120379	-0.33858215	-0.303197356	-0.171707111	-0.494348741	-0.978411775	-0.376383693	0.18573	-0.387162442	-0.163584983	-0.677022645	0.274299454	0.082921273	-2.228890795	-0.427005453	0.171134967	0.823584195	2.369513791
9	5	4	African American	0	0	0	1	0.939878543	0.9798	1	67	0.152062742	-0.707638703	2.776102454	0.343212639	0.440900094	0.436938385	0.544817858	0.374597439	0.889386326	0.500813828	-0.365577816	-0.872340176	0.580981053	-1.129135104	0.553659437	-0.303249383	-0.184073308	-0.108061224	0.586609068	0.933415922	-0.423303289	-0.541235899	-0.124994321	0.840795718	-0.369057317	-1.05494152	-0.256883368	-0.314521789	-0.3468865	-0.17107611	-0.840093583	1.098142331	0.462024876	-2.332482267	-0.586510006	0.681110825	1.003213923	2.469660009
7	3	4	African American	0	0	0	0	0.137961419	0.3027	0	68	0.24889074	-0.821788499	3.771938189	-0.100033428	0.222063034	0.319919265	0.306947676	0.177001616	0.515335662	0.266314231	-0.487308899	-1.058039327	0.939070067	-1.0723094	0.950034224	-0.334603707	-0.435915665	-0.604325011	-0.868989764	0.616197161	0.10901954	-0.024915296	-0.157072451	-0.434764466	-0.61394962	-1.038140342	-0.299302592	0.336385993	-0.436355715	-0.002249685	-0.722555667	-0.101772091	-0.110978863	-1.588797834	-0.698288557	-0.220071502	0.921751114	1.865363285
7	3	4	African American	0	0	0	0	0.391593236	0.5967	0	45.06776181	0.219190614	-0.543973804	2.64752088	0.711111151	0.164670196	0.204015662	0.295289658	0.235648647	0.489246463	0.279351791	-0.168382566	-0.965401151	1.171885198	-1.368671565	0.290949672	0.184357458	0.167642256	-0.629758368	-0.765821061	1.531484469	-0.178866957	-0.169475529	-0.431805704	-0.17705673	-0.941799284	-0.846497635	-0.369911283	0.157285662	-0.408968247	-0.011797541	-0.561244929	0.537759582	0.292327036	-2.032103128	-0.453705326	0.283937943	0.624645898	2.258746549
7	4	3	African American	0	1	NA	0	0.472171946	0.7812	NA	65.35797399	0.518745894	-0.947683435	2.655302017	0.850006663	0.389999262	0.353240406	0.472623163	0.406929587	0.680887011	0.519943772	0.043637932	-1.023970236	0.880729409	-1.152783826	0.41174343	-0.166204036	-0.326470805	-0.72122262	-0.764374644	1.966511592	-0.244236255	-0.402764399	-0.325597161	-0.197278788	-0.654604472	-0.685453189	-0.304595116	0.198793336	-0.370285046	-0.370161058	-1.064080867	-0.11359882	-0.309386983	-1.986011854	-0.710566302	0.435440123	0.686444204	1.992664127
7	3	4	African American	0	0	0	0	0.43587759	0.8549	0	66.30253251	0.570894651	-0.708320315	3.452013577	0.100984622	0.227782717	0.299043302	0.355197787	0.262120543	0.621748388	0.322322141	-0.680195541	-0.973563655	0.679817589	-0.859318515	0.45823999	-0.265624527	-0.202932329	-0.426024476	-0.406803733	0.128859776	-0.213714048	-0.199543607	0.008294053	-0.118220318	-0.337287765	-0.928937694	-0.289370808	-0.028848031	-0.348142724	-0.126246323	-0.710341428	-0.042509657	-0.105987121	-1.838041301	-0.579978602	-0.042830462	1.158056927	2.378848178
7	3	4	African American	1	1	0	1	0.587723267	0.791	1	69.58247775	0.396710111	-0.57567743	2.18231568	1.05494549	0.360647748	0.293961883	0.474699411	0.385236888	0.699099029	0.491397496	-0.051965564	-0.887217	0.958744702	-1.263284083	0.114603365	0.051870822	-0.065447637	-0.69175582	-0.628622046	2.161506835	-0.482007511	-0.552232276	-0.467495072	-0.200351751	-0.676366307	-0.760680534	-0.305395783	0.002132212	-0.350426973	-0.11393881	-0.7624448	0.584656461	0.16792218	-2.027851955	-0.444564372	0.454999263	0.607270606	2.283363495
7	4	3	African American	0	0	0	0	0.374065254	0.2203	0	67.53456537	0.379017464	-0.888752108	4.300959961	0.196479278	0.207983756	0.305469177	0.347997088	0.181313318	0.574833707	0.323503145	-0.264381139	-0.789823399	0.382425036	-0.685877624	0.699168509	-0.577538209	-0.50414138	-0.247440441	-0.574219295	0.326400207	0.317861207	-0.172278309	0.118175579	-0.127818468	-0.396253824	-0.855382702	-0.198712926	-0.253483553	-0.365660305	-0.551606695	-1.021777093	-0.31338681	-0.406573072	-1.619183581	-0.864834047	0.241317718	0.851365685	2.393779403
8	4	4	African American	0	1	0	0	0.708847345	0.6622	1	49.79876797	0.428401996	-0.746400902	2.980070167	0.612706203	0.188330777	0.232584427	0.340735606	0.180914767	0.469392206	0.272673565	-0.461536078	-1.015911336	0.545592657	-0.728485721	0.652989271	-0.238772829	-0.407145421	-0.261743765	-0.291437735	0.685325196	-0.128310405	-0.12948958	0.067963992	0.173708658	-0.443204913	-0.902165421	-0.283156697	-0.398793846	-0.438678029	-0.698287005	-1.080162647	-0.508299232	-0.479529304	-1.75779773	-0.935684854	-0.05673611	1.141927563	3.229833582
7	4	3	African American	1	1	0	1	0.904786854	0.9002	1	66	0.218349268	-1.260340113	2.679775697	-0.296101996	0.272595731	0.487919697	0.368557375	0.087659317	0.890275506	0.192780137	-0.317950898	-0.964073714	0.345113384	-0.891203841	0.586414661	-0.889998453	-0.676769262	0.0923266	0.475801264	-0.339713466	-0.167309419	-0.188876371	-0.006819787	0.764708162	0.245919214	-0.544814623	0.047023851	0.134498249	-0.48445613	-0.629110613	-1.202190942	-0.630907643	-0.67753788	-1.913922927	-0.853464012	0.834129893	1.192630405	2.63461283
8	4	4	African American	0	1	0	0	0.7730412	0.6868	1	64	0.414723689	-0.649317862	3.115370559	-0.490294832	0.10127892	0.38046647	0.306532177	0.139263562	0.910251335	0.235616844	-0.59244955	-1.168308508	0.368008442	-0.56091892	0.457189701	-0.764626	-0.430602361	0.075535182	0.048729898	-0.337665581	-0.21559556	-0.474527991	0.131561079	0.416236308	-0.290728663	-0.522185223	-0.026547826	-0.470344164	-0.291262957	-0.299642721	-0.904448539	0.275812105	0.021259811	-2.020012347	-0.819064782	0.557471124	1.112395208	2.906688104
10	5	5	African American	1	1	0	1	0.718671112	0.5863	1	61.43189596	0.319832838	-0.253282812	2.654222389	0.669166918	0.181223301	0.2686494	0.346458616	0.221441126	0.481357957	0.317646669	-0.421309592	-1.18927994	0.819238503	-1.307784319	0.070036709	-0.2138658	-0.192668675	-0.681923324	-0.469952427	1.058476168	-0.476460038	-0.514782515	-0.201264175	-0.078966546	-0.590121263	-1.102745708	-0.351212358	-0.103243416	-0.315668167	-0.081567461	-0.775064576	0.301341319	0.055146563	-1.662868113	-0.571676306	0.093041377	1.048997108	3.187187277
7	4	3	African American	1	0	0	1	0.815348893	0.7058	1	70	0.598568013	-1.19110864	2.711689828	-0.591820687	0.165176866	0.379401255	0.256664216	0.162538019	0.781552723	0.161521547	-0.704010121	-1.001987119	0.045762901	-0.484313281	0.776247448	-0.782508321	-0.749685991	0.18089632	0.008193997	-0.858066261	0.033765106	-0.006190101	0.567257134	0.277316115	0.0167703	-0.709943991	0.039823454	-0.11073749	-0.502423612	-0.700439726	-1.105287741	-0.291595287	-0.594800505	-1.668366458	-0.931278011	0.288225921	1.394086485	2.862776569
7	3	4	African American	0	1	0	NA	0.46318171	0.818	NA	62.2696783	0.499401295	-0.685330594	3.894036502	0.195732755	0.137702187	0.20461313	0.251341246	0.171718686	0.429636631	0.248291974	-0.170801544	-0.991227325	0.508789697	-0.937704488	0.275063604	-0.280714608	-0.387134132	-0.586929308	-0.684408973	0.495646262	-0.004499212	0.026610189	-0.160805	-0.12769586	-0.46608818	-1.18194465	-0.285406698	-0.07135433	-0.461288657	-0.431116503	-1.007592762	0.091994922	-0.16914104	-1.645044829	-0.66796363	0.162707841	0.933163124	2.654388985
8	4	4	African American	0	0	0	0	0.42333889	0.6658	1	62.66119097	0.304126814	-0.899515505	3.016805491	0.911203937	0.361329151	0.37008335	0.484078837	0.373753845	0.753638669	0.530040903	0.001186001	-0.775308408	0.979621639	-1.091662358	0.438286618	0.082197642	-0.325798909	-0.594570017	-0.701982815	1.772824644	-0.350508639	-0.552752954	-0.301951327	-0.086547507	-0.659577996	-0.273488491	-0.354661269	-0.100199976	-0.446620686	-0.187805529	-0.972785996	0.304968203	-0.067600929	-2.147227994	-0.74500714	0.463168112	0.523829769	2.208864772
6	3	3	African American	0	0	0	0	0.68592522	0.85	0	60	-0.125137295	-0.131604794	2.015967384	1.155874069	0.473558789	0.417262219	0.664224478	0.322094722	0.742271123	0.433613783	-0.353014899	-0.959834905	1.0609215	-1.424452098	0.319761302	0.323901073	0.498269905	-0.821807238	-0.878239927	1.646065555	-0.22377359	-0.233780612	-0.613791347	-0.390241629	-0.571845481	-0.681496725	-0.527747474	0.481681956	-0.095780181	0.731794119	0.201584318	0.312249002	0.619323361	-2.235169168	0.004355579	-0.151475147	0.979949699	1.620024416
9	4	5	African American	0	1	0	0	0.894177185	0.8582	1	65	0.418432497	-0.706465079	3.138945007	-0.224847096	0.13762796	0.271735054	0.259962587	0.186927977	0.686989398	0.18578492	-0.722277288	-1.152535274	0.226357233	-0.784540415	0.458108941	-0.855385861	-0.450102652	-0.054442916	0.240293991	-0.488177507	-0.232413888	-0.413398144	0.211386138	0.580021242	-0.382616386	-0.625869546	-0.033151867	-0.360903308	-0.477050697	-0.384393793	-0.792499295	0.627865236	0.156459743	-1.792363726	-0.740450584	0.559935985	1.30940564	2.860927911
7	3	4	African American	0	0	0	0	0.23003096	0.4143	0	69.35523614	0.424211541	-0.935446415	3.578022874	-0.2788763	0.148974501	0.203963995	0.192735757	0.162246147	0.496322414	0.23551469	-0.433664557	-0.869204014	0.761083299	-0.821287814	0.530340837	-0.287404404	-0.379764497	-0.541897141	-0.656876979	0.763083549	0.232674337	-0.117913396	-0.148647869	-0.137009902	-0.55994561	-1.072781503	-0.219327223	0.090718951	-0.432668298	-0.111579821	-0.807758469	0.040262971	-0.127197847	-1.799949929	-0.682567561	0.201720128	0.908900726	2.408690598
8	4	4	African American	0	0	0	0	0.326327697	0.3458	1	63.96988364	0.305718857	-0.718950011	3.428551917	0.131536649	0.31739988	0.366520377	0.421906933	0.280212178	0.776875553	0.421952414	-0.364280679	-1.022528183	0.717803209	-0.985683471	0.424533521	-0.340119767	-0.296745289	-0.549022132	-0.595980578	0.769778932	0.000308517	-0.234192653	-0.06332966	-0.04064476	-0.424933518	-0.852956228	-0.252238427	-0.113538644	-0.268673616	0.018163957	-0.789376003	0.055176444	-0.081620645	-2.061950986	-0.612781028	0.200094296	1.017386145	2.390689807
7	4	3	African American	1	0	0	0	0.417849488	0.8387	1	62.73785079	0.438042193	-0.844394362	2.502976888	0.706247218	0.26850918	0.309384027	0.374741241	0.301367413	0.523160455	0.388529538	0.003709447	-0.905747873	1.088125562	-1.278069386	0.203331325	0.089772517	-0.255922301	-0.753044639	-0.765546959	1.909123061	-0.132603533	-0.263889275	-0.39217656	-0.238962917	-0.838889499	-0.775050498	-0.181566508	-0.089304684	-0.436849231	-0.223004149	-1.078352259	-0.19055294	-0.349127928	-1.893224159	-0.730813926	0.15134223	0.779796947	2.434535883
7	3	4	African American	0	1	0	0	0.293367468	0.5392	0	73	0.540548777	-0.956589664	3.647814458	0.171413382	0.184551337	0.27273339	0.275085868	0.281704085	0.473328801	0.362605041	0.130052829	-0.980350206	0.651878388	-1.032718235	0.312213452	-0.138090653	-0.420902957	-0.437962474	-0.658214116	1.709962893	-0.274304726	-0.286808632	-0.18257124	-0.148955928	-0.582112001	-1.072243193	-0.20759089	-0.072584178	-0.52128888	-0.092290465	-1.179683227	-0.544255621	-0.543536544	-1.701773317	-0.68201639	0.352519643	0.791741625	2.277911399
7	4	3	African American	NA	1	0	NA	0.483543701	0.5751	NA	74.75154004	0.311781348	-0.802301104	3.742095074	-0.593209786	0.07469055	0.182854458	0.143534372	0.069754636	0.418861137	0.187572641	-0.535575949	-1.079476415	0.445605467	-0.972860149	0.435091664	-0.465504092	-0.469349397	-0.194861177	-0.516893098	0.067885529	0.008487729	-0.224052024	-0.055280449	-0.037818255	-0.665824808	-0.92623965	-0.278060452	-0.201114731	-0.312032439	-0.085113753	-0.850848921	0.084595896	-0.091482536	-1.591488851	-0.872230707	0.066717636	0.992412148	2.721492716
7	3	4	African American	0	1	NA	NA	0.328756847	0.5101	NA	46.99520876	0.32289842	-1.057823118	3.612332335	-0.035773536	0.271818756	0.36508829	0.364528813	0.271770097	0.715722736	0.303804623	-0.42282613	-0.907011946	0.635922186	-0.966430565	0.528092951	-0.578649359	-0.567005226	-0.401723606	-0.508667729	0.353936792	-0.063411257	-0.211718041	0.089246826	0.032410488	-0.439877505	-0.879828938	-0.238536166	0.027317315	-0.566043204	-0.418344762	-0.978297783	-0.164106668	-0.397860023	-1.813060211	-0.872178679	0.226883584	1.085599745	2.582046774
7	3	4	African American	0	1	0	0	0.497499405	0.466	0	68.02464066	0.375558243	-0.88788256	3.487596313	-0.023486791	0.251918017	0.405839275	0.406727219	0.269936579	0.83759837	0.374940647	-0.421968147	-0.917015246	0.437777883	-0.755507778	0.389139892	-0.649509574	-0.57986484	-0.049926429	-0.306223086	-0.028000326	-0.049462178	-0.266666921	0.166332721	0.195867325	-0.20928901	-0.497631052	-0.217539998	-0.33941267	-0.426575275	-0.268624307	-1.000477229	0.023092349	-0.176724356	-2.004656369	-0.814935915	0.397137851	1.10659111	2.640873478
8	4	4	African American	0	0	0	0	0.284186711	0.235	1	73.07597536	0.579747686	-0.975362814	3.479100104	-0.093361095	0.179071875	0.258678777	0.255643158	0.174523287	0.471404859	0.262110378	-0.237851059	-0.804282958	0.807071498	-1.238629518	0.685445149	-0.44708404	-0.587342422	-0.608105322	-0.709749686	0.823879907	0.218741585	-0.020337056	-0.253286531	-0.188513703	-0.59109393	-0.753814316	-0.344224843	-0.056584673	-0.623083905	-0.326821416	-1.043944922	-0.270521843	-0.416310914	-1.499304604	-0.7694816	-0.020006461	0.892518461	2.599679112
7	3	4	African American	0	0	0	0	0.260764468	0.5369	0	72	0.234516218	-0.085732331	2.871860676	0.54803358	0.190667207	0.179710302	0.272876443	0.225319804	0.408599626	0.283337811	-0.134197133	-1.14627853	1.084382334	-1.29323972	0.32650644	0.212934621	0.03666828	-0.590757474	-0.881051817	1.803583654	-0.51807424	-0.536537023	-0.395831904	-0.315432768	-0.84977206	-1.075127255	-0.428786059	0.125898135	-0.412012765	0.000855599	-0.696002007	0.394784091	0.195366738	-1.928812137	-0.396245997	-0.014195928	0.802419387	2.287328364
7	3	4	African American	0	0	0	0	0.256703977	0.3745	0	70.16563997	0.18431612	-0.653257832	3.418317839	0.364883755	0.298251147	0.366600842	0.385225921	0.283032756	0.587742639	0.341005224	-0.185517186	-1.076473062	1.192999367	-1.327568965	0.388782906	-0.246973975	-0.275258596	-0.812583917	-1.034936797	1.068677248	0.052013835	-0.139710884	-0.486804466	-0.432740867	-0.684577453	-0.62251667	-0.427360993	0.41908471	-0.397492347	0.158156442	-0.68542314	0.571808284	0.302203018	-1.8299295	-0.679367876	-0.040072381	0.633398848	1.834846913
8	4	4	African American	0	1	0	1	0.691831388	0.8291	1	69	0.284041816	-1.046216962	3.368442699	-0.569673539	0.003860638	0.203177557	0.134453958	0.026931778	0.339834478	0.081156021	-0.502974857	-1.071740847	-0.042656065	-0.598813681	0.9483042	-0.811116083	-0.684405859	0.036197777	-0.123148875	-0.728432919	0.116511732	0.063581288	0.311385676	0.235068306	-0.335587942	-1.128553009	-0.160676467	-0.148532438	-0.306074027	-0.76654727	-0.928736029	-0.798357941	-0.713967455	-1.184941828	-0.960953765	-0.021425118	1.117233375	3.104841244
7	3	4	African American	0	1	0	0	0.335687068	0.6426	0	62	0.395593677	-0.688133323	3.5023124	-0.131880114	0.223142299	0.27658009	0.265104151	0.276174238	0.570356704	0.378398705	-0.134280807	-1.00928834	0.58599824	-0.985846657	0.540422791	-0.238196899	-0.454815648	-0.484889438	-0.562937352	1.181115892	-0.415415105	-0.482455078	0.002622913	0.089862899	-0.527632793	-0.766374774	-0.241326735	-0.090050846	-0.491584471	-0.322649349	-1.062176584	-0.07870415	-0.326107586	-1.888817362	-0.633809721	0.46450392	0.841606938	2.579464622
7	3	4	African American	0	0	0	0	0.284020005	0.6358	0	59.43326489	0.286623418	-0.67672513	2.827426742	0.632454669	0.360918429	0.357479035	0.481395141	0.34518742	0.744180282	0.480098244	-0.212380918	-0.975430625	1.144423852	-1.210983899	0.5404567	-0.063830662	-0.204730364	-0.651922259	-0.694636546	1.533620483	-0.233566214	-0.467205049	-0.394805475	-0.234308521	-0.709204394	-0.76885046	-0.403386936	0.315110327	-0.375241339	0.104639607	-0.671187869	0.190054091	0.125395782	-2.127025225	-0.666204539	0.355422821	0.734746286	2.000981431
7	3	4	African American	1	1	0	0	0.728090021	0.8333	1	53	0.374673954	-0.744407194	2.949696065	-0.357830777	0.114959892	0.252750316	0.185699434	0.07869952	0.477645365	0.193312605	-0.651658773	-0.978617025	0.191915023	-0.717166425	0.174975314	-0.43450861	-0.360198934	0.163392069	-0.164660904	-0.457656246	-0.276831848	-0.240212357	0.211393702	0.288399431	-0.400486208	-1.148569771	-0.096234149	-0.378429788	-0.603733578	-0.475175233	-0.899696403	-0.442568694	-0.59769024	-1.468467364	-0.633283892	0.223803659	0.929161547	3.309676131
9	4	5	African American	0	0	0	1	0.870254823	0.9189	1	73	0.297708476	-0.898533046	3.047366854	0.029403496	0.181305488	0.299849017	0.329658756	0.14184283	0.711266432	0.332943491	-0.243969543	-0.997935537	0.257548098	-0.861185081	0.648884564	-0.716791625	-0.630015415	0.182983312	0.134915573	0.119054232	-0.317973047	-0.461183255	-0.039266602	0.484420888	-0.369325582	-0.708674759	0.028043376	-0.212447117	-0.586439764	-0.733995154	-1.149736652	-0.261586468	-0.483269012	-1.718678069	-0.886336579	0.585200791	0.931331981	3.022229785
7	4	3	African American	0	0	0	0	0.505144082	0.7931	0	69	0.361925085	-0.76138459	2.71225737	0.197434369	0.281007799	0.261099686	0.339146484	0.310680916	0.658758852	0.364024587	-0.403851112	-0.808293366	1.026168819	-1.109747964	0.565855016	-0.166553896	-0.038490163	-0.68863505	-0.595032733	1.192736583	-0.160105326	-0.261011945	-0.240444501	-0.105005928	-0.791762349	-0.865335753	-0.088061919	0.179812491	-0.322050093	-0.016546542	-0.497771616	0.005543653	0.127200961	-2.183107336	-0.376726918	0.226879444	0.89740789	2.221957903
7	3	4	African American	0	1	0	1	0.342629197	0.4909	1	58.16016427	0.355130145	-0.818989138	3.699064611	-0.448032586	0.175836267	0.265076508	0.235253079	0.172291333	0.537840459	0.251126224	-0.421869816	-1.220343932	0.537513762	-1.080041745	0.48142457	-0.518691608	-0.555218939	-0.394612791	-0.575407601	0.257459439	-0.079818358	-0.13746077	-0.103867142	-0.04555666	-0.480872636	-0.840415832	-0.120299612	0.187694952	-0.452994163	-0.457772338	-0.87714048	-0.10068818	-0.290760765	-1.641329689	-0.715373486	0.011551233	1.01026365	2.643826869
9	4	5	African American	NA	NA	NA	1	0.484615385	0.5538	1	62.31895962	0.284817241	0.049236745	2.740684251	-0.272214146	0.173434811	0.213780629	0.204465757	0.230160113	0.391945767	0.254649165	-0.25297662	-1.217953033	0.845215635	-1.358404942	-0.336661982	-0.167855109	0.003778038	-0.582484689	-0.685717614	1.213518283	-0.38450124	-0.450778226	-0.347701311	-0.146895606	-0.673923402	-1.275881266	-0.380161857	-0.025981245	-0.372265093	0.140487219	-0.673802097	0.850038149	0.665537915	-1.653917141	-0.553258127	0.019920595	1.003207075	2.747854988
9	5	4	African American	1	1	0	1	0.80554894	0.8748	1	68.96646133	0.469481765	-0.49802682	2.871190484	-0.397392749	0.376237906	0.383322056	0.335084688	0.221134233	0.869761801	0.341381653	-0.505311843	-1.136634638	0.368517551	-0.973880583	0.254560405	-0.686950768	-0.3708491	-0.274197323	-0.080684952	0.150362767	-0.276518653	-0.504782185	-0.021092942	0.302803449	-0.389484409	-0.82928385	-0.091696495	-0.19956256	-0.394274598	-0.087130049	-0.823309881	0.584393828	0.307172455	-2.050425645	-0.751636969	0.516100057	1.076651289	2.841420833
7	3	4	African American	0	1	0	0	0.457466063	0.4843	0	69.24024641	0.455409879	-1.04885157	3.264692966	0.411734797	0.403419981	0.4558792	0.546126182	0.409631771	0.901815608	0.608374066	-0.151646112	-0.870886372	0.716343095	-0.97571089	0.540607879	-0.347477955	-0.474304746	-0.435932662	-0.786719765	1.370505405	-0.053546421	-0.421442132	-0.025558941	-0.129469453	-0.334045224	-0.560761875	-0.262842271	-0.006482705	-0.313848042	-0.490912023	-1.157480039	-0.32209799	-0.59095229	-2.140486458	-0.799213479	0.470556207	0.776208897	2.268209097
7	3	4	African American	0	0	0	0	0.210264349	0.2857	0	67.66872005	0.373781788	-0.851913995	3.388857405	-0.093022829	0.323597295	0.369759283	0.392495933	0.266849271	0.697472022	0.356094554	-0.470276294	-1.187367426	0.934555907	-1.108105383	0.751259783	-0.320231187	-0.477440185	-0.525219569	-0.701798694	0.72621098	0.022901539	-0.109016746	-0.122274	-0.293615912	-0.407831479	-1.081748469	-0.301504925	0.194046355	-0.360279747	0.048634527	-0.671620927	-0.15727997	-0.140474159	-1.913355005	-0.562839066	-0.009260355	0.941483947	2.175835211
8	3	5	African American	0	0	0	1	0.409228388	0.6518	1	60	0.358339193	-0.905032977	2.945172257	0.850840632	0.347580143	0.294656838	0.448945484	0.385636107	0.566010358	0.398321385	-0.459710623	-1.039096762	0.903634349	-1.070893271	0.42615371	0.034389177	-0.145412899	-0.757461627	-0.818348731	1.608490755	-0.006156513	-0.305452605	-0.241602201	-0.302733359	-0.661810864	-0.699314307	-0.275200988	0.422033191	-0.22794795	-0.060042041	-0.660047132	-0.310900101	-0.153715029	-2.026405046	-0.383621561	-0.062365762	0.965352533	1.955995245
8	4	4	African American	0	1	0	1	0.239342701	0.5743	1	61	0.511057493	-0.777008432	2.418040925	0.643495581	0.518823999	0.417546758	0.508854014	0.526239057	0.793451731	0.63444425	0.246273397	-0.800423499	1.101164958	-1.249296398	0.300216693	-0.045635971	-0.202673308	-0.560122036	-0.98741205	1.969251588	-0.347401349	-0.642633556	-0.507488093	-0.402529806	-0.678348448	-0.044345403	-0.250670408	0.234930805	-0.311166692	-0.021518945	-0.912788109	0.508605974	0.103095506	-2.372066427	-0.651587459	0.483550893	0.417575636	1.777021827
7	3	4	African American	0	0	0	0	0.391259824	0.4594	0	74	0.359986324	-0.664537913	2.922411837	0.375844156	0.359390746	0.405055804	0.489044539	0.420563091	0.794235915	0.521684787	-0.250305499	-1.072744066	0.954440648	-1.041455845	0.55048107	-0.200649936	-0.256081337	-0.575776597	-0.935326927	1.162604705	-0.009130982	-0.177375651	-0.176786193	-0.318978762	-0.547658632	-0.83133629	-0.304363066	-0.006657268	-0.268435684	-0.046831931	-0.862279284	0.504577545	0.226854644	-2.370739507	-0.546434364	0.172904821	0.854459461	2.221416154
7	3	4	African American	0	0	0	0	0.284924982	0.0563	0	75.89869952	0.629233592	-1.004379664	3.993023008	-0.579787195	0.070548747	0.223163727	0.176413698	0.082758998	0.524240759	0.201136848	-0.476429181	-0.82250034	0.349329668	-0.425964679	0.806021039	-0.613214864	-0.573523658	-0.243129307	-0.47316997	-0.111816734	0.217428268	-0.071547765	0.332885706	-0.016271992	-0.406629603	-0.702443508	0.079962687	-0.489064772	-0.340394841	-0.493701668	-1.048789303	-0.543752951	-0.580495403	-1.553175041	-0.936320552	0.094469441	1.166499233	2.626458569
7	4	3	African American	0	1	0	0	0.794010479	0.7551	0	59	0.454793787	-1.245617379	3.334480396	-0.597972521	0.272247477	0.411865837	0.301385613	0.158012129	0.787730686	0.222960124	-0.384378133	-0.859011072	0.071624177	-0.599036402	0.729849659	-0.937441298	-0.894271243	0.06691982	0.162772972	-0.658899026	0.107747282	-0.043510757	0.318462959	0.577490361	0.164430057	-0.708915328	0.089416603	-0.102252914	-0.419637178	-0.829764222	-1.148772898	-0.744510552	-0.831439261	-1.571178436	-1.131638181	0.437992483	1.350977672	2.759144602
7	3	4	African American	0	0	0	0	0.556751608	0.7315	0	59.61943874	0.573286685	-0.903572987	3.602776149	0.113149624	0.275438342	0.306282809	0.384451831	0.371694176	0.757194875	0.376107011	-0.486265211	-0.920197623	0.348906754	-0.678049984	0.634844079	-0.712114309	-0.519601855	-0.082529052	-0.246333895	0.082507476	-0.222071343	-0.398250193	0.245734817	0.147866438	-0.282762011	-0.506277501	-0.120777371	-0.34736768	-0.40171361	-0.525265537	-1.00458444	-0.149682857	-0.335475329	-1.851173539	-0.742682609	0.230064085	1.24547486	2.542936194
7	4	3	African American	NA	1	NA	1	0.901357466	0.9044	1	59.04449008	0.418525081	-0.928752414	3.536075356	-0.13551689	0.214404222	0.30518404	0.327857956	0.190637054	0.732024278	0.287402581	-0.460725773	-1.1977387	0.280799419	-0.696293982	0.777206212	-0.693846643	-0.581356594	-0.046565413	0.087063776	0.069506879	-0.217642979	-0.347094976	0.32245498	0.430591016	-0.265367578	-0.873700803	-0.086887283	-0.389149869	-0.44320944	-0.501856573	-1.102438202	-0.312333863	-0.425078449	-1.645390691	-0.824296505	0.430577834	1.198996695	2.78472769
7	3	4	African American	0	NA	NA	0	0.307096928	0.5124	NA	70.21765914	0.534608869	-0.906369356	3.412968825	0.226236391	0.165356388	0.264019783	0.285101553	0.216027219	0.490125973	0.249324668	-0.443034555	-1.109779645	0.936728516	-1.104906037	0.336342185	-0.424567637	-0.475905114	-0.528134516	-0.597582309	0.599506616	0.091627785	-0.160758848	-0.213963952	-0.220637807	-0.517626471	-0.861457317	-0.329385383	0.02619281	-0.539110087	-0.466477375	-1.084517671	-0.018703016	-0.263609871	-1.668930413	-0.750093664	-0.001732155	0.920496023	2.547523261
7	3	4	African American	0	0	0	0	0.372267206	0.6582	0	66.26146475	0.354091464	-1.018837888	3.744375894	0.023504172	0.245886178	0.336958283	0.310551055	0.299823645	0.628124875	0.31923897	-0.285462823	-0.897387499	0.490795237	-0.86523167	0.761203935	-0.503917407	-0.501916726	-0.265577471	-0.420896815	0.270884853	-0.036234767	-0.13234821	-0.013188098	0.129077048	-0.514455933	-0.560849215	-0.121469502	-0.285071659	-0.539446205	-0.478354092	-1.14367081	-0.157135813	-0.407289263	-1.831902505	-0.757428753	0.354757655	1.026444001	2.537101641
7	4	3	African American	0	0	0	1	0.729030722	0.4685	1	62.97330595	0.370173173	-0.901688559	2.756104593	-0.214629245	0.226617622	0.289876967	0.294045268	0.243231732	0.579673698	0.367158311	-0.205939528	-1.193386155	0.893715295	-0.782188641	0.58222985	-0.027704283	-0.253827122	-0.539422126	-0.566107845	1.543661116	-0.22376216	-0.313168147	-0.023035678	-0.112626724	-0.591729229	-0.780189084	-0.291032864	-0.204086723	-0.455086474	-0.435771224	-1.114873378	-0.349317696	-0.400349854	-1.833489644	-0.865335556	0.068927164	0.894626949	2.683615586
7	3	4	African American	0	0	0	0	0.279864253	0.5014	0	59	0.566935904	-0.864877593	3.589165217	0.158248517	0.238841696	0.323093784	0.384743767	0.248681795	0.710614808	0.389288914	-0.347822603	-0.929140935	0.633837416	-0.88632412	0.649556553	-0.371134654	-0.361263773	-0.398424616	-0.582792073	0.65661804	-0.120608862	-0.249818179	0.031717363	-0.042507046	-0.453224192	-0.678043264	-0.207176995	-0.190251537	-0.375921261	-0.151817659	-0.977807568	0.279932357	-0.101327876	-2.077168171	-0.537435269	0.348255272	0.901395542	2.286563256
7	3	4	African American	NA	1	0	NA	0.40336985	0.6058	NA	66.2587269	0.321565147	-0.668523751	2.788256139	-0.053148199	0.185585318	0.223757907	0.243531832	0.190745332	0.487312694	0.264162678	-0.297026793	-1.141092423	0.797509674	-1.175131094	0.247413904	-0.116902119	-0.208217758	-0.340265681	-0.493633808	0.964817041	-0.095944905	-0.222359554	-0.452859667	-0.088663073	-0.717816091	-1.078916927	-0.234382023	-0.015303799	-0.44120074	-0.088875838	-0.930088953	-0.12703089	-0.153913463	-1.936174095	-0.766973121	0.094219904	0.886824869	3.025999976
7	3	4	African American	0	1	0	0	0.347904263	0.62	0	70.71594798	0.198788636	-0.496042794	3.971137223	-0.388064988	0.12565398	0.24696303	0.216113116	0.138771252	0.416991128	0.22569096	-0.5387387	-0.942478388	0.903701153	-0.967150577	0.357351109	-0.334875943	-0.1972005	-0.564871207	-0.758831959	0.346642978	-0.07024939	-0.12863668	-0.152654965	-0.245671646	-0.533389223	-1.165906804	-0.237929999	-0.168496133	-0.437293829	0.082631512	-0.807417617	0.769032363	0.357045189	-1.605942672	-0.70315916	-0.260029286	1.07844376	2.487714658
7	3	4	African American	0	0	0	0	0.26531317	0.5456	0	70.64750171	0.456506879	-0.944875785	3.754535707	-0.043570886	0.216136655	0.299868316	0.330530307	0.21920385	0.640196649	0.338208813	-0.449538925	-0.990508025	0.707059456	-0.741395907	0.725549302	-0.36077105	-0.405393713	-0.448596267	-0.615032067	0.396200946	0.03915852	-0.142858284	0.044369709	-0.119942573	-0.483800649	-0.748426547	-0.211273784	-0.117201425	-0.463188304	-0.321134159	-1.079091933	0.116771441	-0.203676556	-1.798640818	-0.760744363	0.213899286	1.001864723	2.324202549
7	3	4	African American	NA	1	0	NA	0.613467492	0.6252	NA	56.74195756	0.496269879	-0.630043566	3.546592651	-0.255563375	0.123092564	0.276378005	0.249550687	0.149998565	0.522525892	0.22680084	-0.594007493	-1.085945461	0.274167346	-0.739507651	0.261268685	-0.617724662	-0.453574688	-0.091640969	-0.207687224	-0.147302493	-0.259127926	-0.307656318	0.15049777	0.179110836	-0.357122361	-0.95169479	-0.060490119	-0.377215202	-0.686193262	-0.22969971	-0.980702437	0.06969822	-0.23365375	-1.57358033	-0.877986102	0.195571772	1.180179743	2.964180187
7	4	3	African American	0	1	0	0	0.820695404	0.7911	0	66.60643395	0.416369073	-0.926370518	3.069622	0.14501545	0.240221024	0.311973213	0.348746464	0.253025537	0.691474525	0.312925153	-0.449781768	-1.218882867	0.277850952	-0.878303255	0.435594723	-0.659132075	-0.596919511	0.051895265	-0.053899198	-0.050602385	-0.290336319	-0.394451381	0.169556681	0.414753648	-0.311740345	-0.60472349	-0.147045061	-0.383233607	-0.526964796	-0.609899136	-1.154128454	-0.334854849	-0.617088665	-1.676851153	-0.687181013	0.503981097	1.005323529	3.254609594
7	3	4	African American	0	1	0	0	0.287520838	0.4268	0	50	0.395963155	-0.852917197	3.215397609	-0.039772643	0.364490098	0.428601372	0.443290373	0.391416046	0.876155016	0.516733901	-0.064498175	-0.75751525	0.807008811	-1.048210491	0.578249118	-0.339599039	-0.283474451	-0.405609379	-0.7242905	0.885371789	0.020902395	-0.33751605	-0.16406371	-0.117479304	-0.498805491	-0.728572227	-0.17665754	-0.130155048	-0.284165429	-0.207627856	-0.968552442	0.333863732	0.013538807	-2.248716804	-0.678379257	0.459271451	0.762629372	2.182460714
7	4	3	African American	0	0	0	1	0.819349845	0.8726	1	63.19780972	0.481727361	-0.88188909	3.595979184	-0.415690322	0.14822179	0.301562961	0.255081708	0.084708532	0.621037731	0.218846446	-0.536882488	-0.94372479	0.065684428	-0.558739964	0.684988002	-0.909156978	-0.707304583	-0.012680277	0.121008686	-0.526353083	-0.068372971	-0.118805386	0.445782279	0.421225366	-0.118550256	-0.874801797	0.067884994	-0.318309747	-0.451253595	-0.738177271	-1.023942708	-0.569630749	-0.576241481	-1.523282685	-0.808437306	0.33793221	1.199671541	2.691408214
7	3	4	African American	0	1	0	0	0.47641105	0.7455	0	63	0.626092722	-0.360209151	1.65742507	0.100013682	0.255855267	0.320612542	0.325912317	0.315114214	0.624800091	0.413032723	-0.009190624	-1.334893971	1.075046344	-1.313669945	0.201804432	-0.278955439	-0.20573242	-0.58059292	-0.472892007	1.699457661	-0.588383176	-0.454293904	-0.478457037	-0.127868844	-0.693109466	-1.026265616	-0.294735842	0.191738046	-0.492707056	-0.232548752	-0.958349437	0.077298564	-0.017203237	-1.797368362	-0.530489357	0.256995634	0.655430776	2.921445989
7	3	4	African American	1	0	0	0	0.385960943	0.6537	1	66	0.499547494	-0.834454565	3.554747517	0.368847565	0.325061636	0.360706533	0.458487694	0.321756373	0.736259038	0.428868889	-0.260199679	-0.871036873	0.702584496	-0.838550105	0.626589433	-0.174633587	-0.320148799	-0.399858086	-0.825806921	0.956986201	-0.101234794	-0.322541456	0.017977663	-0.227465423	-0.391158982	-0.565551198	-0.271668375	0.012307064	-0.266023899	-0.223522518	-0.928134546	0.207945608	-0.038969318	-2.311149514	-0.657147446	0.277199649	1.002943902	2.068353044
7	3	4	African American	0	1	0	0	0.57551798	0.6269	0	67	0.268825081	-0.69179765	3.558082535	-0.182173313	0.154262574	0.295097379	0.281999621	0.171099963	0.569826677	0.276751333	-0.449096074	-1.023045961	0.608270496	-0.973677631	0.36764681	-0.425650685	-0.44553438	-0.280252429	-0.328414467	0.236842356	-0.255986144	-0.307537537	-0.063499004	0.239544098	-0.583871231	-0.826737549	-0.232737135	-0.248376587	-0.409011108	-0.505353629	-0.932071934	-0.380067916	-0.53068021	-1.613344128	-0.862724702	0.309976083	0.929832253	3.070678362
7	4	3	African American	0	0	0	0	0.36684925	0.3254	0	57.2073922	0.264050073	-0.588137355	3.85277823	-0.196419054	0.225355529	0.328557215	0.325765175	0.211212188	0.647524534	0.316428726	-0.495412753	-1.19163251	0.595662624	-0.952721931	0.598652052	-0.421258144	-0.366101022	-0.340254418	-0.472973557	0.278929067	-0.155212827	-0.341108309	0.095705367	-0.11286776	-0.484046832	-0.858667209	-0.186622292	-0.10246347	-0.430124948	-0.025587064	-0.713606127	0.248714345	0.083098179	-1.795529836	-0.726660012	0.128192123	1.120661152	2.451551164
7	3	4	African American	0	0	0	0	0.538985473	0.7175	0	74.69404517	0.430970966	-0.962826087	3.743358864	-0.3154871	0.176473649	0.326386172	0.282789158	0.088259723	0.725026044	0.232751613	-0.628868857	-1.049956315	0.208349877	-0.599340495	0.682038662	-0.799438474	-0.612049857	-0.065454129	-0.292609992	-0.368605112	-0.117709871	-0.261572153	0.327425176	0.160086777	-0.253075159	-0.523915201	-0.020346016	-0.345634877	-0.384841221	-0.275541618	-0.899604572	-0.327956932	-0.427383733	-1.649553514	-0.795200962	0.319030359	1.179294685	2.478423181
7	3	4	African American	0	0	0	1	0.657859014	0.6321	1	59	0.324540219	-0.434987762	3.091363343	0.781058718	0.441898121	0.40466719	0.571386827	0.433738801	0.872510636	0.446957921	-0.357140961	-0.860850203	0.746243063	-1.002447601	0.575068455	-0.386483416	0.040105916	-0.37572549	-0.578560286	0.793696857	-0.33316727	-0.542281703	-0.076689031	-0.077111181	-0.477141333	-0.705968962	-0.15933366	-0.108169202	-0.342057044	-0.024888095	-0.578847138	0.426732604	0.261430925	-2.474812016	-0.403604842	0.532687789	0.917001181	1.981915756
7	3	4	African American	0	0	0	0	0.618647297	0.6209	0	71.91238877	0.24326878	-0.511403301	2.979942834	-0.18382923	0.106362966	0.24256176	0.262200584	0.164537654	0.627809951	0.206310081	-0.637865746	-1.049758442	0.535937258	-0.9159333	0.024800233	-0.599326931	-0.315751637	-0.368150926	-0.107099577	-0.268221159	-0.254440285	-0.338504463	-0.033863844	0.277819476	-0.370178421	-1.111808451	-0.080722777	-0.350010066	-0.404812463	0.001492087	-0.641405235	0.504880023	0.200755322	-1.80709707	-0.666552743	0.344457989	0.869358792	3.217970199
7	4	3	African American	1	0	0	1	0.651095499	0.7866	1	72.94455852	0.232180782	-0.696662441	2.685648329	0.974450017	0.379977205	0.347349517	0.500144284	0.478014157	0.708276182	0.495341616	-0.164605454	-1.015752928	1.100739911	-1.335616944	0.093385155	0.086077914	-0.171418794	-0.680058205	-0.770564928	1.913355251	-0.244731875	-0.431210001	-0.480990835	-0.201156247	-0.671627301	-0.627017258	-0.416129021	0.103667439	-0.282887256	0.051734481	-0.858382279	0.202223657	-0.002096754	-2.123790452	-0.45450199	0.261246358	0.709701835	2.242681523
7	4	3	African American	0	0	0	1	0.620838295	0.5602	1	64	0.316122987	-0.460054799	3.735421859	0.498728846	0.230344337	0.359441382	0.454344676	0.308753289	0.737657654	0.42966996	-0.367063005	-0.921374734	0.659537937	-1.058989999	0.291728071	-0.128909591	-0.150524835	-0.498436356	-0.68512661	0.870386922	-0.417335554	-0.485156573	-0.018888144	-0.131697994	-0.525477784	-0.71944692	-0.219050838	-0.26820412	-0.397756991	-0.15257817	-0.821463681	0.230095043	-0.01070107	-2.041265733	-0.567320031	0.248237059	0.804682195	2.472999015
7	3	4	African American	0	0	1	1	0.441247916	0.7526	1	58	0.296425246	-0.773278213	3.08329403	0.341151586	0.165884573	0.233858262	0.290998991	0.204828503	0.465742302	0.336465554	-0.111135997	-1.256189611	1.028512955	-1.085191917	0.444533629	-0.089025362	-0.20757036	-0.61130788	-0.756442062	1.507393879	-0.149348808	-0.318933965	-0.326927913	-0.207892814	-0.769228183	-1.005370231	-0.279006144	0.276663678	-0.477622087	-0.360830193	-0.829469467	0.613638394	0.105252778	-1.819786158	-0.730198845	0.151679099	0.59687211	2.340597876
7	3	4	African American	0	1	0	1	0.472183853	0.4584	1	59	0.55809532	-0.992261102	3.423391499	-0.176045408	0.241934937	0.383998652	0.406262277	0.376962399	0.890917745	0.467094021	-0.506518419	-0.97571562	0.444349299	-0.714579943	0.391563076	-0.520131195	-0.447067395	-0.084623502	-0.278884519	0.234293579	-0.183399785	-0.262198545	0.273913208	0.103464397	-0.187733033	-0.765662024	-0.191487717	-0.268716971	-0.349454352	-0.496766598	-1.141231004	-0.327008924	-0.543942933	-1.996630931	-0.679599719	0.305404756	1.065470675	2.695342788
7	3	4	African American	0	0	0	1	0.431447964	0.5152	1	50.5982204	0.417592343	-0.750123912	3.617457175	0.260248697	0.328095116	0.410764265	0.48024917	0.342583553	0.852456239	0.497675135	-0.197233927	-0.957573495	0.594567736	-0.949688879	0.484565107	-0.479470016	-0.434610279	-0.237053262	-0.783207263	0.688402271	-0.097902537	-0.425986466	-0.141042925	-0.134075313	-0.427601338	-0.574133363	-0.162387786	-0.132490912	-0.354011163	-0.223298636	-0.947481188	0.308018462	-0.03111325	-2.216746356	-0.758199654	0.44353182	0.792382818	2.256309737
7	4	3	African American	0	0	0	0	0.571445582	0.5783	0	74	0.464752617	-0.606142369	3.161710634	0.031176497	0.247411598	0.330490398	0.375495753	0.340417618	0.800576754	0.417535171	-0.463215238	-1.117363559	0.657598071	-1.038315953	0.563129489	-0.571417219	-0.312274851	-0.494243352	-0.508718201	0.696889791	-0.244108713	-0.416528172	0.004757125	0.075418061	-0.505388165	-0.839799487	-0.233134036	0.036015732	-0.282483638	-0.042494003	-0.748701336	0.412681285	0.134687642	-2.06725372	-0.544814193	0.314334933	1.046505145	2.5659522
7	3	4	African American	0	1	0	0	0.310145273	0.2591	0	70	0.472693747	-0.941786725	3.116180585	-0.232154445	0.273333889	0.346120858	0.356825954	0.282245779	0.846749114	0.406743823	-0.347140026	-0.928374549	0.687758679	-0.870998065	0.695641963	-0.579068401	-0.414397838	-0.361489704	-0.375882735	0.592027511	-0.05026092	-0.355195314	0.0079925	0.062268516	-0.459269656	-0.893265365	-0.122248841	-0.057564483	-0.449794733	-0.383425193	-0.881248806	-0.016925974	-0.182937366	-2.041252212	-0.612627198	0.495661828	1.004044844	2.335314089
7	4	3	African American	0	1	1	1	0.567063587	0.5433	1	59	0.386067799	-0.695669231	3.507871313	-0.01660369	0.291333794	0.414953091	0.440559112	0.317923495	0.857143565	0.442632706	-0.370434195	-1.018234696	0.608991854	-0.867361759	0.511724692	-0.47729004	-0.357888566	-0.278460974	-0.549794009	0.569449555	-0.108989885	-0.344443648	0.026484458	-0.061853119	-0.386103574	-0.748648241	-0.171228925	-0.081708037	-0.286685628	-0.267938913	-0.923942257	0.401952648	0.066490474	-2.165240489	-0.65535096	0.443738828	0.983823458	2.283387366
7	3	4	African American	0	1	0	1	0.60733508	0.7207	1	56	0.211661417	-0.60635705	3.275187898	0.040673949	0.206267135	0.343595482	0.352280954	0.23656085	0.713712132	0.337460056	-0.516899126	-1.159644527	0.756149715	-1.02991785	0.591777258	-0.505490744	-0.39205439	-0.357662052	-0.347556614	0.451048207	-0.307190865	-0.398879757	-0.138691748	-0.007907964	-0.583138557	-0.921000881	-0.370819412	0.150707364	-0.367404077	0.004128114	-0.767384344	0.111276367	0.019859537	-1.931663796	-0.64150108	0.165587099	1.020258484	2.629919922
7	3	4	African American	NA	1	0	NA	0.529911884	0.6677	NA	64.03832991	0.241787847	-0.506670461	3.058555624	0.240315339	0.095531728	0.163638567	0.228414974	0.166547373	0.514126046	0.252606266	-0.513405496	-1.081981294	0.567011069	-1.028259274	0.148856469	-0.252451006	-0.229773848	-0.310707786	-0.274818829	0.493161509	-0.351787457	-0.558412044	-0.123409877	0.2289564	-0.616227494	-0.806086004	-0.169756791	-0.344215859	-0.441362982	-0.235046172	-0.78147472	0.107614486	-0.026155355	-1.797937712	-0.615634392	0.298565487	1.006832017	3.195994305
7	3	4	African American	0	1	0	0	0.340342939	0.6	0	67	0.25876028	-0.698786201	3.21350294	-0.19320924	0.251977586	0.351314002	0.36913331	0.266540592	0.75653579	0.397406748	-0.485276378	-1.09518619	0.654119318	-0.937635796	0.738507443	-0.497370383	-0.196896403	-0.540177083	-0.580321048	0.467155746	-0.276325056	-0.397714582	-0.080776871	-0.140823767	-0.606683321	-0.955426813	-0.232654414	-0.163401794	-0.310074739	0.047591985	-0.647085243	2.015384398	0.933109694	-1.978364278	-0.632617031	0.142893159	0.979415663	2.203074085
8	5	3	African American	1	1	0	1	0.647130269	0.8303	1	55	0.271725881	-0.799366254	2.142504198	1.001698953	0.643788721	0.481411652	0.688346584	0.818548661	0.971688772	0.70826119	-0.266024298	-1.023952571	1.137415353	-1.305385141	0.305939131	-0.320685526	-0.188503095	-0.567746745	-0.561813073	1.323576789	-0.395539024	-0.643803084	-0.464830426	-0.175256604	-0.776344792	-0.270271518	-0.312024911	0.211527017	-0.2437569	-0.043393919	-0.633131328	0.491048278	0.385435818	-2.410996105	-0.248546623	0.417948774	0.73705883	1.92239169
7	4	3	African American	0	1	0	1	0.790366754	0.8753	1	67	0.577838873	-1.02939242	3.317312576	-0.254155597	0.163788386	0.338258399	0.308133175	0.145631755	0.759620362	0.216334454	-0.619901409	-0.797821514	0.093276579	-0.502860757	0.503798281	-0.81282656	-0.592770192	0.232016127	0.30645716	-0.645132749	-0.071419554	-0.257946914	0.405362259	0.570516545	-0.19983408	-0.661408802	0.084434307	-0.390964487	-0.488474367	-0.675409194	-1.124067046	-0.369114889	-0.518540017	-1.730607224	-0.828006082	0.432830752	1.179615392	2.82744358
8	4	4	African American	1	1	0	1	0.663717552	0.7409	1	60.91170431	0.376904625	-1.007292238	2.969437789	0.897235622	0.337755846	0.390008869	0.522606248	0.362138179	0.767299192	0.493811367	-0.0931321	-0.679729317	0.864157645	-1.102488838	0.391257324	-0.122323173	-0.367703231	-0.439792326	-0.722777588	1.589144553	-0.153278048	-0.374177943	-0.21708444	-0.158079933	-0.446611842	-0.819941616	-0.309723276	-0.148303973	-0.417416397	-0.287947314	-1.037542324	0.260586564	-0.241372938	-2.07585908	-0.716396584	0.334867849	0.701681954	2.365581974
7	3	4	African American	0	1	0	0	0.427423196	0.3668	0	65.04312115	0.399919706	-0.773256746	3.365297418	0.074660193	0.201860394	0.211458623	0.266694913	0.234769755	0.559007451	0.34439471	-0.238168715	-0.940729387	0.603804635	-0.928661171	0.327487244	-0.184640621	-0.1769385	-0.505310625	-0.532225997	1.164277957	-0.297853652	-0.442286984	-0.002231197	-0.00044605	-0.523115452	-0.864011453	-0.203712185	-0.204107076	-0.473497435	-0.376519185	-0.952432376	-0.040252574	-0.265269791	-1.882697304	-0.67680482	0.224320611	1.049637626	2.629198779
7	4	3	African American	0	1	0	1	0.349583234	0.5372	1	58	0.496370312	-1.248924988	3.392772505	0.204470398	0.523245439	0.439172591	0.487419397	0.537060534	0.821713798	0.538774508	-0.238135526	-0.879308575	0.71884456	-0.96667744	0.795223389	-0.395707211	-0.492924519	-0.570728691	-0.825774465	1.053994364	0.125146757	-0.214511186	0.045702472	-0.274131234	-0.377908621	-0.491205624	-0.217001941	0.264867205	-0.298714187	-0.38625666	-0.960860668	-0.138993496	-0.367883009	-2.199044175	-0.63789158	0.35834657	0.85365181	1.881139164
7	3	4	African American	0	0	0	0	0.207513694	0.1824	0	59	0.513888978	-0.891957775	3.716317381	-0.166498731	0.27585178	0.418578988	0.402258328	0.348404448	0.834157481	0.393634393	-0.348275547	-0.970562951	0.666895507	-0.8485124	0.838271574	-0.413693098	-0.405006367	-0.413709698	-0.718053706	0.255717985	0.185670886	-0.06312164	0.166663138	-0.241497456	-0.381719708	-0.882533532	-0.192508133	0.080977024	-0.409927626	-0.217293355	-0.904658986	0.156156482	-0.090768461	-2.076023316	-0.610748388	0.284192231	0.964293978	2.035392193
7	3	4	African American	0	0	0	0	0.147701834	0.3477	0	44	0.387806177	-0.666496059	3.535665149	-0.01439629	0.356189261	0.399677304	0.44255457	0.460988317	0.803499166	0.486654017	-0.076194487	-0.934974007	0.803679018	-1.189984325	0.521742975	-0.075026028	-0.172477581	-0.620695605	-0.928420421	0.973002402	-0.182859823	-0.302083589	-0.08650008	-0.342211344	-0.535207873	-0.987107758	-0.245779564	0.000756664	-0.361271911	0.060964235	-0.869005289	0.250655153	0.136603856	-2.115894275	-0.357183212	0.154780731	0.779101354	2.033175754
7	3	4	African American	0	0	0	1	0.420385806	0.3723	1	69.2183436	0.152281173	-0.875726203	3.285625786	0.011636035	0.330437244	0.361424829	0.404165794	0.265838936	0.717884289	0.341233399	-0.355825693	-1.244824642	0.690224626	-1.138386448	0.500424485	-0.243582581	-0.326494869	-0.556294749	-0.685135795	0.736250496	-0.022515604	-0.264530758	-0.081948513	-0.108750776	-0.366790004	-1.164928021	-0.306012641	0.143347973	-0.131317999	0.064622648	-0.631634947	0.104345725	0.023736921	-1.988105985	-0.651457381	0.133520314	1.085119042	2.418345201
7	3	4	African American	0	0	0	0	0.496999286	0.3217	0	51	0.159859081	-0.332907994	3.18308685	-0.028067791	0.130240881	0.256243873	0.283233846	0.170567557	0.642192963	0.258156737	-0.479518853	-0.999006961	0.839442908	-0.995589776	0.208217151	-0.4593647	-0.228373381	-0.475330053	-0.29537827	0.278128588	-0.082990915	-0.360251872	-0.208747798	0.124903208	-0.569725583	-1.075861717	-0.205084578	-0.217360931	-0.335300892	-0.072013852	-0.557888357	0.790749988	0.492815287	-1.989234841	-0.627844626	0.241075203	0.906754398	2.630279416
7	4	3	African American	0	1	0	NA	0.509061681	0.6547	NA	58.091718	0.277249469	-0.762208397	3.768572441	0.127791928	0.264422726	0.34912683	0.355390452	0.237025669	0.646784897	0.355072182	-0.321973404	-1.101944641	0.683017976	-1.054858838	0.50698192	-0.336065841	-0.419215357	-0.56136535	-0.740028267	0.808275499	-0.150196339	-0.304075441	-0.171686389	-0.118290119	-0.480609212	-0.719834757	-0.218683492	0.043818234	-0.42687137	-0.303501153	-0.91905506	-0.199180723	-0.26047881	-1.85732791	-0.746872681	0.191548859	0.887673158	2.447679261
7	4	3	African American	1	0	0	0	0.276923077	0.462	1	67	0.43402648	-0.577030798	3.320690372	-0.022661313	0.251630376	0.379656424	0.427368743	0.323883157	0.840366453	0.435358467	-0.406192814	-0.789081964	0.746297827	-0.849658851	0.514065598	-0.410761897	-0.152449196	-0.376641041	-0.633552891	0.42230452	-0.131347066	-0.344044151	0.055765223	-0.212007579	-0.519283364	-0.808708465	-0.147365484	-0.207750057	-0.268675175	0.034245183	-0.694441755	0.944107905	0.507058925	-2.202695497	-0.567572282	0.216403162	0.973316607	2.175958218
6	3	3	African American	0	0	0	0	0.217313646	0.2628	0	70	0.441725599	-0.823260582	3.880511845	-0.220244982	0.19056366	0.309967034	0.267197734	0.166535114	0.619869255	0.272845317	-0.288356723	-1.166172393	0.503135737	-0.82187459	0.506029492	-0.508713044	-0.369610713	-0.389569305	-0.686304588	0.402453914	0.225287716	-0.092724558	-0.005655576	-0.140242215	-0.469878214	-0.760825061	-0.120346927	-0.111655956	-0.332826797	-0.067516931	-0.884312882	0.113757026	-0.024953188	-1.858686748	-0.603169175	0.298200019	1.05686396	2.204417751
7	3	4	African American	0	1	0	0	0.135687068	0.455	0	63.38124572	0.405702524	-1.01472974	3.601246222	0.344528384	0.248764562	0.316013249	0.392860087	0.185949785	0.65864863	0.32529301	-0.38112078	-0.831586522	0.744200454	-0.783816651	0.698774323	-0.344696616	-0.341368242	-0.492015992	-0.676922455	0.664646337	-0.10922046	-0.371765536	0.10469024	-0.059384121	-0.460584983	-0.726331029	-0.17554916	-0.061697462	-0.383092927	-0.058145377	-0.965438076	-0.102000952	-0.18686406	-2.049091805	-0.7570377	0.259514776	1.00275691	2.172199442
7	3	4	African American	0	0	0	0	0.288866397	0.3028	0	51	0.296350715	-0.851041826	4.58440532	-0.581147517	0.069863018	0.21556909	0.110765163	0.016275414	0.423389566	0.118666562	-0.486181466	-1.19010536	0.290494852	-0.48492343	0.84712704	-0.587152284	-0.447480115	-0.340634288	-0.503198441	-0.234364564	0.086831553	-0.129235942	0.244316553	0.042756267	-0.449244962	-0.812417115	0.110766289	-0.16581624	-0.405439494	-0.037344253	-0.790136586	-0.239803011	-0.217463054	-1.414210682	-0.682632176	0.28915028	1.105156789	1.912602506
7	3	4	African American	0	1	0	0	0.226720648	0.4006	0	50	0.402327396	-0.807907337	3.640168133	-0.22318152	0.280721415	0.341147452	0.362118895	0.291006403	0.736862955	0.382170429	-0.450528473	-1.060188256	0.698253924	-0.865730415	0.708606523	-0.358344518	-0.350613843	-0.563957137	-0.576754111	0.562323298	-0.151797354	-0.323294717	0.082740497	-0.112191989	-0.39238249	-1.007260567	-0.224890265	-0.065365584	-0.288870168	-0.224606672	-0.868997587	0.040875509	-0.044447325	-1.963937545	-0.497517627	0.092439391	1.223887134	2.42892553
7	4	3	African American	0	0	0	0	0.483079305	0.4052	0	59.1156742	0.412591959	-0.769622485	3.369880548	-0.28608055	0.075530971	0.201509524	0.202252385	0.099778802	0.571547036	0.224109847	-0.597072626	-1.003843994	0.26121439	-0.709814473	0.239761636	-0.47399465	-0.524734217	-0.226321207	-0.223605285	0.124450795	-0.182637623	-0.264135894	0.216419635	0.251783214	-0.427409117	-1.017264997	-0.158098437	-0.181880814	-0.422675546	-0.561623604	-0.882268698	-0.39899938	-0.514797925	-1.635814431	-0.781208159	0.333815655	1.067741316	3.184510235
7	3	4	African American	NA	NA	0	NA	0.164360562	0.17	NA	48.77207392	0.137332833	-0.863142124	3.333828266	-0.650360397	0.230251447	0.323752234	0.267087083	0.199900234	0.616264804	0.311717688	-0.411821376	-1.051567202	0.9610727	-1.207658482	0.68067377	-0.414528962	-0.454460039	-0.578621936	-0.612382896	0.450098743	0.113379762	-0.084966371	-0.352385156	-0.102013868	-0.523870014	-1.093944567	-0.316307494	0.266248247	-0.335165691	-0.192827207	-0.726146668	-0.053587405	-0.115135931	-1.683863164	-0.651835911	-0.048878668	0.985239796	2.453871343
7	3	4	African American	NA	1	NA	NA	0.436484877	0.6143	NA	59.42231348	0.173995906	-0.526017301	3.319072394	-0.126290911	0.277599509	0.312373845	0.358130311	0.233010894	0.716627384	0.389334146	-0.535082382	-1.264938276	0.816746325	-0.850408711	0.350172719	-0.450715421	-0.326073873	-0.503302108	-0.568248805	0.682445669	-0.283957406	-0.415653893	-0.069265863	-0.020918088	-0.550724521	-0.992517736	-0.23583793	0.019895848	-0.203311844	0.016267704	-0.590168882	0.427764378	0.312599335	-2.136764476	-0.638805062	0.159587278	1.01071507	2.44630799
9	4	5	African American	0	0	0	0	0.81446773	0.8487	1	54.01232033	0.463921753	-0.980717293	3.841529769	-0.351329959	0.129221662	0.294252406	0.210032016	0.105594088	0.561782782	0.152614849	-0.670946643	-0.964092991	0.10971492	-0.5048939	0.816718808	-0.82540472	-0.782700304	0.057534554	0.099084909	-0.78304877	-0.130124474	-0.301401533	0.330725074	0.444602512	-0.216774522	-0.541152854	0.055890974	-0.38357256	-0.49271977	-0.485141823	-1.01937002	-0.594603877	-0.686379278	-1.374442836	-0.811526237	0.421477115	1.254572842	2.763375055
7	4	3	African American	0	1	0	1	0.790676352	0.8104	1	70.4421629	0.142864383	-0.688218067	3.359366791	0.405890168	0.173988396	0.292635891	0.394735913	0.104902973	0.710757265	0.247592286	-0.615114588	-0.909277908	0.702470136	-0.750438456	0.73527045	-0.452925854	-0.369891002	-0.414721889	-0.15303274	0.141076951	-0.17702077	-0.371750858	0.20183387	0.208610982	-0.373107559	-0.905102768	-0.196866354	-0.226348313	-0.332803531	-0.268084122	-0.715624982	0.134669664	-0.114520092	-2.0867232	-0.781456666	0.117589076	1.090231099	2.805221241
7	4	3	African American	1	1	0	0	0.27120743	0.5699	1	65.5797399	0.274872633	-0.520882187	3.36365616	0.316470295	0.21319313	0.252211532	0.311608943	0.186476662	0.622781177	0.285719265	-0.403569453	-0.996070317	0.901557457	-1.087845924	0.435057733	-0.212833438	-0.121428664	-0.590595681	-0.554576143	0.64175348	-0.074327192	-0.336885006	-0.26347158	0.00079402	-0.707307986	-0.595275596	-0.164611446	-0.096759423	-0.452336495	-0.103034812	-0.631216684	0.353033872	0.255284412	-1.953300897	-0.558396123	0.328012842	0.92664991	2.343230855
7	4	3	African American	0	0	0	0	0.386139557	0.6532	0	61	0.521508541	-0.998392533	3.213565438	0.236492193	0.389663107	0.398532186	0.416958886	0.305444824	0.623463415	0.415780357	0.084120508	-0.811900341	0.836772747	-1.138718932	0.692124306	-0.074644869	-0.512361918	-0.495750275	-0.949101134	1.640587595	0.083539553	-0.129110193	-0.347857107	-0.434119997	-0.466982624	-0.681092969	-0.218211753	0.272368871	-0.358982293	-0.109470464	-0.949637972	-0.424384357	-0.371272691	-2.047580942	-0.852289242	0.056714887	0.704464356	1.934641576
9	4	5	African American	0	0	0	0	0.346951655	0.4867	1	67	0.438636087	-0.932532994	3.895619887	0.308336284	0.178362779	0.264006682	0.329687216	0.173305382	0.550749624	0.279817214	-0.394513983	-0.984882503	0.428852405	-0.601450997	0.760254712	-0.453882075	-0.42502983	-0.301254334	-0.503531122	0.270266284	-0.119254988	-0.2504945	0.25601655	-0.024241858	-0.350744026	-0.84339275	-0.079291179	-0.300313564	-0.515775664	-0.403630738	-1.008882226	-0.000317869	-0.305189324	-1.851363923	-0.725440239	0.181920391	1.122495037	2.347357719
7	4	3	African American	0	0	0	1	0.396391998	0.8039	1	72.1889117	0.57375883	-1.086528267	3.089600482	0.094642205	0.381077188	0.399869763	0.448829838	0.403976067	0.810363271	0.443111671	-0.40984186	-0.994883285	0.772443968	-0.940694586	0.648640538	-0.630658643	-0.485314541	-0.264334823	-0.441262979	0.503039063	0.025235518	-0.280788075	0.070386792	-0.118395077	-0.311287161	-0.599766142	-0.227344043	0.0301556	-0.475357534	-0.421595107	-1.148282787	0.064940753	-0.203049378	-2.005385122	-0.820908458	0.159941949	1.108057265	2.364975572
6	3	3	African American	0	1	0	0	0.41293165	0.439	0	59	0.469288765	-0.927810355	3.30013762	-0.087712137	0.25503125	0.381223179	0.388363818	0.292237888	0.866467927	0.486477621	-0.382706187	-0.928829454	0.753381856	-0.750408965	0.601387163	-0.462009362	-0.454130571	-0.240643251	-0.387541884	0.50793041	-0.163235987	-0.511112953	0.144223607	0.080155733	-0.397693595	-0.617721527	-0.053806588	-0.275691487	-0.474148542	-0.293484108	-1.171408622	0.501096217	0.023822305	-2.189716582	-0.738288637	0.491471362	0.878073512	2.401678223
7	4	3	African American	0	0	0	1	0.311717075	0.4754	1	64	0.442317349	-0.947499083	3.450247057	-0.131076788	0.234716552	0.370957528	0.372473315	0.252081593	0.814162995	0.360661895	-0.45237235	-0.64832812	0.743440064	-0.791041212	0.794285181	-0.571669672	-0.359275962	-0.413930619	-0.552216138	0.271208597	0.134462605	-0.108387259	0.02852241	-0.116332115	-0.487024063	-0.657028432	-0.16656809	0.052197526	-0.443957988	-0.214949377	-0.865952592	0.318643055	0.065653898	-1.962519493	-0.580068591	0.277077032	0.933395024	2.162188257
7	3	4	African American	0	0	0	0	0.208775899	0.6606	0	58.15195072	0.5108062	-1.011139064	3.574275339	0.482486988	0.251275207	0.310901263	0.377752717	0.249120404	0.545962181	0.327326072	-0.073928823	-0.745384815	0.909652707	-1.213227116	0.812494403	-0.101643508	-0.345712601	-0.821300543	-1.020088564	1.393095339	0.031221233	-0.032325848	-0.200667687	-0.347709285	-0.658565398	-0.843961648	-0.364626491	0.189423251	-0.463446982	-0.374353278	-1.014831335	-0.173386218	-0.369420829	-1.858904924	-0.70477945	0.013256094	0.840468136	2.041998497
7	3	4	African American	0	0	0	0	0.444272446	0.5682	0	65.24024641	0.184824952	-0.872800766	3.833849721	-0.181533019	0.213213793	0.261418095	0.24093979	0.141036916	0.643878696	0.298403486	-0.406048389	-1.034900064	0.381459227	-0.861221018	0.716116331	-0.509006734	-0.451598471	-0.35618592	-0.333970095	0.230874918	-0.161755781	-0.332560095	0.046788114	0.315416776	-0.588866142	-0.620117586	-0.186406633	-0.220010979	-0.456221024	-0.255621434	-0.921006705	-0.15618275	-0.306238629	-1.848516492	-0.702831385	0.447609942	1.094096817	2.570776264
7	4	3	African American	NA	1	0	1	0.428804477	0.7843	1	61.63723477	-0.051476525	-0.00627548	1.907154495	0.219758523	0.433395691	0.450690185	0.523183442	0.430471732	0.829703254	0.460822051	-0.334224477	-0.799362777	1.028196492	-1.510820344	0.33935452	-0.081780491	0.269939066	-0.839449931	-0.911016982	1.015135326	-0.177761237	-0.369339139	-0.773370417	-0.453754478	-0.800147851	-0.944488112	-0.482824177	0.258884592	0.035086599	0.559452179	0.004745954	2.674198797	1.849497584	-1.848747625	-0.225042993	-0.078532819	0.591056781	1.474383035
7	4	3	African American	1	0	0	1	0.719099786	0.6012	1	68.75564682	0.431245474	-0.972690783	3.107885888	0.130880698	0.201035986	0.323321587	0.364507921	0.149747415	0.774436736	0.288255886	-0.480317109	-0.997472378	0.398169957	-0.702070541	0.359483365	-0.601650992	-0.530803362	-0.170473877	-0.169248301	0.209018881	-0.307320753	-0.410385843	0.178682682	0.14298264	-0.292362069	-0.648871512	-0.000602305	-0.261651056	-0.363293313	-0.417725865	-1.064071332	-0.193577339	-0.360556931	-1.914296454	-0.833818387	0.511430522	1.023005741	3.025799709
7	3	4	African American	0	0	0	0	0.477208859	0.872	0	66.27241615	0.27447831	-0.801542927	3.001734122	0.171331752	0.336417755	0.3318246	0.397949495	0.333157552	0.647980217	0.449405543	-0.20602103	-1.016631084	0.923591097	-1.315222664	0.495291761	-0.103123937	-0.208786663	-0.817978734	-0.979660728	1.502992521	0.101648314	-0.034530815	-0.250768067	-0.23740294	-0.574769504	-0.657417272	-0.371244884	0.341336547	-0.217443993	-0.192760441	-0.709241061	-0.210539761	-0.232148488	-1.982008011	-0.566300016	0.144578739	1.026758817	2.106776523
7	3	4	African American	0	0	0	0	0.604155751	0.549	0	63	0.393532706	-0.723139789	2.772748396	0.661476861	0.53342312	0.48711374	0.611402322	0.476351456	0.87203668	0.569175475	-0.102597771	-1.026848079	0.883795727	-1.23263431	0.562138167	-0.243856837	-0.277617993	-0.506656761	-0.80269596	1.442820122	-0.217167276	-0.485212039	-0.222310317	-0.357463664	-0.562997616	-0.673364308	-0.415387447	0.101054862	-0.266777001	-0.015459074	-0.855274946	0.382280663	0.043080207	-2.333903919	-0.66063842	0.237102439	0.867390825	2.143908915
7	3	4	African American	0	1	0	0	0.881400333	0.8735	0	52	0.176961401	-0.421294098	3.311617486	-0.319764562	0.268695562	0.36974399	0.347092268	0.268781089	0.841338867	0.347724317	-0.680674092	-1.326506551	0.618217304	-0.918642487	0.504663343	-0.771123636	-0.323623889	-0.230431485	-0.069521196	-0.017684899	-0.319350075	-0.421395296	0.041596114	0.289058692	-0.492724768	-1.037891167	-0.213505115	-0.152108241	-0.322968603	-0.123928334	-0.670920392	0.811867298	0.372853551	-1.992565575	-0.521594041	0.262052736	1.06015122	2.716686928
8	4	4	African American	0	1	0	0	0.596165754	0.7806	1	62.73785079	0.462751724	-0.692338653	3.883578805	0.087027391	0.268960904	0.28649415	0.330292658	0.19781848	0.533673272	0.291213886	-0.47071057	-1.046601136	0.551385549	-0.880715259	0.62408403	-0.546166729	-0.52213709	-0.621029057	-0.461431567	0.435179412	-0.055353489	-0.188384061	0.025159078	-0.099553804	-0.433629332	-0.979232707	-0.339634013	-0.021178536	-0.381681228	-0.369731725	-0.780927137	-0.20502692	-0.161885632	-1.637376047	-0.757631718	-0.064723466	1.216929704	2.471878435
7	3	4	African American	0	1	0	1	0.330650155	0.437	1	55.84941821	0.505545898	-0.657849376	3.310496564	0.565407257	0.208944944	0.275759488	0.383545791	0.327145613	0.561810025	0.374279045	-0.417394014	-1.037314486	0.81876578	-1.02241603	0.309087167	0.04272528	-0.202988231	-0.583497085	-0.863861859	1.155509974	-0.266163882	-0.127778918	-0.223421782	-0.24323231	-0.55638969	-1.079109515	-0.354528836	-0.022907013	-0.375917748	-0.281028461	-0.852261049	0.009782947	-0.131193643	-2.000709404	-0.444970166	-0.103113012	0.906182191	2.593308017
7	3	4	African American	0	1	0	0	0.616122886	0.9102	0	63.8110883	0.688543451	-0.90999834	3.094028593	0.245957144	0.349230539	0.407194029	0.480941202	0.373290942	0.762098298	0.493494405	-0.215767386	-1.050139091	0.839698985	-1.078772178	0.437229912	-0.186099801	-0.33410996	-0.491623158	-0.669156754	1.084890605	-0.0208272	-0.155518666	-0.057800154	-0.217241164	-0.372385988	-0.704323069	-0.268415081	0.029619361	-0.356696397	-0.302707306	-0.923416777	-0.086594348	-0.198806409	-2.181656879	-0.696507342	0.219530561	1.039213169	2.282677283
7	4	3	African American	0	0	0	1	0.434627292	0.7907	1	45	0.539297367	-0.932935522	2.504286161	0.540394161	0.521871213	0.462297425	0.581469123	0.497878047	0.814184262	0.650035158	-0.043765324	-0.916936876	1.084325287	-1.273472163	0.538358946	-0.089706804	-0.292015138	-0.759440564	-0.957575475	2.06095144	-0.196514412	-0.360462575	-0.322407685	-0.382880459	-0.520773019	-0.569278326	-0.394264409	0.435297561	-0.277732957	-0.284637736	-0.916744113	-0.109900165	-0.177059633	-2.280081706	-0.720918068	0.170321343	0.741790247	1.880801571
6	3	3	African American	0	1	0	1	0.164789236	0.435	1	64	0.303601577	-0.843977404	3.794304254	0.764614838	0.282294222	0.312781025	0.410604592	0.313449767	0.579263745	0.403799769	0.056399945	-0.983118709	0.862360539	-1.035503129	0.536195078	-0.105768467	-0.368606958	-0.657903888	-0.927728936	1.341055768	0.204941761	-0.101837968	-0.348086234	-0.311939908	-0.638943256	-0.665764469	-0.132198356	0.066479418	-0.363963262	-0.124900589	-0.875351184	-0.002186909	-0.192699123	-1.967235532	-0.654992707	0.300364078	0.685806952	1.872013393
9	4	5	African American	1	1	1	1	0.62973327	0.7615	1	65.54688569	0.124517761	-0.093237031	2.715971961	1.009423884	0.291048816	0.309840925	0.461075035	0.300024011	0.661844272	0.430047257	-0.114902838	-0.93565406	1.13086637	-1.351781351	0.032127949	0.151838796	-0.034566218	-0.65103223	-0.685033078	1.829281647	-0.374958793	-0.61475467	-0.617617016	-0.236151405	-0.768678316	-0.737172084	-0.42073757	0.025351908	-0.255501479	0.243025395	-0.540074735	0.785794013	0.512830041	-2.125695973	-0.514063918	0.238282176	0.587603424	2.18858392
7	3	4	African American	0	1	0	0	0.56689688	0.8117	0	50.09993155	0.159254285	-0.810056833	3.550822414	-0.072653632	0.147523659	0.214056883	0.216109822	0.114433274	0.394693044	0.175896442	-0.574075002	-1.084413087	0.317964301	-0.839937959	0.221744361	-0.487366722	-0.544991581	-0.219788836	-0.370748509	-0.10179584	-0.186440437	-0.188863503	-0.041723029	0.174425486	-0.480882676	-0.790803749	-0.19358729	-0.011748122	-0.159597667	-0.394156638	-0.895349551	-0.600890433	-0.50126875	-1.416389749	-0.633610109	-0.024706721	1.016648332	3.084925601
7	3	4	African American	0	1	0	0	0.576887354	0.7364	0	64.85420945	0.309946218	-0.499991658	3.644788334	0.030665216	0.246338787	0.34077878	0.370303776	0.210305623	0.670059185	0.352701443	-0.450518216	-1.047638311	0.615486278	-0.994389443	0.410881913	-0.46538956	-0.373728971	-0.502220276	-0.657871361	0.650355818	-0.274057374	-0.292094033	-0.09810175	-0.080404533	-0.500322871	-0.987492037	-0.212248613	0.005583195	-0.313316245	-0.205266919	-0.742153837	-0.133944448	-0.190405437	-1.627745738	-0.636219011	0.186948096	1.143425278	2.537656865
7	3	4	African American	0	1	1	1	0.458478209	0.7374	1	63	0.258117491	-0.554995572	3.401627643	0.315502131	0.180861352	0.286680056	0.334259008	0.283191162	0.659123767	0.330887439	-0.393795327	-0.979459436	0.85690289	-1.014498656	0.379903916	-0.269333314	-0.224258468	-0.552081824	-0.680310204	0.688640059	-0.137111168	-0.3395463	-0.231052419	-0.072453892	-0.672859913	-0.781726644	-0.254787814	-0.002216426	-0.280674799	0.093543708	-0.798441248	0.23143706	0.064489178	-1.982135977	-0.470469822	0.310631527	0.865511618	2.425832495
8	4	4	African American	0	1	0	1	0.436568231	0.6289	1	65.99315537	0.268603327	-0.592203457	3.933033094	0.696444722	0.207210064	0.242414997	0.31673846	0.268839072	0.426382251	0.314759438	-0.20499357	-1.040708572	0.668264061	-0.972029734	0.751819327	0.035072067	-0.06909337	-0.605440285	-0.886411852	1.295519559	-0.253410535	-0.421883076	-0.054853378	-0.349159117	-0.760501891	-1.004529186	-0.186586219	0.06576291	-0.442538219	-0.273460886	-0.720531822	-0.10562134	0.003597006	-1.752412172	-0.445735032	0.111157401	0.861939632	2.009724383
7	3	4	African American	0	0	0	0	0.584829721	0.7385	0	59.03353867	0.343003586	-1.033435539	3.49997305	0.218067361	0.556003131	0.407923876	0.457806579	0.563840283	0.819733852	0.40670849	-0.464569371	-0.898684153	0.652477316	-0.93649995	0.419787403	-0.593443378	-0.543908075	-0.417875591	-0.415509783	0.281471876	-0.003991608	-0.312134797	0.030848376	0.047725492	-0.335480069	-0.32332284	-0.065845459	0.236023923	-0.241042239	-0.363049023	-0.862955627	-0.437758746	-0.453415076	-1.912051981	-0.711737607	0.457137501	1.147176485	2.0758439
7	4	3	African American	0	1	0	0	0.603703263	0.732	0	68	0.396571901	-0.43996668	3.308085737	0.411268651	0.247158587	0.348220285	0.435196463	0.370626537	0.759776822	0.459492688	-0.338840665	-0.928642391	0.846830968	-1.046689261	0.30735857	-0.164713263	-0.101843359	-0.462624003	-0.562324609	1.213083493	-0.450259061	-0.605809221	-0.137706421	-0.096570736	-0.486015439	-0.885853126	-0.260750144	-0.133000568	-0.427767126	-0.138761379	-0.79675253	0.340318525	0.127214888	-2.134893617	-0.410236661	0.345227936	0.881693657	2.354201653
7	3	4	African American	0	1	0	0	0.303929507	0.7784	0	63.16221766	0.654510505	-0.78932414	2.265264308	0.394439532	0.341682781	0.344062444	0.432705007	0.378931511	0.659250956	0.472903354	-0.095422859	-0.987226571	1.161196605	-1.396420975	0.515427022	-0.026433158	-0.383366565	-0.785927358	-0.872341695	1.888840787	-0.181437194	-0.200784907	-0.543830606	-0.367801135	-0.643428136	-1.071570421	-0.445869146	0.54447603	-0.442135229	-0.067748334	-0.881361664	0.007403411	-0.189427342	-1.92363626	-0.711854303	0.093536679	0.683600558	2.091322568
7	3	4	African American	1	0	0	1	0.571481305	0.7171	1	67.8275154	0.262301398	-0.974969861	2.000536322	0.55998709	0.141073588	0.240413551	0.307472146	0.17362036	0.488221476	0.246478581	-0.463947798	-0.753377134	1.015219977	-1.335806828	0.581766571	0.123524188	-0.093169846	-0.635197379	-0.590205031	0.871247242	-0.363705304	-0.096507642	-0.456901538	-0.180293599	-0.579891594	-1.057188601	-0.414164717	0.017417234	-0.640416929	-0.538616814	-1.082723594	-0.164954769	-0.295902143	-1.598074526	-0.592317744	-0.118629796	0.874802218	3.139714516
7	3	4	African American	NA	1	NA	1	0.407454156	0.262	1	67.98631075	0.225211737	-0.866317775	3.959883342	-0.163476421	0.239551762	0.291131801	0.28365633	0.287321754	0.622211561	0.297857202	-0.457240144	-0.916040527	0.750714383	-0.791606673	0.513629017	-0.441930803	-0.471971079	-0.499201786	-0.64180017	0.352501711	0.081557019	-0.125153277	-0.05476747	-0.083819041	-0.551570861	-0.789628501	-0.106291431	0.032979386	-0.500160465	-0.272840483	-0.983958126	0.121029402	-0.126837531	-1.70572362	-0.73481776	0.261987114	0.913091901	2.319970393
7	4	3	African American	0	0	0	0	0.425934746	0.7091	0	66	0.349097492	-0.741606787	3.227625433	0.05922496	0.29542313	0.370211708	0.415968308	0.295392991	0.803617804	0.36090359	-0.489989164	-0.7096526	0.846183182	-1.083597095	0.659472882	-0.372286483	-0.160899763	-0.640695172	-0.523056859	0.514022661	0.118350581	-0.14227558	-0.082902673	-0.024479889	-0.532707529	-0.932368781	-0.229255397	0.128201054	-0.233022884	-0.057526073	-0.609320254	0.13081357	0.106848237	-2.021451509	-0.384765348	0.235881407	1.023053177	2.174374497
7	4	3	African American	0	1	0	0	0.509347464	0.3504	0	68.97193703	0.015752353	-1.1996431	3.550579976	-0.512519061	0.109845623	0.235836443	0.16775992	0.10455846	0.413282446	0.220402558	-0.203893805	-1.096965215	0.427127741	-1.098577027	0.472845479	-0.558431621	-0.743436031	-0.353110258	-0.512975558	0.501829463	0.061235343	0.074598547	-0.075357691	0.116069853	-0.566888496	-0.824079031	-0.27095061	-0.157539252	-0.372126538	-0.406329415	-1.016906874	-0.951769279	-0.784547872	-1.475274095	-0.690632067	0.106216371	0.889434631	3.042839121
7	3	4	African American	0	0	0	0	0.417063587	0.2529	0	65	0.232187436	-0.686553587	3.689534442	-0.654970154	0.093220619	0.232925492	0.166086869	0.097480086	0.566276575	0.233564395	-0.499128001	-1.307977674	0.3770514	-0.757478373	0.423869804	-0.612370148	-0.482796752	-0.401726664	-0.38382656	-0.029705176	-0.064271109	-0.322286225	-0.030536567	0.137681738	-0.441182418	-0.845917823	-0.079246929	-0.176941718	-0.182878057	-0.30165787	-0.749540382	-0.269966451	-0.377480222	-1.736479141	-0.728339558	0.382990482	0.801438297	2.98996784
7	3	4	African American	0	0	0	0	0.145022624	0.3665	0	51	0.357614859	-1.046390182	2.874527711	0.425735689	0.491238243	0.416232876	0.510693571	0.350946533	0.800559277	0.481802676	0.063360995	-0.691021225	1.050872444	-1.23691581	0.629048992	-0.224152658	-0.536802968	-0.645562508	-0.983125227	1.396351605	0.107858502	-0.11456725	-0.379206693	-0.431824826	-0.674902069	-0.523587115	-0.376641522	0.265588554	-0.378868434	-0.06394661	-0.935748632	0.07668406	-0.101692377	-2.112931972	-0.764026547	0.259968047	0.592287851	1.672246923
7	3	4	African American	0	0	0	1	0.333972374	0.5936	1	56	0.429667825	-0.828158464	3.678283325	0.22578409	0.171342772	0.305836615	0.340101012	0.218554034	0.599331265	0.319244156	-0.336793969	-0.871379767	0.585521935	-0.849516003	0.806463048	-0.368248818	-0.350979777	-0.219798856	-0.758479406	0.334902905	0.02218576	-0.257811558	0.039746251	-0.211688037	-0.464601282	-0.505627242	-0.1065014	-0.208775383	-0.349436854	-0.42243973	-1.068872533	0.002760119	-0.244160445	-1.888379036	-0.719291748	0.242204886	0.945591081	2.395809859
7	3	4	African American	0	1	0	0	0.2865206	0.4326	0	65.92197125	0.456088346	-0.712949207	3.625914551	0.223602421	0.193997402	0.286274554	0.340343211	0.205523666	0.639595236	0.372426972	-0.287581584	-0.912944404	0.709489818	-0.950713707	0.421507275	-0.329241438	-0.365019609	-0.576768422	-0.7567561	0.963012214	-0.148598645	-0.411556679	-0.066065077	-0.098398217	-0.489402969	-0.659858221	-0.158007722	-0.060988529	-0.390235943	-0.182122508	-0.889979575	0.174144621	-0.106910725	-2.002906624	-0.664668761	0.42653602	0.850278981	2.340928334
6	3	3	African American	0	1	0	0	0.317706597	0.403	0	55	0.484639983	-0.606666334	3.484950688	0.07552404	0.089976025	0.239328455	0.241968282	0.183320563	0.449949473	0.234930276	-0.364382864	-1.174570191	0.824390527	-1.022620922	0.704432915	-0.075944117	-0.354202514	-0.62452668	-0.798263205	0.842508104	-0.266208703	-0.394176445	-0.076876971	-0.294567546	-0.578052401	-0.949555371	-0.321492998	-0.082967754	-0.612441271	-0.331634635	-1.024537941	0.085410271	-0.145240279	-1.613898909	-0.567158766	-0.041889143	1.052336744	2.795399117
8	4	4	African American	0	1	0	1	0.77205287	0.8884	1	66.32169747	0.211553683	-0.093253566	2.798737418	-0.136041615	0.303818637	0.353397366	0.42098015	0.203402125	0.77741211	0.366620321	-0.63115114	-1.357898949	0.851504325	-1.248121392	0.557972462	-0.418666791	-0.124747223	-0.420022319	-0.149051911	0.380717943	-0.366769478	-0.455772381	-0.060261474	0.095260172	-0.535838279	-1.238048533	-0.325159903	-0.026285847	-0.262585652	0.439485115	-0.29839095	0.83358289	0.759820883	-2.104764548	-0.596580863	0.110091652	1.080187129	2.504785729
7	4	3	African American	NA	0	0	1	0.656287211	0.8638	1	64.66529774	0.364032486	-0.925934385	3.442703072	-0.233360643	0.096032961	0.192870662	0.184819617	0.103125041	0.479335454	0.168191125	-0.623613855	-1.033977395	0.263999663	-0.689366834	0.537478627	-0.581905691	-0.573334268	-0.168409171	-0.078189648	-0.44351872	-0.053545695	-0.25860515	0.168204557	0.40049366	-0.493636393	-0.740498622	-0.109861537	-0.402539524	-0.479605832	-0.519551965	-0.886838538	0.16274917	-0.258675595	-1.628476938	-0.812389901	0.422168371	1.126743402	2.885173343
7	4	3	African American	0	0	0	1	0.323457966	0.0597	1	67.71800137	0.562349312	-1.051388137	3.783754167	-0.121682075	0.290413893	0.352080733	0.349316499	0.198413483	0.660110241	0.307463502	-0.453522631	-0.944771151	0.431024641	-0.606926627	0.516839994	-0.638297828	-0.620043946	-0.208262337	-0.513706991	0.242886331	0.133145032	-0.079036302	0.226663198	-0.071176274	-0.21218213	-0.643689634	-0.11682643	-0.164859469	-0.317975803	-0.389746606	-1.054770971	-0.362572471	-0.424683798	-1.848097883	-0.812051707	0.140542604	0.926145634	2.56166527
8	4	4	African American	NA	NA	NA	1	0.786889736	0.924	1	64.5065024	0.244546608	-0.643100828	2.835938328	0.349316625	0.296668554	0.293069536	0.395613236	0.308146334	0.716325813	0.434193615	-0.23222834	-1.34307364	0.749273853	-1.140027561	0.46016479	-0.237024917	-0.233930134	-0.583092199	-0.252924404	1.387666201	-0.357518513	-0.529387782	-0.324177693	0.260964035	-0.702437671	-0.811487255	-0.235053527	0.036863192	-0.289502071	-0.34837762	-0.79017369	0.448745922	0.173036314	-2.125589833	-0.54316337	0.641189363	0.946560712	2.380816728
9	4	5	African American	0	1	NA	NA	0.456251488	0.456	1	69.19370294	0.264937946	-0.961387282	3.61727096	-0.394317347	0.191645701	0.314085592	0.23169432	0.159970366	0.530102652	0.261234512	-0.44498517	-1.244123916	0.471370864	-0.952026781	0.489054304	-0.560944117	-0.544169548	-0.312740993	-0.569391293	0.216542416	0.003164395	-0.075199735	0.050913824	0.024418274	-0.505465324	-0.89556987	-0.154396347	0.023237669	-0.56996895	-0.227942624	-1.019299676	-0.722705842	-0.639249824	-1.472447236	-0.779152422	0.178609554	1.003032609	2.949943144
7	3	4	African American	0	0	0	0	0.617123125	0.5913	0	60	0.166390163	-0.598901799	3.514252208	0.474659637	0.277687733	0.335965471	0.411533848	0.289753289	0.694893356	0.406033431	-0.26517619	-1.117689077	0.774260189	-1.167679773	0.392080164	-0.26906803	-0.249260574	-0.526820295	-0.741314199	1.061594365	-0.191657557	-0.451925716	-0.214405697	-0.148221994	-0.594022612	-0.783501959	-0.364526084	-0.154241365	-0.373579541	-0.06287493	-0.828842091	0.475392753	0.115029815	-2.07438715	-0.543340898	0.238586943	0.68700466	2.638537897
7	3	4	African American	0	1	0	0	0.580769231	0.8307	0	49	0.407072361	-0.851839249	3.93386455	-0.135668581	0.275938567	0.39278804	0.340974005	0.244972981	0.660467394	0.356742186	-0.34989224	-1.045670808	0.27174422	-0.811424233	0.747996572	-0.577403405	-0.574583875	-0.205888311	-0.613418615	0.126304401	-0.222817191	-0.373997393	0.16171954	-0.070964146	-0.329719845	-0.590643309	-0.110936679	-0.305704678	-0.398571383	-0.21522205	-1.093566625	0.095578963	-0.305983859	-1.869703828	-0.70575028	0.334699217	0.769677738	2.562745938
7	3	4	African American	0	1	0	0	0.087913789	0.2003	0	64.81861739	0.707365425	-1.110443118	3.734495707	-0.121307652	0.229919737	0.314118478	0.291356465	0.219794392	0.609446012	0.322818471	-0.254494284	-0.625373311	0.696014795	-0.808987925	0.795086455	-0.360086148	-0.477200189	-0.373696775	-0.734140658	0.710689774	0.072642585	-0.163337519	0.056511882	-0.269830432	-0.46985581	-0.641935719	-0.091248068	-0.076688959	-0.647668052	-0.457978732	-1.132712556	-0.226728645	-0.440110686	-1.717277146	-0.848624812	0.232446806	0.976235914	2.046670541
7	4	3	African American	0	1	0	1	0.637770898	0.5336	1	55	0.510887139	-0.952406888	3.455414669	-0.592415674	0.199104302	0.402530553	0.307953802	0.228946089	0.832063594	0.361913769	-0.3216721	-0.936426658	0.329838743	-0.821517249	0.630717239	-0.636035051	-0.500712164	0.036416054	-0.178950053	0.044913359	-0.108583074	-0.331538313	0.130671185	0.183693851	-0.257577557	-0.655068107	-0.096829908	-0.322183437	-0.454952051	-0.505570713	-1.145301327	-0.230597411	-0.471476728	-1.947947139	-0.734625132	0.534757907	0.863413871	2.803339027
9	5	4	African American	0	0	0	1	0.861169326	0.6839	1	70	0.171788354	-0.570898638	3.620912158	-0.346733532	0.113765496	0.265165596	0.240900749	0.101980883	0.711521448	0.274867392	-0.53761147	-1.286574106	0.303763292	-0.969633751	0.462926047	-0.55252899	-0.344165782	-0.205595531	-0.071690215	0.242943764	-0.178740893	-0.432107462	0.030918112	0.464816444	-0.565851233	-0.941324842	-0.10595121	-0.255094228	-0.424394933	-0.501923031	-0.894137664	0.925697221	0.322999959	-1.888028501	-0.774025288	0.468699051	0.82260722	2.695123322
9	4	5	African American	0	0	0	0	0.450428673	0.6285	1	58	0.591634113	-0.594531832	3.937570888	0.604649464	0.182226842	0.252206706	0.34910679	0.253587252	0.450821556	0.268529888	-0.439436687	-1.097051247	0.545013891	-0.954428832	0.319529748	-0.030232747	-0.331029835	-0.437495835	-0.77210931	0.726330944	-0.133927942	-0.23636548	0.109089426	-0.330449947	-0.397455	-1.077464365	-0.266658453	-0.007851211	-0.399808269	-0.353828572	-0.799197012	-0.399737503	-0.300196633	-1.701212787	-0.574919139	-0.138403908	0.878875862	2.375055015
7	3	4	African American	0	0	0	1	0.776339605	0.8072	1	64.41341547	0.394809745	-0.515856175	2.796932913	0.55117476	0.419625623	0.360208008	0.492101312	0.502659266	0.833094466	0.507781363	-0.37824454	-1.024047455	0.906501513	-1.009444986	0.207279431	-0.362491003	-0.247348106	-0.412705455	-0.375126824	1.148329937	-0.304890402	-0.556885735	-0.186036368	-0.033762661	-0.638832248	-0.695568243	-0.245550818	-0.053945988	-0.35070708	-0.27519418	-0.838435401	0.124410207	0.081375388	-2.19621282	-0.448182808	0.375018104	0.850289842	2.574479057
7	4	3	African American	0	1	0	0	0.590057156	0.295	0	67.31827515	0.46573229	-0.851109025	4.011797644	-0.28659366	0.230505883	0.332431012	0.298157187	0.165677152	0.713101735	0.276338901	-0.313384966	-0.582483274	0.115725738	-0.469319882	0.652142571	-0.534379422	-0.610965576	-0.098179298	-0.475194311	-0.080259523	-0.052698094	-0.245325488	0.325871623	-0.025426593	-0.307652025	-0.695482025	0.034497865	-0.297082624	-0.560529822	-0.271200311	-1.074568476	0.297336991	-0.063066657	-1.776757839	-0.871010719	0.340750088	0.955678297	2.366116946
7	3	4	African American	0	0	0	0	0.31838533	0.0945	0	57	0.31450376	-0.651609473	3.62942899	-0.093409522	0.253735991	0.36999937	0.370551917	0.296209481	0.745925209	0.427107108	-0.276213533	-0.968066303	0.602562686	-1.157802048	0.365092781	-0.476194089	-0.360548701	-0.487056697	-0.615033501	0.861407448	-0.049890999	-0.301005011	-0.064494158	-0.048006472	-0.572305549	-0.856284692	-0.260754403	-0.08573255	-0.326563583	-0.210397348	-0.965247306	0.619016334	0.078051051	-2.091440258	-0.657328822	0.382583145	0.842031853	2.518842181
7	4	3	African American	1	1	0	1	0.438485354	0.5717	1	62.34633812	0.316319337	-0.819001366	3.166944307	0.055798662	0.436157607	0.408611119	0.425571581	0.449581642	0.773769769	0.412676025	-0.334991254	-1.052271076	0.895996216	-1.097955076	0.561791596	-0.451198029	-0.538974654	-0.410468823	-0.513701143	0.763419532	-0.064110851	-0.2814349	-0.112403519	-0.031368501	-0.554278217	-0.68426494	-0.350829453	0.173387242	-0.412771344	-0.268191662	-0.830861715	-0.133813983	-0.163535101	-1.930347192	-0.635789712	0.308153688	0.906643084	2.301263057
7	3	4	African American	0	0	NA	NA	0.227542272	0.7546	NA	62.86926762	0.511833668	-0.892377434	3.895804424	-0.13789014	0.169482563	0.306890209	0.25402437	0.211977885	0.560929474	0.240979669	-0.236366423	-0.625332841	0.623122643	-0.958762167	0.508487188	-0.374191433	-0.484457262	-0.353531654	-0.804416931	0.276940119	0.212866784	-0.139701713	-0.073355857	-0.226245049	-0.528058087	-0.635439596	-0.088651082	-0.195039434	-0.508509585	-0.050785872	-1.103487123	-0.066691188	-0.216710435	-1.695533365	-0.797566339	0.197510827	0.800456014	2.397128103
7	3	4	African American	0	1	0	0	0.350166706	0.2148	0	60.07939767	0.496466501	-0.649215181	3.354251276	-0.287916488	0.242795032	0.287613852	0.305664686	0.274616535	0.699280746	0.387217647	-0.454220063	-1.026592499	0.591047367	-0.975883932	0.379575732	-0.529651329	-0.352981016	-0.345165057	-0.304803343	0.685137174	-0.183926512	-0.364852648	-0.006719512	0.070218987	-0.416564971	-1.012226125	-0.241139045	-0.072090117	-0.394448233	-0.399853246	-0.912533563	0.297565888	0.046546833	-1.900051331	-0.708452657	0.223758769	1.059692587	2.725205338
7	3	4	African American	0	0	0	0	0.372707788	0.5152	0	58	0.23229033	-0.305188102	2.610693152	-0.08516666	0.342583393	0.338811637	0.344082014	0.448455853	0.722690983	0.45175759	-0.089649482	-0.919450795	1.12429696	-1.321569825	0.161224024	-0.150128647	0.017037994	-0.689779102	-0.693431317	1.309181745	-0.24689746	-0.406458718	-0.451346031	-0.160025094	-0.746827887	-0.780771091	-0.164038557	0.14083919	-0.352711563	0.328238624	-0.654999724	0.968908626	0.66282045	-2.247127097	-0.404934896	0.40732404	0.630507658	2.172522301
7	3	4	African American	NA	1	0	NA	0.552917361	0.6204	NA	67.12936345	0.097090829	-0.766451784	3.893390641	0.277175387	0.368161509	0.356106427	0.427865705	0.269984705	0.622739914	0.287463818	-0.495946352	-1.188043313	0.508367862	-1.102591455	1.003925762	-0.448790373	-0.39724343	-0.444348189	-0.495582972	0.217351588	-0.079788905	-0.212292867	0.076592117	-0.079916722	-0.445793141	-0.912214404	-0.151722412	0.167859013	-0.162073501	0.150690125	-0.407732602	-0.374170418	-0.151959025	-1.775648525	-0.504689423	-0.082950661	1.214697866	2.100351564
7	3	4	African American	0	0	0	1	0.522957847	0.7861	1	67.43600274	-0.133695787	-0.160737969	2.363154657	-0.058085337	0.187354936	0.222375971	0.215715082	0.22002665	0.462082139	0.224527885	-0.296614294	-1.268770292	1.093577039	-1.367773333	0.164469459	-0.166656612	0.006926957	-0.707741239	-0.764194781	1.050671593	-0.317172201	-0.448762023	-0.553079926	-0.281984303	-0.884931729	-1.306977046	-0.43592304	0.164601008	-0.447572592	0.132099224	-0.655084136	0.475618517	0.261305288	-1.65394173	-0.396789651	-0.072817573	0.722940914	2.649364611
7	4	3	African American	1	NA	0	NA	0.390497738	0.4844	1	52.89527721	0.230333501	-0.505112514	2.479727213	0.362385907	0.279999418	0.306781689	0.360330142	0.317116947	0.562457904	0.401291831	-0.123912752	-1.051503485	1.103524243	-1.449713253	0.375908254	0.282157889	-0.0394332	-0.758838565	-0.676060649	1.553154806	-0.311946078	-0.421207234	-0.777362334	-0.175738294	-0.913206615	-1.050888421	-0.3938091	0.098970415	-0.364178232	0.401483261	-0.560280156	0.568730676	0.432965763	-1.931510461	-0.48250633	0.096347348	0.549416392	2.443327344
6	3	3	African American	0	0	0	1	0.558954513	0.5264	1	56.37508556	0.491610023	-0.535483586	3.274551441	0.067740308	0.224616368	0.379780302	0.439182227	0.271308286	0.843890702	0.424109265	-0.472076429	-0.893439413	0.604397488	-0.867943014	0.407427439	-0.492985578	-0.355836489	-0.207682496	-0.472550436	0.242174267	-0.221150195	-0.369479556	0.073960859	-0.011217875	-0.310801427	-0.809303909	-0.19992826	-0.387452755	-0.46477394	-0.24203504	-0.841142492	0.364733287	0.031634117	-2.085254295	-0.690381058	0.276351925	1.00439585	2.811627197
7	3	4	African American	0	1	0	0	0.584234342	0.7626	0	51.72073922	0.232174983	-0.666000076	3.343991376	-0.332023903	0.0145427	0.18342532	0.152178968	0.063007385	0.537231476	0.160682853	-0.509901658	-0.8206273	0.207085779	-0.638010744	0.352480291	-0.528312658	-0.374464907	-0.066898166	0.162487582	-0.438953811	-0.350512588	-0.350697899	0.172896761	0.631710491	-0.510585768	-0.898814396	-0.212032656	-0.519283285	-0.65117075	-0.287726076	-1.01035007	-0.161490778	-0.295628485	-1.509008327	-0.841232191	0.637521187	1.19439046	3.037637363
6	3	3	African American	0	1	0	0	0.415253632	0.3134	0	43.57015743	0.445169199	-0.789960875	3.847468857	-0.395956627	0.149333683	0.328956386	0.281539261	0.132295138	0.696911664	0.293575871	-0.477731841	-0.90189959	0.43142218	-0.594068057	0.533083876	-0.753153707	-0.577670036	-0.193116498	-0.349881473	-0.179303404	-0.052499033	-0.213065187	0.135922447	0.109741833	-0.438085622	-0.806095643	-0.140467588	-0.218996239	-0.356219761	-0.430987772	-0.976417936	-0.141148747	-0.29799785	-1.748880131	-0.774878499	0.275463905	0.954096405	2.854992911
7	3	4	African American	0	1	0	NA	0.280459633	0.4445	NA	60.82683094	0.446727403	-0.85576521	4.131601633	-0.546031665	0.09744489	0.25301667	0.179110219	0.068393913	0.431880903	0.158611724	-0.650300549	-0.900216915	0.436424855	-0.580828509	0.604725886	-0.567261756	-0.629854045	-0.468102737	-0.555665998	-0.148247515	0.030062979	-0.040796013	0.212505337	-0.166508583	-0.407599665	-1.090357108	-0.251305969	0.017865722	-0.394583671	-0.254676496	-0.816573915	-0.597333542	-0.390050648	-1.332808776	-0.62144864	-0.233694797	1.210255877	2.406530322
6	3	3	African American	0	1	0	1	0.202679209	0.4699	1	69	0.209204011	-0.978774791	2.751064076	-0.254755508	0.419498158	0.395594874	0.378904115	0.37327257	0.674468331	0.47220692	-0.03217207	-1.269748841	0.986586702	-1.252103961	0.54781119	-0.207691154	-0.421472703	-0.803430534	-1.101009466	1.421402291	-0.027214519	-0.417689923	-0.386547847	-0.482989495	-0.651317243	-0.962922281	-0.364201552	0.566349408	-0.127622236	0.131995591	-0.605764008	0.268035656	0.210646981	-1.60668938	-0.773913426	0.051903787	0.607585215	1.483394371
6	3	3	African American	0	0	0	0	0.328899738	0.2243	0	47.95893224	0.325453606	-0.701662619	3.03114026	-0.286926098	0.215017528	0.285020283	0.269057946	0.236090198	0.571280115	0.347328887	-0.070931588	-1.099993223	1.015154727	-1.180914152	0.225324438	-0.188718927	-0.304744486	-0.520081946	-0.512515964	0.972363286	-0.025964041	-0.197331177	-0.407467916	-0.044302166	-0.711440511	-1.131533752	-0.343123942	-0.065548607	-0.414662814	-0.042113862	-0.880754481	-0.09107655	-0.19383344	-1.846963481	-0.895825447	0.221840531	0.852925607	2.698700209
7	3	4	African American	0	1	0	0	0.236568231	0.4104	0	64	0.528732893	-0.900355623	3.026523596	-0.038649419	0.318886645	0.386919697	0.42087068	0.362099539	0.81729002	0.516369769	-0.109945181	-0.748967892	0.890919969	-1.059531489	0.509870778	-0.367962636	-0.342406656	-0.467793214	-0.754979995	1.208162838	-0.046607159	-0.364943507	-0.14852839	-0.265807145	-0.552675976	-0.892590927	-0.22870004	-0.049122326	-0.391574068	-0.318437335	-1.026633506	0.354860424	-0.004459411	-2.180844195	-0.696601524	0.31455738	0.776192543	2.260768313
7	3	4	African American	0	0	0	0	0.232757799	0.4407	0	63.43052704	0.506024843	-0.851205444	3.43212185	0.101155341	0.180963385	0.241795181	0.259527205	0.226692177	0.565541643	0.2919687	-0.165360558	-1.070052033	0.711447538	-0.762855797	0.158543168	-0.324552737	-0.299098011	-0.473999351	-0.488910527	0.946385857	0.042720324	-0.275368561	-0.053127403	0.055846862	-0.523364544	-0.76983177	-0.135669466	-0.184498068	-0.553791521	-0.296086293	-1.041242422	-0.082887475	-0.289879372	-1.841410531	-0.775538476	0.394060316	0.984218992	2.605567506
7	3	4	African American	NA	0	NA	NA	0.280650155	0.5512	NA	69.00752909	0.391398745	-0.871186998	3.357548138	0.069999741	0.338017821	0.370376387	0.422642948	0.340372199	0.75814074	0.453576989	-0.378578407	-1.134531254	0.789071683	-1.06445505	0.518582831	-0.293127343	-0.431537311	-0.51277425	-0.59146832	0.911483243	-0.125687495	-0.273789095	-0.018396218	-0.19430932	-0.421166762	-0.942761246	-0.350870251	0.015499477	-0.469442893	-0.033369951	-0.881862588	-0.19568254	-0.245283854	-1.860264747	-0.603025386	0.126569049	0.927824538	2.427660621
7	3	4	African American	0	0	0	0	0.245570374	0.4899	0	62.26694045	0.602051879	-0.963238177	2.564951874	0.453162389	0.356573642	0.368819776	0.466265263	0.419892508	0.754481866	0.517105933	-0.114012541	-0.880825303	0.965785136	-1.177689467	0.503918412	-0.255430809	-0.341773025	-0.586808888	-0.683221194	1.337561718	-0.199106606	-0.391881786	-0.311038626	-0.28707157	-0.546147538	-0.713417447	-0.2396605	0.191728734	-0.424851104	-0.165080889	-1.005930624	0.241486496	-0.093579732	-2.059578924	-0.655087071	0.317250414	0.856651395	2.167030973
8	4	4	African American	1	1	0	0	0.556013337	0.5752	1	75	0.239282436	-0.671417559	3.672693182	0.147828203	0.224890129	0.306308364	0.353067675	0.236090317	0.728803803	0.356240176	-0.559095082	-1.105745982	0.505295637	-0.798504508	0.496739468	-0.542584973	-0.447901849	-0.169864026	-0.271990825	0.284890199	-0.393114953	-0.558498608	0.02685925	0.14208839	-0.495787682	-0.438893201	-0.164274817	-0.16409533	-0.466225811	-0.124272966	-0.8303217	0.016198508	-0.157443207	-1.968029855	-0.589287331	0.408888203	0.957907858	2.612506454
6	3	3	African American	0	1	0	0	0.162824482	0.424	0	64.70362765	0.229204982	-0.831963686	3.313337031	-0.25603273	0.332695161	0.371475333	0.349583094	0.253799473	0.691190073	0.375086865	-0.372863301	-0.974043942	0.960795191	-0.970255893	0.770724253	-0.422674877	-0.377812577	-0.637422398	-0.743829347	0.774468899	0.176220528	-0.155673629	-0.100134832	-0.23617357	-0.578218106	-0.925988299	-0.271823408	0.203866402	-0.203554243	-0.024455247	-0.615364472	-0.054003034	-0.066711718	-2.028140543	-0.643437115	0.065463338	0.99202691	2.119668262
7	4	3	African American	0	1	0	1	0.507799476	0.3837	1	56	0.408800535	-0.97036791	4.050422276	-0.061823684	0.298411034	0.385853707	0.361196398	0.258372646	0.679031939	0.324851254	-0.294866598	-0.915471227	0.297341954	-0.685696249	0.782394302	-0.647391422	-0.61168584	-0.176416126	-0.386684272	0.03184075	0.072440883	-0.248089303	0.252615431	0.088164934	-0.356061671	-0.319715853	-0.129513188	-0.289764471	-0.447574892	-0.514806806	-1.106810291	0.314931657	-0.071258231	-1.898890258	-0.890914227	0.29579056	0.809861364	2.213713294
9	4	5	African American	0	0	0	0	0.167158847	0.2074	1	55	0.500747742	-1.012130796	3.607872688	-0.283146047	0.311460145	0.361166657	0.356319343	0.327358096	0.804233177	0.383543743	-0.503537601	-0.837707752	0.814997208	-0.685893778	0.983818374	-0.567731399	-0.486457631	-0.444925836	-0.515231107	0.361772934	-0.018548827	-0.287971457	0.150760533	-0.087966957	-0.44068904	-0.707747107	-0.095795084	0.100096537	-0.38895362	-0.308004058	-0.852068816	-0.145886794	-0.231882582	-2.038363851	-0.715121871	0.210443395	1.107209204	1.955715501
7	3	4	African American	0	0	0	0	0.435698976	0.3909	0	63	0.611341055	-0.966136845	3.515466942	-0.029851834	0.298628842	0.44641866	0.474576767	0.316015989	0.926191282	0.470954786	-0.412559191	-0.899896558	0.510289248	-0.711474203	0.650761554	-0.538419331	-0.373519104	-0.083766189	-0.470614908	0.220867533	-0.047573355	-0.275136759	0.231788247	0.021060731	-0.279794348	-0.424416977	-0.152986717	-0.233804205	-0.47016996	-0.362181099	-1.123647516	-0.01539792	-0.244707531	-2.129384706	-0.762545115	0.41672608	1.009405629	2.336213316
7	3	4	African American	0	0	0	0	0.586984996	0.6183	0	69.99589322	0.503731603	-1.011998152	3.789282535	0.055316518	0.39541412	0.354325317	0.409535146	0.31094004	0.71856087	0.401511145	-0.345515456	-1.022949246	0.773723367	-0.865843432	0.81514385	-0.254762082	-0.496030771	-0.470457028	-0.679753304	0.960456637	0.073500714	-0.171226245	0.043931986	-0.178301455	-0.522577134	-0.884829272	-0.123929401	0.027326933	-0.28805003	-0.484272072	-0.907126109	-0.355980128	-0.365634007	-1.89388099	-0.752560009	0.188573773	0.929145215	2.208735475
7	4	3	African American	0	1	0	1	0.438890212	0.6511	1	66.84736482	0.043324034	-0.142983345	1.739793376	1.197599867	0.387770505	0.349792605	0.49609245	0.445875791	0.635004074	0.462603847	-0.042007636	-1.006629755	1.31897588	-1.529269541	0.192940484	0.101938394	0.068286256	-0.852572162	-0.952452609	1.939317408	-0.558618549	-0.706073812	-0.82632911	-0.476632548	-0.934428899	-0.779795832	-0.485817493	0.520971403	-0.305382942	0.230954252	-0.392960904	1.253866381	0.916532354	-2.072550796	-0.384328693	0.139258163	0.407024066	1.617493299
6	3	3	African American	0	0	0	0	0.291557514	0.3674	0	66	0.169894145	-0.956078943	3.181272326	0.579782251	0.379573307	0.35006416	0.486282699	0.385394436	0.773028861	0.494884195	-0.260029656	-1.009759976	1.107040218	-1.036146661	0.815556954	-0.302651042	-0.408242853	-0.613129126	-0.60423627	1.048553484	-0.121399104	-0.389098291	-0.238939352	-0.130938541	-0.608854463	-0.503972059	-0.323022918	0.24929622	-0.316909417	-0.19076003	-0.838878342	-0.072327693	-0.142284424	-2.17800622	-0.556269393	0.415446978	0.984881259	1.896371668
7	3	4	African American	0	0	0	0	0.22517266	0.4337	0	53.27036277	0.202428189	-1.001404962	3.552155952	0.0527161	0.299531846	0.34985571	0.355620698	0.293891504	0.644000333	0.363395008	-0.051535102	-1.015862194	0.980265673	-1.161650635	0.851795199	-0.288242401	-0.45573877	-0.621249305	-0.904720742	1.238574989	0.140581346	-0.05948204	-0.344450393	-0.402274003	-0.581257696	-0.806005809	-0.258189814	0.35443107	-0.425621741	-0.060821932	-0.957157014	-0.256167752	-0.339978063	-1.696175406	-0.795255787	0.124923455	0.753016677	1.951051857
7	4	3	African American	0	0	0	0	0.270409621	0.3935	0	67.54277892	0.41070234	-0.901411281	3.780636302	0.365001448	0.491546373	0.400762541	0.490868083	0.468284273	0.766291727	0.467981436	-0.37626066	-1.057787429	0.674202845	-0.595644005	0.670932935	-0.434258754	-0.465178134	-0.401448049	-0.700153384	0.701523112	-0.067561384	-0.327144179	0.116836307	-0.172942535	-0.514814435	-0.642869366	-0.231766149	-0.043691967	-0.332657996	-0.149306104	-0.84515537	0.053196994	0.005968431	-2.134750733	-0.608000223	0.29526176	0.908106208	1.955623059
7	3	4	African American	0	1	NA	0	0.245058347	0.5362	NA	66.48049281	0.338315693	-0.898813158	3.302835399	-0.122273569	0.274051434	0.369958101	0.366978019	0.341603089	0.714150521	0.443810902	-0.167008728	-1.047701725	0.762538285	-1.045744228	0.489298339	-0.396695991	-0.392535434	-0.584633447	-0.978399769	0.94590894	-0.187134032	-0.530595976	-0.131135893	-0.384340502	-0.692948218	-0.670101864	-0.112921303	0.103750733	-0.474642615	0.034612086	-0.899164207	0.297676845	0.152712479	-1.810788089	-0.658856184	0.166409627	0.788911378	2.020125266
7	3	4	African American	0	0	0	0	0.631447964	0.58	0	69	0.196766362	-0.595148065	2.65144339	0.639407266	0.320712722	0.325576961	0.473968362	0.301060336	0.635531338	0.401004929	-0.439590911	-1.090616636	0.825568797	-1.224893442	0.80668547	0.021197917	-0.099211136	-0.687806038	-0.898274373	1.061825226	-0.194254361	-0.298194196	-0.13345646	-0.383973303	-0.57750421	-0.834745038	-0.40471257	0.051573169	-0.238793934	0.221210216	-0.520789023	1.5430529	0.852466925	-2.190326249	-0.51855826	0.002514295	1.110574971	1.760789505
7	3	4	African American	0	0	0	0	0.252834008	0.2611	0	69	0.608179826	-1.115646986	3.826331659	-0.15426184	0.392322149	0.45260363	0.455901329	0.335747798	0.891789408	0.502820772	-0.26552121	-0.988645547	0.473311469	-0.689334592	0.886418415	-0.500801471	-0.601296	-0.240361246	-0.501501533	0.441595958	0.087191123	-0.252216208	0.33967639	-0.040088676	-0.291307871	-0.608841385	-0.057214798	-0.219900314	-0.478547113	-0.296484154	-1.117550841	-0.175498252	-0.356688267	-1.942614444	-0.841894916	0.468387794	1.003948188	1.978471339
7	3	4	African American	0	0	0	0	0.597547035	0.7747	0	70.9596167	0.428519402	-0.70129532	2.496284217	1.540300279	0.43916928	0.328071679	0.565947364	0.506689003	0.64294894	0.552504057	0.200435066	-0.819064846	1.012212445	-1.291096686	0.284187584	0.140188429	-0.174580301	-0.654777014	-0.862557695	2.549417824	-0.425708866	-0.493960135	-0.458276749	-0.352022113	-0.622030081	-0.483625108	-0.502991209	0.14023106	-0.407808758	-0.203882411	-0.917216502	0.419700617	0.136825086	-2.144672724	-0.464046696	0.144517116	0.556293288	1.828305478
7	3	4	African American	0	1	0	0	0.271100262	0.5619	0	61	0.282091104	-0.6774137	3.838418578	0.099038637	0.217131918	0.278990708	0.302231293	0.304342183	0.535967831	0.315259966	0.022477478	-0.881848949	0.862353962	-1.143007701	0.624661317	-0.190764752	-0.286531098	-0.690666115	-1.061166234	1.093944695	0.156963292	-0.219593451	-0.366216793	-0.408555811	-0.623878517	-0.73862071	-0.29055299	0.096146446	-0.356304288	-0.143662402	-0.783375791	0.459638801	0.078644999	-1.900589186	-0.695243215	0.075447263	0.696096205	1.991902358
7	4	3	African American	0	0	0	0	0.476125268	0.7605	0	71.04449008	0.06835652	-0.678047561	2.650017541	0.626812988	0.521689816	0.366328965	0.464958945	0.563817191	0.669044406	0.510493513	-0.237741304	-1.090370183	1.220462403	-1.32897895	0.508627059	0.049269199	-0.228958392	-0.775726801	-0.99121725	1.886445869	-0.252001418	-0.406078113	-0.531858035	-0.470853166	-0.812868182	-0.656891191	-0.370562563	0.413582081	-0.183683831	0.316760475	-0.425113573	0.150738293	0.262887913	-2.049531141	-0.393034195	0.031130881	0.644344469	1.661147515
7	3	4	African American	0	0	0	0	0.468575851	0.8054	0	72.21629021	0.142676103	-0.705064268	2.763563409	0.72700378	0.362214833	0.262305859	0.359416205	0.377291708	0.557925632	0.363488994	-0.227679864	-0.910086719	0.939486106	-1.292808203	0.276954352	0.166753151	0.003370984	-0.689767456	-0.758241626	1.743667552	-0.285200919	-0.502268798	-0.413498613	-0.104618679	-0.875311154	-0.705054715	-0.312717112	0.186098243	-0.216235996	0.18060215	-0.587135596	-0.037412239	0.242772461	-2.00570407	-0.397855152	0.184261796	0.804910666	2.143306962
7	3	4	African American	0	0	0	0	0.295153608	0.6877	0	59.05544148	0.342967549	-0.649884596	4.056427913	-0.172517258	0.112207738	0.219043973	0.211681924	0.106902763	0.410997867	0.214758518	-0.287004974	-0.98660288	0.571354471	-0.872214535	0.548005541	-0.368367911	-0.421483826	-0.436229126	-0.765806471	0.495993535	0.118644145	-0.181083474	-0.097082778	-0.156819059	-0.723931005	-1.047506224	-0.173731405	-0.15647199	-0.411117861	-0.25465791	-0.889765159	-0.009358148	-0.228402473	-1.736257408	-0.748500233	0.089015225	0.783242166	2.314498486
6	3	3	African American	1	0	0	0	0.421969517	0.7474	1	60.64339493	0.275246611	-0.557954831	1.7839176	0.189823646	0.16000779	0.248542681	0.256458853	0.196926129	0.4928328	0.290198552	-0.329572406	-1.041085857	1.054982591	-1.316511976	0.077657834	-0.040495959	-0.245933172	-0.369068288	-0.458354055	0.952342322	-0.208165731	-0.205278723	-0.704400973	-0.017823226	-0.616875578	-1.246582917	-0.326528268	0.054167202	-0.679244052	-0.263187004	-1.053898494	0.387415501	0.025258697	-1.733154312	-0.707824026	0.058653693	1.094170822	3.208141035
7	4	3	African American	0	1	0	0	0.366813527	0.3393	0	59.32922656	0.476743542	-0.833567508	3.760203926	0.171629171	0.232472669	0.293804316	0.314322478	0.26809127	0.640633855	0.292971459	-0.390413752	-0.71181815	0.426227274	-0.636734832	0.616112909	-0.486092855	-0.403620072	-0.359684193	-0.402636001	0.15064524	-0.094004708	-0.458490891	0.187054916	0.123889498	-0.445364365	-0.598902856	-0.100881048	-0.491918415	-0.585164872	-0.170483593	-0.913690223	0.527768169	0.17874651	-1.871969949	-0.7078631	0.579339179	0.936095394	2.337806878
7	3	4	African American	0	0	0	0	0.375637056	0.5264	0	66.37097878	0.123590592	-0.617104595	3.937058921	-0.085821306	0.18626571	0.214837061	0.199874702	0.167877881	0.326617387	0.197815086	-0.492570901	-0.896099242	0.700285749	-1.037522199	0.715081689	-0.338418551	-0.309633532	-0.487292877	-0.74561783	0.516777372	-0.033126689	-0.187351577	-0.222431256	-0.217183614	-0.599314787	-1.177542733	-0.400805903	0.061465662	-0.387606354	0.166552581	-0.666253654	-0.38916982	-0.323137865	-1.468835883	-0.576598693	-0.094713019	0.84898882	2.568706523
7	3	4	African American	0	1	0	0	0.286734937	0.4886	0	61.02669405	0.428047413	-0.97039043	3.809572346	0.178980855	0.247106435	0.287041057	0.359785001	0.266781711	0.680721903	0.344186519	-0.312458256	-1.143776777	0.730150454	-0.723400741	0.606827842	-0.411755226	-0.371065234	-0.539947783	-0.472563796	0.565552008	-0.076470529	-0.296296392	0.23375973	0.031305369	-0.407579869	-0.620235617	-0.195091266	-0.040223685	-0.436113707	-0.358458806	-1.054205276	-0.268780869	-0.412384262	-1.849174598	-0.669677126	0.399356722	1.004094313	2.249608756
10	5	5	African American	0	1	0	0	0.405298881	0.3457	1	70	0.315663666	-0.808928005	3.558262363	0.586905508	0.281938663	0.28472677	0.41362701	0.332190837	0.601555615	0.383941774	-0.353151696	-1.01335766	0.627249012	-1.037781927	0.323859705	-0.149340928	-0.354202077	-0.617259521	-0.640568513	1.125491648	-0.412838521	-0.380925756	0.075780886	-0.145873062	-0.433326684	-1.018248558	-0.289388922	0.014229981	-0.377388936	-0.334614616	-0.904577867	-0.219200254	-0.289501989	-1.76106715	-0.619111638	0.016193596	1.148866447	2.369802792
7	3	4	African American	0	0	0	0	0.289926173	0.5875	0	60.62422998	0.3600825	-0.661806938	3.125270426	-0.095282512	0.314240137	0.251604535	0.29052311	0.270756143	0.607454112	0.367086595	-0.4480623	-1.009627723	0.852639465	-0.992667889	0.532542087	-0.310942069	-0.313435355	-0.553927528	-0.598369883	1.110914941	-0.115599193	-0.388413343	-0.270308522	-0.154133975	-0.688858247	-0.933016744	-0.304878002	0.20655454	-0.24418667	-0.048731779	-0.605566185	0.158141964	0.123289715	-2.038142121	-0.586560553	0.177879123	0.951499601	2.373140021
7	3	4	African American	0	0	0	0	0.471088354	0.4371	0	59	0.487196419	-0.972838855	3.521660784	0.18704442	0.263907401	0.348782256	0.435219853	0.325721561	0.76316811	0.409209546	-0.355824446	-1.04098664	0.715632216	-0.770082572	0.746010335	-0.417033568	-0.314176185	-0.338445509	-0.465907887	0.542842297	0.004013501	-0.226565366	0.02641823	0.046538386	-0.456333138	-0.861069215	-0.180471501	-0.027508984	-0.41132455	-0.41326686	-0.97143169	0.00881498	-0.205424633	-2.067285147	-0.64932392	0.37433879	0.98782333	2.301373505
8	4	4	African American	0	0	0	1	0.557025482	0.3472	1	54.73511294	0.543172538	-0.589490061	3.580044201	0.3499167	0.193108747	0.260712676	0.346289072	0.18089032	0.569381028	0.256803428	-0.559247267	-1.036599789	0.727919308	-0.999175109	0.922495152	-0.07857114	-0.075486441	-0.50958488	-0.660990498	0.640333253	-0.145002663	-0.278242416	-0.07139376	-0.142010849	-0.513019482	-0.969326776	-0.283631731	-0.099357628	-0.169557641	-0.211988189	-0.72310897	0.261549929	0.047180856	-2.008587246	-0.498474684	0.000768872	0.999425747	2.564361995
7	3	4	African American	0	1	0	1	0.192248154	0.3729	1	57	0.42521412	-0.174362232	3.343781152	-0.607557391	0.147184457	0.240384483	0.189042793	0.156349719	0.599229086	0.250389738	-0.40488452	-1.125842364	0.73937488	-1.004392012	0.608349107	-0.357926658	-0.070220681	-0.390677296	-0.676702384	0.532813114	-0.106098641	-0.438731457	-0.029223333	-0.218853166	-0.59345128	-1.158904829	-0.097965814	-0.068234361	-0.266352986	0.219171727	-0.601770878	1.110091979	0.691599511	-2.047123412	-0.591441713	0.082105728	0.992795102	2.270243359
7	3	4	African American	0	0	0	0	0.43562753	0.5458	0	60	0.561722843	-0.878720447	3.46979798	0.468978979	0.34644941	0.393694072	0.520927962	0.431477376	0.790438561	0.50838654	-0.289745585	-0.962139288	0.771821023	-1.040216908	0.43385642	-0.293541381	-0.34380926	-0.320115279	-0.7784983	0.959662542	0.012183861	-0.249835876	-0.025147753	-0.28764791	-0.476212266	-0.625271125	-0.255097019	-0.117463124	-0.349583727	-0.295237938	-0.989913799	0.40244677	-0.046403897	-2.188398996	-0.697530514	0.212270685	0.693710098	2.181086842
7	3	4	African American	0	0	0	0	0.709990474	0.8551	0	58	0.396783081	-0.677950358	3.278255046	-0.32570018	0.175494516	0.350768136	0.304025635	0.244341747	0.720724341	0.312941341	-0.581976619	-1.276529526	0.444315789	-0.703478149	0.436439647	-0.531670157	-0.303955369	-0.114554365	-0.19807511	-0.101904758	-0.201421593	-0.329832513	0.103554346	0.090602453	-0.378135441	-1.201948206	-0.17158486	-0.123153008	-0.421449281	-0.383515219	-0.771640821	-0.220201844	-0.327684503	-1.779867437	-0.623897046	0.088683022	1.24006266	2.900718237
6	3	3	African American	0	1	0	1	0.557835199	0.225	1	55	0.235656308	-0.587792986	3.702354542	0.200504662	0.277657261	0.401157831	0.434542282	0.271901556	0.74673248	0.400967967	-0.292837284	-0.891530663	0.54945985	-1.050247175	0.618984591	-0.415095836	-0.384850326	-0.361270701	-0.605509391	0.531481098	-0.150286594	-0.335848461	-0.154023194	0.090694417	-0.539715773	-0.682743264	-0.172090809	-0.280152755	-0.315303249	-0.163680992	-0.895332573	0.281865192	0.094385107	-2.091487177	-0.66348219	0.442037022	0.958196677	2.297348782
7	4	3	African American	0	0	0	1	0.767218385	0.7648	1	67.6659822	0.248035039	-0.499601434	3.566539266	0.303006272	0.19200687	0.385166105	0.428223865	0.249232399	0.764928992	0.404823001	-0.345688848	-1.043449862	0.71399607	-1.050860528	0.403101236	-0.183591857	-0.137981806	-0.387752958	-0.831805241	0.583723269	-0.214187562	-0.383182015	-0.064593856	-0.169211528	-0.52438848	-0.76023589	-0.300225569	-0.252345199	-0.322446835	0.119121885	-0.899768969	1.023127973	0.361117851	-2.145737029	-0.540332679	0.28909962	0.850838045	2.384391957
7	3	4	African American	0	1	0	0	0.300881162	0.4715	0	68	0.599702257	-1.156326582	3.6379078	-0.061369543	0.321992383	0.413848116	0.430037908	0.368227956	0.787935005	0.48325344	-0.115871123	-0.968665035	0.667826984	-0.93926178	0.995063861	-0.426386586	-0.483728325	-0.303661011	-0.733320965	0.865365585	0.06273609	-0.14784319	0.101272326	-0.224346536	-0.44228971	-0.809671454	-0.165838432	0.042518585	-0.369321617	-0.549060647	-1.199158127	-0.373793349	-0.489527073	-2.02789314	-0.764152179	0.253436942	0.962288134	2.008161293
8	4	4	African American	0	0	0	0	0.481483687	0.3363	1	73	0.48031228	-0.981042808	3.423823319	-0.301428327	0.103991441	0.245923478	0.236565442	0.127133589	0.629647464	0.229151842	-0.433855644	-1.041737674	0.515718685	-0.525530386	1.262646239	-0.513657858	-0.487746076	-0.044678357	-0.250046656	-0.000169975	0.06857486	-0.176511186	0.288588972	0.120046146	-0.360474506	-0.932416967	-0.029967768	-0.433824438	-0.480291844	-0.526759864	-1.094019167	-0.342442671	-0.42406981	-1.882573476	-0.83406881	0.284516912	1.190251049	2.735183507
8	4	4	African American	0	1	1	1	0.395177423	0.4258	1	51.80287474	0.7647773	-0.90773039	3.981187418	-0.210756259	0.15728763	0.243716897	0.230506502	0.175034812	0.512412376	0.215508496	-0.407055149	-0.946757529	0.388438261	-0.702502838	0.894429831	-0.432493398	-0.458314906	-0.218932818	-0.491391011	0.008346914	0.088656137	-0.150985721	0.319318631	-0.06185581	-0.232717314	-0.703566141	-0.095746951	-0.275844248	-0.52285992	-0.370508439	-0.960403423	-0.087474563	-0.380848163	-1.738272383	-0.781020464	0.232421607	1.092077525	2.183984946
8	3	5	African American	0	1	0	NA	0.452048107	0.6379	1	63.36208077	0.488882258	-0.869121697	3.703700889	0.886136692	0.249279744	0.310535417	0.461492054	0.314321696	0.631638424	0.366746492	-0.412620999	-1.089345022	0.621065398	-0.897033438	0.644866657	-0.16564889	-0.495903565	-0.530832026	-0.689425269	0.921019322	-0.123019981	-0.202523526	0.119648755	-0.114755624	-0.528683705	-1.022458945	-0.36746855	-0.058289602	-0.402086966	-0.421317774	-0.929910412	-0.263201917	-0.365706323	-1.84902986	-0.609850619	0.079563486	1.034436163	2.388844869
7	3	4	African American	NA	NA	0	NA	0.34786854	0.6531	NA	64.5174538	0.322733352	-0.893291462	2.6776939	-0.007973427	0.217030452	0.319893514	0.321426875	0.28881239	0.651786676	0.33988485	-0.40154595	-0.659336228	0.903198549	-1.165814601	0.543004973	-0.285024585	-0.38205962	-0.587531363	-0.743968522	0.756486324	0.109867469	-0.114397948	-0.267843113	-0.143832408	-0.658545354	-0.994908163	-0.302297024	0.030742983	-0.456374763	-0.082724974	-0.906468148	0.255719911	-0.113103951	-1.800926553	-0.57766526	0.132883375	0.862506717	2.854965654
7	3	4	African American	0	0	0	0	0.511776613	0.7499	0	64.71457906	0.506128894	-0.757945801	3.97013734	-0.315887563	0.116890684	0.236336558	0.235974573	0.089168486	0.575987897	0.249052382	-0.598736407	-0.871701033	0.216583365	-0.345215197	0.537346427	-0.614629564	-0.413822594	-0.229793636	-0.139632405	-0.146187264	-0.228187585	-0.208722028	0.480520477	0.215906821	-0.257869712	-1.039830776	0.085419546	-0.472240932	-0.472326995	-0.324781366	-0.894632522	-0.317679079	-0.408783893	-1.552372021	-0.716861411	0.258663789	1.182849812	2.598478392
9	5	4	African American	0	1	0	1	0.294403429	0.5908	1	59.41409993	0.135522267	-0.574777627	3.409025281	0.273645071	0.255389998	0.266865196	0.316626414	0.230630418	0.425377835	0.291168753	-0.458895814	-1.160746629	1.056849427	-1.104055697	0.377536389	-0.185492006	-0.287105515	-0.752653644	-0.912922701	1.021329561	-0.005282985	-0.108468736	-0.293546037	-0.348699213	-0.654282245	-0.751274161	-0.502245316	0.377113305	-0.268330281	0.173105471	-0.632442996	-0.177958368	-0.108228951	-1.643911392	-0.581781898	-0.237018449	0.928979506	2.211629665
7	3	4	African American	0	0	0	1	0.578387711	0.5899	1	57	0.408577002	-0.378151849	3.256807169	0.075422346	0.349584191	0.440296509	0.487299679	0.38720078	0.835183979	0.496207689	-0.228004154	-0.955476554	0.759746466	-1.222017265	0.439650735	-0.136402283	0.054872572	-0.512775829	-0.819847953	0.88839742	-0.097105419	-0.346733246	-0.175742099	-0.258103982	-0.529225155	-1.037782511	-0.318761054	-0.038020536	-0.236496537	0.100781123	-0.816253642	0.621855148	0.373464018	-2.288847435	-0.534040302	0.235883404	0.760396792	2.247975921
7	3	4	African American	0	0	0	0	0.178744939	0.4764	0	60.14784394	0.494122499	-1.179712737	4.137469826	-0.068824514	0.303673984	0.356681607	0.331697081	0.234020465	0.649567064	0.340937479	-0.284165939	-0.735877059	0.411301131	-0.763627441	0.493282832	-0.323817014	-0.590746016	-0.301708509	-0.501888204	0.453744093	0.026928602	-0.178476319	0.129700341	-0.035467915	-0.414456776	-0.606111784	-0.059775497	-0.203787736	-0.591980308	-0.341406818	-1.12433879	-0.526259853	-0.597068343	-1.687940566	-0.687956563	0.333503994	0.85389024	2.377929336
7	3	4	African American	0	0	0	0	0.152857823	0.3727	0	63	0.40109324	-1.057384692	3.611356197	-0.401730568	0.170522144	0.351209884	0.28848097	0.244433733	0.699701074	0.321946831	-0.247800479	-0.882717541	0.663846404	-0.903499394	0.572670508	-0.454638438	-0.524937992	-0.276321723	-0.6665273	0.571239669	0.215987352	-0.020752234	0.011786373	-0.125140928	-0.455833274	-0.79745509	-0.223829758	-0.00908188	-0.354817812	-0.483677934	-1.082186016	-0.283648676	-0.470374255	-1.930816868	-0.734303344	0.281700214	0.772128456	2.484513581
7	4	3	African American	1	0	1	1	0.727173136	0.8015	1	59	0.362065908	-0.900688689	3.177394988	1.053479486	0.322143421	0.283188859	0.497782892	0.325267433	0.637227449	0.40732141	-0.401924511	-1.169339296	0.729439341	-0.896216238	0.466686886	-0.04809551	-0.232612259	-0.599162236	-0.511691853	1.551410418	-0.373233604	-0.410698828	-0.128267722	-0.022981244	-0.419859567	-0.615748761	-0.257164675	0.073315837	-0.439628591	-0.319842576	-0.942523905	-0.108313955	-0.233161931	-2.09331875	-0.581262764	0.1937999	1.060982184	2.266886423
7	3	4	African American	0	0	0	0	0.659311741	0.5269	0	63	0.578808635	-0.856839692	3.69529446	-0.410281643	0.213292341	0.394332697	0.338963431	0.192200082	0.829372092	0.298806592	-0.571815583	-0.936362059	0.1665194	-0.620434164	0.761653947	-0.686401062	-0.453104061	-0.036524006	-0.221687487	-0.470649293	-0.160700981	-0.364016143	0.379264394	0.124461307	-0.179499762	-0.724052175	-0.006885081	-0.410720899	-0.549174226	-0.277464287	-0.957360735	0.054297016	-0.205915359	-1.713431709	-0.723243612	0.320679248	1.13384853	2.456103611
7	4	3	African American	0	1	0	0	0.33771136	0.3201	0	57	0.370706672	-0.738756625	3.81419101	-0.613672324	0.169002579	0.322693274	0.273927215	0.158822409	0.763645466	0.244427199	-0.641548585	-1.025531712	0.394731911	-0.500838466	1.098418612	-0.635780407	-0.455321047	-0.276023936	-0.376389244	-0.3200712	-0.051965536	-0.134678422	0.357007629	-0.014456666	-0.350343031	-0.807641214	-0.100104002	-0.233539183	-0.295617652	-0.249427174	-0.807288991	0.492756821	0.189650549	-1.955455057	-0.714815247	0.206739753	1.156631477	2.214893351
7	4	3	African American	0	0	0	0	0.595379852	0.3885	0	70	0.480481445	-0.812424491	3.052274238	0.275327821	0.263993074	0.33672659	0.420047745	0.238184042	0.843443214	0.286555264	-0.501312099	-1.173187224	0.305971096	-0.724966071	0.539214112	-0.521677622	-0.288347829	-0.097329986	-0.174042904	0.028439582	-0.406345907	-0.486939584	0.220719701	0.198675028	-0.272645051	-0.919430468	0.01509678	-0.442923638	-0.458059739	-0.172925154	-0.861387396	0.127845145	-0.078368674	-1.988215041	-0.590253859	0.576050208	0.907512752	2.742914835
8	4	4	African American	0	0	0	1	0.74266492	0.7933	1	68.20533881	0.38609316	-1.115246051	3.512788722	-0.104555027	0.352506181	0.420139624	0.35840951	0.265050767	0.776633041	0.348861184	-0.225240234	-1.225446135	0.537892737	-0.972531325	0.742463986	-0.577092559	-0.671845991	-0.177056587	-0.489755337	0.465539884	0.026071561	-0.223006627	0.037155941	-0.014773948	-0.446089482	-0.732256183	-0.035825453	-0.281644095	-0.481489014	-0.380081183	-1.191859497	-0.176594176	-0.408658664	-1.820842485	-0.890202868	0.46843119	0.98689364	2.345736141
7	3	4	African American	0	1	0	0	0.315491784	0.4162	0	56.90896646	0.327075583	-0.556783782	3.172515363	0.753864186	0.222294436	0.261935529	0.364084035	0.260036829	0.555885775	0.370742033	-0.297334863	-0.956100165	1.019198948	-1.127360438	0.26857696	0.159801186	-0.006565751	-0.746519381	-0.805325369	1.498084797	-0.269714147	-0.348770535	-0.276995278	-0.198990581	-0.574364646	-1.097743746	-0.32908521	0.077584218	-0.357268553	-0.021510899	-0.806850139	0.202939507	0.102118668	-2.033042838	-0.43331834	0.125547516	0.890733782	2.177986513
6	3	3	African American	1	0	0	1	0.518480591	0.5722	1	53	0.326255449	-0.18247656	3.18454785	-0.205481623	0.221790808	0.339683621	0.334892996	0.237397759	0.674386236	0.310155214	-0.46790448	-0.873432407	0.674356798	-1.024672303	0.265197073	-0.172033316	0.118071718	-0.531858487	-0.656650352	0.453827147	-0.176171191	-0.221991591	-0.145607843	-0.125754699	-0.520713502	-0.873091725	-0.261380757	-0.205403871	-0.296372526	0.403133508	-0.542463721	1.209388697	0.889543372	-2.267909825	-0.322164973	0.045705794	0.906425733	2.364611225
7	3	4	African American	0	0	0	0	0.250488211	0.3535	0	57.14442163	0.214729366	-0.908303852	3.505637232	-0.360936264	0.181538138	0.300715175	0.250626799	0.161292367	0.478577808	0.274393162	-0.343438514	-1.16834741	0.827536774	-1.113066516	0.903071207	-0.321153836	-0.515957945	-0.614003016	-0.901531795	0.829080768	0.10351953	-0.041218718	-0.094945227	-0.342644569	-0.619345714	-0.97369433	-0.271556539	0.211746576	-0.378377764	-0.32737151	-0.817733263	-0.255390753	-0.384904777	-1.551460586	-0.802792407	-0.014905164	0.939034355	2.331916694
7	3	4	African American	0	1	0	0	0.21714694	0.2846	0	72	0.502266934	-1.203441896	3.56445603	0.215379802	0.452795543	0.497619828	0.55450756	0.355997441	0.866471078	0.487901148	-0.384659747	-0.874613128	0.770399835	-0.935549001	0.94932239	-0.515517192	-0.651183632	-0.331163153	-0.646674674	0.521642198	0.19201509	-0.118409571	0.069256359	-0.229656634	-0.325778022	-0.542605563	-0.229200271	0.10209882	-0.493961968	-0.306002304	-1.049022403	-0.152574354	-0.326156841	-1.983283581	-0.758810107	0.144800745	0.995944479	1.981264776
7	3	4	African American	0	0	0	0	0.182341034	0.3497	0	63.1430527	0.378903045	-0.971844964	3.584440224	0.030876374	0.1977907	0.272899171	0.297990837	0.183976913	0.554146025	0.288257498	-0.443684815	-0.931355001	0.891103145	-0.928715679	0.902718841	-0.446142532	-0.456591763	-0.578919	-0.728167358	0.697665544	0.224032303	-0.011098618	-0.000421101	-0.169994001	-0.508127514	-0.813918506	-0.258646132	0.321619169	-0.434994777	-0.363415518	-0.933011553	-0.14208176	-0.321437787	-1.763507639	-0.815123202	-0.020733257	1.059110951	2.191123313
7	4	3	African American	0	1	0	1	0.759430817	0.8251	1	56	0.6834599	-1.106629596	3.377121037	0.179199574	0.472308567	0.438290144	0.493260612	0.49716219	0.863679392	0.431511442	-0.290065185	-0.711232432	0.406808119	-0.844778117	0.440027182	-0.72213137	-0.651022929	0.026987336	-0.094151315	0.170199526	-0.050300998	-0.234684535	0.266780862	0.274842723	-0.234521013	-0.664289111	-0.095011755	-0.363756449	-0.539938965	-0.590976915	-1.190596048	-0.170068491	-0.431383746	-2.034404357	-0.848667697	0.517260834	0.964384707	2.348249603
7	4	3	African American	1	0	0	0	0.342903072	0.5044	1	68	0.547657502	-1.065255045	3.134989398	0.090520249	0.397673207	0.467427108	0.481896827	0.367719048	0.846240122	0.519019978	-0.045624784	-0.786314126	0.827413946	-1.023982399	0.735726004	-0.430799964	-0.519048133	-0.379971249	-0.871828606	1.154619731	0.125467849	-0.252792108	-0.175371892	-0.333466795	-0.443321571	-0.752402129	-0.274684706	0.11128289	-0.436395318	-0.44253016	-1.152354415	0.054052406	-0.353147872	-2.089381301	-0.904168457	0.24095127	0.747634612	2.12832738
7	3	4	African American	0	0	0	0	0.33775899	0.2144	0	58.37371663	0.337942683	-0.652207104	3.774865103	-0.101041573	0.153053001	0.278539691	0.297575317	0.179079218	0.658641058	0.256755405	-0.562200865	-1.056387684	0.461993543	-0.674595226	0.648382764	-0.48671001	-0.360526555	-0.388338571	-0.465174527	0.092517166	-0.053964245	-0.203641101	0.044450275	0.01210993	-0.375633416	-1.084402877	-0.186169357	-0.232666715	-0.384629403	-0.055404069	-0.810283582	0.525799836	0.171824744	-1.821133462	-0.62143381	0.314583682	1.047710444	2.419450956
7	3	4	African American	NA	0	0	NA	0.281900452	0.5741	NA	64.67077344	0.199304827	-0.899467496	2.657675482	0.557527207	0.56548529	0.449535602	0.585029297	0.504488103	0.822239839	0.605500865	-0.146143272	-0.871561885	1.18011242	-1.339988428	0.586785226	-0.102485045	-0.212297558	-0.831668939	-0.984120349	1.826248627	0.032706029	-0.270672784	-0.470804646	-0.401132553	-0.638694305	-0.546926547	-0.23811494	0.650439315	-0.100553755	0.094717919	-0.54475644	-0.270578498	-0.009902081	-2.020228553	-0.495384454	0.084640535	0.671059742	1.481607348
7	3	4	African American	0	1	0	0	0.253048345	0.3438	0	69	0.532112114	-1.19648727	3.652081901	-0.09918671	0.334480878	0.37347911	0.363260857	0.263884012	0.710086536	0.348740033	-0.231630374	-0.937113341	0.570355028	-0.6563313	0.807456529	-0.638015764	-0.655288094	-0.150660949	-0.590909999	0.516679072	0.154555952	-0.220768683	0.052600457	-0.142344674	-0.345888794	-0.527562087	-0.066692243	0.028539225	-0.517330155	-0.494776794	-1.144661583	-0.443256852	-0.484162791	-1.947495135	-0.94913762	0.244122692	0.905270541	2.170380473
7	3	4	African American	0	1	0	1	0.309287926	0.6022	1	56	-0.005042347	-0.337448667	2.472350196	0.292693608	0.336608959	0.385224468	0.487027152	0.310643545	0.757663787	0.34362088	-0.356810816	-1.027878041	0.884073596	-1.303296594	0.655715147	-0.504753686	0.008509929	-0.555287403	-0.850912992	0.497761121	-0.212376335	-0.365134946	-0.305807043	-0.264255864	-0.506521495	-0.820280582	-0.520325218	0.205275917	-0.203458457	0.903104668	0.266089817	0.686296199	1.037257581	-2.307934938	-0.290826844	-0.074692087	1.157422547	1.931485553
6	3	3	African American	0	1	0	0	0.145487021	0.1984	0	65	0.448827396	-0.860497086	3.433944658	-0.249424397	0.239215972	0.283840935	0.286399075	0.22265407	0.692891703	0.392920725	-0.254822069	-0.958740063	0.820262661	-0.941353316	0.591612802	-0.412847981	-0.438895422	-0.381387862	-0.560449219	0.866028612	-0.012171239	-0.385688719	-0.019395979	-0.045450307	-0.500084916	-0.810382979	-0.111405773	-0.048828924	-0.411105781	-0.33668683	-1.112269616	0.013002138	-0.217968113	-2.10040759	-0.718641777	0.453517742	0.804543835	2.362394047
9	4	5	African American	0	1	0	1	0.826220529	0.9082	1	58	0.62629135	-0.86641369	3.568195756	-0.21641132	0.160358226	0.362042464	0.350747503	0.099826454	0.799291809	0.278720769	-0.598095322	-1.004052822	0.119008724	-0.378045547	0.626553659	-0.735974728	-0.506073632	0.151803879	0.081171508	-0.36286604	-0.232449328	-0.374725746	0.485972929	0.283581213	-0.172764393	-0.660070261	0.037268694	-0.359452	-0.613439352	-0.718421847	-1.067327613	-0.378687014	-0.493077341	-1.700594492	-0.713414692	0.335371447	1.333611591	2.438310795
7	3	4	African American	0	0	0	0	0.166789712	0.3703	0	62	0.249966612	-0.706102877	3.24049575	0.064913428	0.325950325	0.348849871	0.392568593	0.258606437	0.673018492	0.375788816	-0.232291251	-1.012979211	0.997169091	-1.292218153	0.802157883	-0.212335601	-0.394343276	-0.627821626	-0.905102689	1.055154955	0.159508131	-0.183965076	-0.320589264	-0.315419735	-0.651956922	-0.936606559	-0.346397936	0.372838169	-0.172340233	0.162965387	-0.612626096	-0.075302934	0.080955265	-2.049060527	-0.678547971	0.148441346	0.816171647	1.94291629
6	3	3	African American	0	1	0	0	0.339854727	0.293	0	67.84394251	0.26442151	-0.677576297	3.867614889	-0.160000829	0.19809446	0.297108971	0.31229759	0.186474419	0.642874281	0.285924807	-0.493214376	-1.055919305	0.572864333	-1.003442805	0.813428401	-0.374002201	-0.286354533	-0.557906878	-0.609059613	0.560253326	-0.064775937	-0.172929508	-0.011577547	-0.113259204	-0.586198683	-0.910458518	-0.326325194	0.121424899	-0.213373246	-0.133724269	-0.591976821	-0.023714274	-0.003056092	-1.82842161	-0.508542508	0.074809221	1.113297347	2.21761107
7	3	4	African American	1	1	1	1	0.528435342	0.4983	1	68	0.506543822	-0.817859054	3.61188537	0.316983361	0.383232526	0.410748317	0.466421241	0.376367331	0.752863629	0.475963011	-0.156659485	-0.900028596	0.665334176	-0.985661212	0.438046595	-0.422045576	-0.577281233	-0.358461368	-0.600737103	0.893021778	-0.18145956	-0.460665971	-0.006907095	-0.19219136	-0.44404541	-0.723689976	-0.232720679	-0.072553315	-0.455610646	-0.186148917	-0.903154883	0.198458497	-0.063441825	-2.12250731	-0.720484679	0.19763353	0.728812622	2.243737932
7	3	4	African American	0	1	0	0	0.229649917	0.5516	0	61	0.476404637	-1.015957952	3.294674222	-0.072452116	0.388412942	0.296911769	0.302011483	0.326907699	0.641600006	0.3858678	-0.254613247	-1.071349318	0.861618509	-0.979682488	0.966643993	-0.361163746	-0.36545513	-0.480619855	-0.618026737	0.844129935	0.010906371	-0.205268951	-0.074396831	-0.092322988	-0.697587817	-0.558243179	-0.182642601	0.134152053	-0.450913286	-0.153443361	-0.823902392	-0.245947695	-0.131635134	-2.03326476	-0.627190265	0.421578907	0.894051606	2.008061544
7	3	4	African American	0	1	0	0	0.368099548	0.4781	0	58.45859001	-0.040916329	-0.51697564	3.159489403	0.618862318	0.424077493	0.344639487	0.485556571	0.306515291	0.697177253	0.394132529	-0.504827051	-1.116432189	0.939387353	-1.093970281	0.883128416	-0.263511239	-0.273777764	-0.734101543	-0.707686197	0.9172645	-0.171234347	-0.349051381	-0.335566434	-0.20760876	-0.66822507	-0.834239376	-0.385312917	0.258298349	-0.095850805	0.246967612	-0.193112843	-0.093036706	0.131444154	-2.029199408	-0.394085694	0.013204044	1.028045808	1.997745711
6	3	3	African American	0	0	0	0	0.165170279	0.4652	0	45	0.613399555	-0.966105035	3.809127024	-0.460585638	0.165131925	0.328482823	0.273085898	0.242325602	0.653619988	0.319810558	-0.303242416	-0.941001924	0.664713225	-0.70293994	0.921025547	-0.420406806	-0.467140084	-0.465431428	-0.638197422	0.400716185	0.012998805	-0.193947713	0.164565045	-0.209671418	-0.456204545	-0.960025382	-0.008543794	-0.236662148	-0.650010634	-0.319971368	-1.14879326	0.148571479	-0.324610769	-1.706212901	-0.836834037	0.227102213	1.002775022	2.2731647
7	3	4	African American	0	1	0	0	0.497785187	0.4933	0	67.9890486	0.366071495	-0.945011589	3.665382201	0.050259152	0.207445012	0.241995226	0.288847817	0.211544592	0.56336681	0.329541791	-0.280830612	-0.808576541	0.402120548	-0.80265642	0.516388724	-0.330828309	-0.461026846	-0.240837917	-0.469518258	0.869487582	-0.054267321	-0.282907848	0.178858099	0.116079049	-0.528738006	-0.668942361	-0.170607521	-0.162250938	-0.428785681	-0.395712478	-0.978080804	-0.38033485	-0.533757575	-1.751685062	-0.792170259	0.220557122	0.946164797	2.746717039
9	4	5	African American	1	1	1	1	0.476244344	0.4657	1	66.13004791	0.401297095	-0.975318452	2.910170163	0.316878783	0.225222055	0.203032717	0.280010051	0.254150003	0.54644661	0.366809174	-0.005006199	-1.210033709	0.928182981	-1.064465172	0.520102327	0.14313592	-0.252320209	-0.656482042	-0.688755624	1.97422228	-0.301048397	-0.480856981	-0.285635384	-0.152307429	-0.669526381	-0.866285983	-0.186545604	0.079297657	-0.404114741	-0.400813263	-0.998575671	-0.101208412	-0.304738894	-1.926510528	-0.662681405	0.380548944	0.843597959	2.221720115
7	3	4	African American	0	0	0	0	0.610121457	0.7069	0	60	0.5498838	-0.738148519	3.712699795	-0.074481405	0.145153797	0.255354662	0.258664811	0.172449018	0.534115866	0.262008608	-0.530770389	-1.147719929	0.395619233	-0.656396907	0.386819001	-0.640921348	-0.487373466	-0.355007944	-0.237753571	0.137271915	-0.142391646	-0.254437416	0.253879768	0.111322693	-0.301749754	-0.95269231	-0.092814855	-0.165940466	-0.457486589	-0.535843183	-0.922759806	-0.377516406	-0.36097006	-1.696052136	-0.502726725	0.195901183	1.103981964	2.77159294
7	3	4	African American	1	1	0	0	0.495903787	0.6028	1	63	0.45963601	-0.583721794	2.810857579	0.602986448	0.443892256	0.458704143	0.586432134	0.529523325	0.937876655	0.586796729	-0.330169683	-0.872165839	0.839339123	-1.086139658	0.133656324	-0.127616223	-0.191143534	-0.3765834	-0.544325216	0.845378742	-0.375240693	-0.50841771	-0.083313509	-0.135248174	-0.498504869	-0.726324468	-0.318760165	-0.238608744	-0.29518782	0.080577431	-0.827884892	0.554047255	0.345118385	-2.438658846	-0.438697886	0.289846362	0.921871541	2.420632716
9	5	4	African American	0	0	0	0	0.379852346	0.4435	1	60	0.101345144	0.066735292	2.410154282	0.001717585	0.325355873	0.419918691	0.420990453	0.30994859	0.736260936	0.419501973	-0.147879278	-1.005081092	1.07017321	-1.437922302	0.191574937	-0.001329438	0.313738506	-0.628032998	-0.945501149	0.995352669	-0.132390658	-0.211570977	-0.658995309	-0.358503333	-0.76404232	-0.768525923	-0.273730622	0.108081853	-0.209305699	0.500357917	-0.424225104	0.877473851	0.875321345	-2.358910928	-0.32798366	0.185132696	0.670984747	2.010920856
7	4	3	African American	0	1	0	0	0.568373422	0.7562	0	73	0.331242353	-0.924835094	3.534266939	-0.203508461	0.203589123	0.255368451	0.24526242	0.237532396	0.518664196	0.299511757	-0.304073389	-1.282343608	0.30898327	-1.016038804	0.471920016	-0.435696266	-0.559433974	-0.355056815	-0.499821777	0.672971489	-0.253655154	-0.323030814	-0.086643933	0.065936468	-0.47943445	-0.903756674	-0.236839573	-0.075835469	-0.432961835	-0.191479001	-0.918714541	-0.277028367	-0.496175501	-1.693591008	-0.825107794	0.240419613	0.952707966	3.077668827
7	3	4	African American	0	0	0	0	0.590688259	0.5799	0	61	-0.105077637	0.771568427	1.765768018	0.141410518	0.333418072	0.41847405	0.518057039	0.328940682	0.876091688	0.366029321	-0.574133118	-0.916678457	0.955046652	-1.288166644	0.111258835	-0.26976108	0.736322701	-0.631611006	-0.57256383	0.290597545	-0.60009814	-0.607716162	-0.522507317	-0.267911288	-0.696174823	-1.009233437	-0.419165454	-0.013027581	0.044761456	1.370843987	0.702651587	1.892480647	1.897739093	-2.197973839	0.026131476	-0.004553084	0.938416214	1.726109467
7	3	4	African American	1	0	0	0	0.498154322	0.339	1	53	0.309879155	-0.913499839	3.624045182	-0.059252926	0.18212381	0.309653165	0.282434001	0.176909711	0.546969918	0.333043707	-0.137786754	-0.968755683	0.712988604	-0.914662813	0.316250751	-0.373547721	-0.481825946	-0.30285177	-0.65929815	1.065210807	0.13435041	-0.227123702	-0.03734518	-0.190646472	-0.435570961	-0.790428502	-0.130357068	0.099556038	-0.518592305	-0.524931736	-1.119028026	-0.300367928	-0.503035458	-1.853060145	-1.01949529	0.216982127	0.991887569	2.410525507
7	4	3	African American	1	0	0	1	0.519147416	0.6899	1	61	0.311458929	-0.698292761	3.578810668	0.630786968	0.351280077	0.379748002	0.489500665	0.412864014	0.725667826	0.502677012	-0.194866119	-1.065498225	0.782692413	-1.043144902	0.524388759	-0.166801535	-0.278681957	-0.516572777	-0.91814623	1.315404173	-0.167940519	-0.413770766	-0.167770854	-0.294662732	-0.595014082	-0.491065334	-0.394652326	-0.008806903	-0.293474485	-0.234469239	-0.952668446	0.352990139	0.01512103	-2.237492891	-0.638485968	0.290280162	0.77218745	2.114075674
7	3	4	African American	1	1	0	1	0.170278638	0.3376	1	50.61738535	0.459887257	-0.998463818	4.066590231	-0.374758474	0.154996233	0.318225513	0.257057228	0.171647191	0.696253043	0.274018097	-0.309163396	-0.816479304	0.431144105	-0.670294638	1.089744014	-0.487170887	-0.470108654	-0.315859071	-0.476584511	-0.018540071	0.074665736	-0.287087239	0.265125497	0.08450255	-0.45523108	-0.577258986	-0.039222795	-0.316682486	-0.528488611	-0.179385446	-1.056334516	-0.079880039	-0.249283755	-1.772899416	-0.724209323	0.415942585	1.056031348	2.201715845
7	4	3	African American	0	1	0	1	0.588616337	0.874	1	73	0.590972165	-0.508906245	2.770599856	1.014215678	0.393886925	0.405899763	0.562810824	0.495398223	0.763892799	0.532436903	-0.241753104	-0.944018246	1.000668703	-1.196388232	0.365600238	-0.094407832	-0.051674186	-0.634239669	-0.807661236	1.544081371	-0.357467121	-0.403790867	-0.239470754	-0.358437154	-0.532130158	-0.909071844	-0.306026042	0.149622741	-0.350113444	-0.100071182	-0.81908145	0.417890172	0.131310444	-2.146193612	-0.439704947	0.08803699	0.854359658	2.206329842
7	3	4	African American	0	0	0	0	0.22824482	0.3665	0	48.77481177	0.251172455	-0.97327244	3.225365593	-0.086926472	0.316876611	0.351742373	0.348362158	0.28647471	0.683128862	0.387135241	-0.261004397	-1.030636142	1.116260028	-1.149502367	0.657691761	-0.194390816	-0.365680555	-0.594621226	-0.67826569	1.071173541	0.186665334	-0.160615618	-0.303319983	-0.129562695	-0.649038225	-0.813935555	-0.259400436	0.310428741	-0.361916227	-0.063483284	-0.78428047	-0.299546964	-0.198098499	-1.934241423	-0.685523212	0.201113796	0.867953091	2.108701018
7	3	4	African American	0	0	0	0	0.416325316	0.4881	0	63.06913073	0.409831066	-0.764071713	3.175222344	0.149863508	0.114815757	0.196406919	0.240416824	0.1768788	0.497968762	0.232464284	-0.448871347	-0.895162484	0.711733653	-0.926460682	0.469647234	-0.27012834	-0.379710163	-0.31746401	-0.404133297	0.335415049	-0.169414105	-0.327491116	0.001862036	0.12073469	-0.580717516	-0.837821331	-0.158536861	-0.211966363	-0.542652944	-0.434778863	-1.002273324	0.040753529	-0.255850366	-1.806616072	-0.691596985	0.299955885	0.940708354	2.933384178
7	3	4	African American	0	0	0	0	0.238402	0.4256	0	57.60711841	0.527593926	-1.125224048	3.640797507	-0.215058123	0.287567061	0.357462393	0.350554633	0.303118054	0.829345922	0.428392627	-0.182685873	-0.796250028	0.652393799	-0.791890756	0.985456604	-0.442886714	-0.498059452	-0.524781258	-0.647882171	0.896765316	0.032065836	-0.215423969	0.104911473	-0.100538941	-0.482617039	-0.71816613	-0.137373084	0.074976833	-0.523301313	-0.51854229	-1.118800241	-0.292205417	-0.511476125	-1.940002605	-0.805838045	0.421581211	1.058758865	2.124278842
7	3	4	African American	0	1	0	0	0.418944987	0.2661	0	55	0.239461143	-0.569676994	3.571285107	-0.153570535	0.247431138	0.351129171	0.343037356	0.192038633	0.616569849	0.373239856	-0.453605206	-1.176602188	0.644661755	-1.176835164	0.747702424	-0.51638177	-0.371333007	-0.404710633	-0.587430048	0.384647211	-0.192028853	-0.286151303	-0.108686309	-0.145609389	-0.518761565	-1.018545651	-0.185413996	-0.008691605	-0.369319759	0.03964892	-0.686254693	0.299625876	0.060784382	-1.79826812	-0.613673362	-0.073967983	1.014272461	2.444263781
7	3	4	African American	0	1	0	0	0.423172184	0.7173	0	61	0.426972127	-0.475565653	2.368531581	0.849962378	0.334596362	0.328596107	0.431349865	0.404409937	0.633161575	0.507979713	0.047567896	-1.359104643	1.071199213	-1.239616268	0.27694652	0.11850129	-0.138814812	-0.694501414	-0.705154009	2.274954549	-0.512217508	-0.729352584	-0.437773918	-0.350656123	-0.572838965	-0.626844843	-0.341292491	0.201232712	-0.390354811	-0.007746215	-0.911053748	0.385976955	0.118698491	-1.976869646	-0.594051812	0.328762828	0.519203359	2.105187818
7	3	4	African American	0	1	0	1	0.489723744	0.395	1	71	0.536668918	-1.031666695	3.235123793	-0.607636622	0.00758496	0.333381579	0.245457084	0.041461138	0.79647099	0.216732184	-0.521282262	-0.915933339	0.17036115	-0.460517704	0.747407917	-0.737945991	-0.683354697	0.177753814	-0.095619655	-0.70643224	-0.03010583	-0.192824326	0.323563745	0.288241454	-0.245567095	-1.043018408	0.076863058	-0.432623386	-0.350808446	-0.687082316	-1.088273827	-0.403386182	-0.590802341	-1.630070349	-0.931514869	0.329787383	0.991217039	2.985763081
7	3	4	African American	0	0	0	1	0.360216718	0.2122	1	67	0.099589882	-0.828739385	3.094903637	-0.044932647	0.363861274	0.408572284	0.473184454	0.254536923	0.867210532	0.39272285	-0.514486484	-1.094836483	0.844460762	-1.112335353	0.752759495	-0.35620816	-0.294178227	-0.523299461	-0.563787031	0.560982733	-0.064610751	-0.284870288	-0.03748566	-0.067335639	-0.428569501	-1.015337676	-0.270730863	0.191158075	-0.185461024	0.168726667	-0.382028904	-0.1026099	0.028965304	-2.137409189	-0.540753376	0.083876513	1.269564091	2.24559972
7	4	3	African American	1	1	0	0	0.472422005	0.627	1	53.16906229	0.294165996	-0.697788147	2.222372435	1.006583756	0.442629267	0.332251553	0.516462329	0.40191748	0.717589356	0.484089824	-0.209359366	-0.961786367	1.032383035	-1.22739139	0.506892629	0.103257008	-0.066863879	-0.713250354	-0.72976618	1.790472045	-0.488089635	-0.478319115	-0.377292871	-0.342240375	-0.789402261	-0.723406057	-0.311226433	0.186694001	-0.338574997	-0.332721448	-0.679895455	0.529310735	0.248281121	-2.091047642	-0.436081318	0.242096462	0.685091793	2.170345898
7	4	3	African American	1	0	0	1	0.351798047	0.4312	1	67.9945243	0.507191531	-0.381682543	2.70201353	0.224280043	0.278538207	0.244295124	0.304549518	0.37183095	0.598992696	0.449929904	-0.124384299	-1.097270811	0.961533479	-1.17418888	0.19073529	0.123173395	0.048270794	-0.629544445	-0.779887487	1.540733436	-0.307665239	-0.450688033	-0.331987425	-0.234724993	-0.700598955	-0.92563782	-0.234518812	0.01989309	-0.31393265	0.126533641	-0.717136527	0.55199892	0.343778809	-2.230621249	-0.496011333	0.468764345	0.714142618	2.203938472
7	4	3	African American	0	0	1	1	0.406025244	0.6527	1	55.67145791	0.449533874	-0.916463931	3.921280059	-0.380712736	0.232240834	0.283821406	0.212066401	0.205004672	0.400486282	0.245609499	-0.357111183	-0.981053382	0.465486376	-0.792870501	0.44106438	-0.495222078	-0.620353593	-0.276450657	-0.561018347	-0.063474103	0.104915018	-0.061394807	0.228609123	-0.113291767	-0.223842548	-0.563734861	-0.175471676	-0.0232985	-0.444899816	-0.761413259	-1.007073261	-0.309650806	-0.453506047	-1.436909886	-0.895783156	-0.051855442	1.083426117	2.454756493
9	4	5	African American	1	1	0	1	0.506227673	0.8238	1	68	0.335660275	-1.051372865	3.515790962	0.147911079	0.423846002	0.435923453	0.468305637	0.270290556	0.785240337	0.406936111	-0.282759544	-1.056532026	0.797629996	-0.914428197	1.110992416	-0.521288934	-0.589271518	-0.392408336	-0.582001763	0.637626359	0.185951111	-0.058972971	-0.162907103	-0.100416517	-0.549166379	-0.827413502	-0.197660819	0.137484239	-0.296840977	-0.234273118	-0.807513787	-0.52881422	-0.35131997	-1.999878572	-0.801321099	0.152153562	0.870494303	2.092632261
7	3	4	African American	0	1	0	0	0.231281257	0.5068	0	61	0.31931463	-0.493425554	3.452811493	-0.157491161	0.226400802	0.323291175	0.323909863	0.270561821	0.721317051	0.387546497	-0.391828401	-1.140738048	0.767496023	-0.956188498	0.615349199	-0.353786411	-0.211592059	-0.543782237	-0.664683604	0.692320717	-0.185809021	-0.407577684	-0.094361123	-0.204582193	-0.697642666	-1.016835706	-0.247017553	-0.120486731	-0.413805365	0.069798475	-0.769176459	0.609432351	0.384264245	-1.966893666	-0.53113514	0.175240714	0.899843026	2.340627421
7	3	4	African American	0	0	0	0	0.571850441	0.5401	0	61	0.202540937	-0.781892937	3.342074467	0.298683193	0.207264174	0.265716494	0.320412914	0.175292611	0.607418461	0.305582356	-0.397199725	-1.137206564	0.687374256	-1.059291071	0.466838981	-0.446290681	-0.451446881	-0.275660027	-0.589279421	0.674211153	-0.077607323	-0.342169498	-0.124278576	-0.049495693	-0.579752075	-0.791755245	-0.083140242	-0.103098996	-0.355308707	-0.355874639	-0.979184757	-0.08436023	-0.260530415	-1.941772972	-0.736585205	0.388698241	0.914206726	2.434735078
8	4	4	African American	0	1	0	1	0.351559895	0.57	1	70	0.160284592	-0.44421461	2.799142408	0.261952911	0.42691655	0.329177549	0.403782607	0.360262508	0.729984171	0.419961165	-0.2163608	-1.106498538	1.045454004	-1.160334571	0.456010306	-0.248656009	-0.122784449	-0.681299679	-0.764381447	1.297497086	-0.110519858	-0.362411775	-0.41617608	-0.26057141	-0.670385376	-0.561185654	-0.29836443	0.381120221	-0.188533225	0.143901088	-0.451300644	0.170573065	0.255973695	-2.2410097	-0.484039893	0.337942796	0.788247422	1.889638975
7	3	4	African American	0	0	0	0	0.133293641	0.1444	0	62	0.326213472	-1.081083482	3.371824764	-0.023045637	0.290362728	0.254352598	0.319743279	0.334320967	0.629335918	0.386127313	-0.141248568	-1.087890966	1.006515113	-1.116642653	0.572719957	-0.143277183	-0.375066944	-0.579093605	-0.716811204	1.063148805	0.027572158	-0.273445387	-0.266996896	-0.180185653	-0.63157163	-0.799003546	-0.265479857	0.202691246	-0.454254266	-0.175596979	-0.984412433	-0.038894462	-0.144920057	-1.957512203	-0.77082512	0.290766917	0.806502821	2.006983493
7	3	4	African American	0	0	0	1	0.43285306	0.2418	1	62	0.164466776	-0.291045169	2.901002956	-0.068210499	0.221744976	0.333638037	0.35363946	0.213477446	0.717123989	0.311543728	-0.473347106	-0.880083229	0.935706287	-1.388929198	0.422935891	-0.162342155	-0.00308529	-0.627297216	-0.598465878	0.76177894	-0.05141692	-0.130981441	-0.465437118	-0.19631254	-0.607176429	-0.977311304	-0.319355356	0.268162103	-0.243572458	-0.031363755	-0.432362005	0.244152111	0.313423037	-2.138874214	-0.315437756	0.109093723	0.864823413	2.308497017
6	3	3	African American	0	0	0	0	0.230042867	0.4963	0	63	0.30756245	-0.846292625	2.722346247	0.022381758	0.471255482	0.419364834	0.449624197	0.348922357	0.817754869	0.477308647	-0.267125851	-0.98332784	0.969034491	-1.203151618	0.696090937	-0.420012355	-0.448776393	-0.728353425	-0.769261221	1.219952575	0.062136335	-0.308767396	-0.294203356	-0.153142845	-0.610239492	-0.8012368	-0.274397233	0.394009708	-0.084605227	0.11306122	-0.474606493	-0.203411365	0.001766757	-2.122116071	-0.676269296	0.293587375	1.017468808	2.108480407
7	3	4	African American	0	1	0	0	0.391212193	0.3902	0	65.14715948	0.456406435	-0.81024913	2.471687117	0.426465946	0.267734822	0.279326436	0.344015501	0.303551024	0.555379997	0.399268483	0.03454118	-1.240482915	1.14155186	-1.371520037	-0.130849292	0.09854517	-0.203006716	-0.592818318	-0.56650368	2.064141514	-0.197590765	-0.331688996	-0.416979796	-0.065978759	-0.653754537	-0.783274311	-0.338462348	-0.038205798	-0.534208576	-0.191696013	-1.131463599	-0.108882366	-0.261074354	-1.944844738	-0.678268852	0.270298245	0.684352368	2.510179976
7	3	4	African American	1	0	0	1	0.774648726	0.6619	1	60	0.39779046	-0.940635551	3.47330121	0.329227946	0.388243745	0.483998928	0.542268961	0.361813341	0.85368536	0.43853382	-0.425765355	-1.101859564	0.690066803	-0.939808417	0.82399459	-0.549571216	-0.485043972	-0.243478288	-0.503554922	0.57841416	0.029642031	-0.276854664	0.029743946	0.08604082	-0.459803129	-0.672340459	-0.179794603	0.028401117	-0.279009818	-0.442945743	-0.860740251	-0.284744487	-0.317221978	-2.174601422	-0.731448649	0.401380296	1.023459543	2.185965497
7	3	4	African American	0	0	0	0	0.290402477	0.4208	0	45.80150582	0.0014147	-0.629926835	3.082173025	0.179236779	0.214837842	0.213877995	0.24711728	0.188773098	0.350902777	0.216317178	-0.121128622	-1.165368179	1.001938063	-1.480083379	0.428534664	-0.120679191	-0.337962792	-0.783090519	-1.136235978	1.233378888	0.232865566	-0.100897934	-0.654287076	-0.537636059	-0.787364545	-0.72812193	-0.468895124	0.613353286	-0.256937993	0.202462262	-0.56918744	0.184359649	0.250052461	-1.49736022	-0.768636337	-0.310449267	0.527968102	1.632547263
8	4	4	African American	1	1	0	1	0.90802572	0.8925	1	68	0.312863585	-1.150001056	3.43508815	0.145966887	0.234615527	0.343032078	0.379651741	0.246546308	0.743183989	0.394406164	-0.110121641	-0.793093554	0.712200673	-0.899685148	0.729409495	-0.418776652	-0.631760548	-0.277180488	-0.154702343	0.884429727	-0.230483517	-0.3541717	-0.059435353	0.271761849	-0.340611429	-0.505502365	-0.091433931	-0.183577683	-0.514031639	-0.781236542	-1.284821496	-0.498045233	-0.767681942	-2.007061773	-0.982823999	0.495710412	0.739366101	2.591760688
7	3	4	African American	0	1	0	0	0.505215528	0.6391	0	54.7871321	0.300723589	-0.897665714	3.066641485	-0.400340411	0.223282334	0.316353329	0.276505566	0.232647343	0.691135066	0.375211705	-0.360674556	-1.094097574	0.662294147	-1.063055132	0.435550782	-0.56428949	-0.541194463	-0.391481913	-0.288455395	0.852138058	0.076471776	-0.206521701	-0.205311141	0.146750167	-0.617911449	-0.956911526	-0.182875298	-0.036245486	-0.427222389	-0.405127995	-1.056711598	-0.35291884	-0.474744807	-1.858423244	-0.700325786	0.2861189	0.906664744	3.121820228
7	3	4	African American	0	0	0	1	0.389640391	0.3844	1	63.17864476	0.381795209	-1.009091762	2.931893949	0.361867617	0.474967031	0.363670267	0.489133685	0.500979398	0.817926125	0.54864324	-0.214974019	-0.923730577	0.851896155	-1.003025619	0.448187891	0.042082823	-0.214142666	-0.616434787	-0.769305616	1.751321423	-0.139534587	-0.409976212	-0.126804582	-0.155188437	-0.523765637	-0.693748213	-0.311568141	0.223864512	-0.316566606	-0.162807219	-0.848457337	0.007036485	-0.111765252	-2.281746257	-0.558144517	0.326803765	0.801021746	2.091010779
7	3	4	African American	0	0	0	0	0.462753036	0.4311	0	64.76112252	0.438895599	-0.586296899	3.823252913	0.223943351	0.232084388	0.330647384	0.372881268	0.227400089	0.628422946	0.344317629	-0.369459719	-1.083808656	0.721568016	-0.879246787	0.405367171	-0.343101443	-0.423281601	-0.48919412	-0.53672312	0.778769074	0.082918965	-0.085153654	-0.052655563	-0.084491491	-0.460964339	-0.962829555	-0.180997943	-0.111738456	-0.446227929	-0.423868199	-0.974345839	-0.046346221	-0.17648937	-1.832413357	-0.62748541	0.178365484	0.915382917	2.499073314
7	3	4	African American	0	0	0	1	0.418504406	0.3577	1	71.67693361	0.535654172	-0.769843866	3.939536383	-0.151966059	0.197716173	0.336734732	0.297557527	0.192994896	0.589592855	0.313210826	-0.249687243	-1.038820702	0.253388653	-0.922957444	0.560883434	-0.469866915	-0.581265834	-0.228581653	-0.497408812	0.411943639	-0.003815033	-0.213472853	0.119532169	-0.116702325	-0.338281723	-0.99774708	-0.040122751	-0.284468712	-0.599618149	-0.252247347	-0.910417113	-0.3270378	-0.306334076	-1.750980136	-0.759687619	0.024036844	1.069850848	2.620977064
7	3	4	African American	0	0	0	0	0.505989521	0.6085	0	62	0.426864938	-0.738629459	3.490345605	0.062863516	0.233131075	0.383757155	0.424528514	0.302682994	0.80330519	0.390331612	-0.543072716	-1.103079473	0.640453539	-0.844519936	0.440014292	-0.602687194	-0.362283349	-0.286453468	-0.482680484	0.175772678	-0.190774932	-0.298073245	0.088305332	0.006609348	-0.409988379	-0.876680819	-0.207010695	-0.314426065	-0.405262234	-0.145909768	-0.98007518	0.908090046	0.323807527	-2.023049018	-0.623292975	0.282917936	0.950883432	2.428699852
7	3	4	African American	0	1	0	0	0.249916647	0.4697	0	61.63723477	0.394458991	-0.82940992	3.625250071	-0.380323268	0.305536706	0.36347526	0.339479834	0.264223988	0.768412329	0.401881139	-0.419764162	-1.016983796	0.704272966	-0.848834232	0.841198315	-0.477931244	-0.365911571	-0.499956877	-0.595775392	0.656419065	-0.10895256	-0.324271287	0.103713395	-0.05494651	-0.531357924	-0.88753038	-0.219634982	-0.133673418	-0.46323195	-0.227139137	-0.903339444	0.539082135	0.156452832	-1.980675163	-0.655123375	0.26245138	1.097597574	2.312300905
9	4	5	African American	0	0	0	1	0.809359371	0.4021	1	68.78576318	0.507173401	-1.103188118	3.346084234	0.062453414	0.405793745	0.333362904	0.413078895	0.367023865	0.780391416	0.388273119	-0.402849533	-1.110473151	0.507299122	-0.645108394	0.695267499	-0.550195748	-0.516724154	-0.127482301	-0.248322143	0.380475717	-0.307395559	-0.517982369	0.302296215	0.079023078	-0.346190001	-0.672503566	-0.163110827	-0.254387061	-0.432275614	-0.499772992	-0.951512584	-0.01329426	-0.257240338	-1.911819052	-0.835065296	0.374742975	1.017485723	2.826089031
7	4	3	African American	0	0	1	0	0.361562277	0.5368	1	69.7412731	0.369965691	-0.696675415	3.844866663	0.729744017	0.32286902	0.312786619	0.386909044	0.360030515	0.533007736	0.383694614	0.121682651	-0.838593287	0.628458294	-1.107713278	0.636849087	0.16069319	-0.165811599	-0.641137206	-0.965628699	1.673149339	-0.064171286	-0.270942597	-0.394452238	-0.441722718	-0.723617573	-0.853118737	-0.384857442	-0.024928551	-0.343088915	-0.124947519	-1.019122617	0.266917427	-0.032137376	-1.909879827	-0.501725522	0.136302714	0.590774372	1.829883386
7	3	4	African American	0	1	0	0	0.404251012	0.3991	0	54	0.347554307	-0.769348783	3.109218594	0.495423647	0.285368971	0.297953497	0.421202665	0.370492147	0.705630255	0.454103138	-0.180407131	-0.943296929	1.003689577	-1.019607997	0.394925824	0.036960352	-0.186296034	-0.57820387	-0.688250252	1.324296205	-0.215600875	-0.435804963	-0.296860104	-0.224087098	-0.566530957	-0.752115548	-0.224210233	0.017602295	-0.332215411	0.073121411	-0.832747772	0.25343327	0.102645666	-2.315116289	-0.504259795	0.287401316	0.708872284	2.058277335
7	3	4	African American	1	1	0	0	0.534401048	0.3632	1	59.67693361	0.454403096	-0.814823877	3.475437358	0.46282566	0.211384679	0.291225654	0.369826902	0.251406558	0.612364991	0.332826729	-0.400503494	-1.234497338	0.63295567	-0.962289355	0.313283704	-0.177377903	-0.357911638	-0.622888783	-0.387737449	1.098214838	-0.236469223	-0.443791899	0.109461305	0.095687986	-0.499702547	-0.811767922	-0.315446365	-0.124605795	-0.486482939	-0.414332591	-0.959199621	-0.087692292	-0.221707827	-1.909912763	-0.460607898	0.357557011	0.99127889	2.581905752
7	3	4	African American	0	0	0	0	0.241390807	0.3639	0	49	0.537431819	-0.966090756	3.751096104	-0.345573407	0.230601278	0.358699058	0.342526245	0.23851628	0.820995029	0.339969716	-0.48747252	-0.838739066	0.464899737	-0.699673855	0.985869773	-0.550415261	-0.399120503	-0.215892024	-0.402957058	0.035443565	-0.076581005	-0.218689795	0.278653995	0.017043844	-0.313938083	-0.687449598	-0.091954527	-0.159678469	-0.486781148	-0.389769741	-1.004973329	-0.188583129	-0.253972934	-1.926746062	-0.715047276	0.327385516	1.210728312	2.143077781
7	3	4	African American	0	0	0	0	0.303048345	0.669	0	42	0.367159834	-1.053328334	2.793545582	0.529670292	0.292192968	0.307365302	0.391163023	0.248223399	0.672215774	0.38362125	-0.076125979	-0.740064327	1.029287751	-1.200924408	0.405379954	-0.141568805	-0.342451947	-0.5311897	-0.631101964	1.398553059	-0.136409178	-0.318875526	-0.407359566	-0.049615779	-0.618142841	-0.777428324	-0.157974034	0.050536006	-0.539530253	-0.177014186	-1.013393096	0.223461685	-0.093233038	-2.001100037	-0.737824818	0.465182219	0.720447211	2.236475057
7	3	4	African American	NA	1	NA	NA	0.184436771	0.3265	NA	56.75838467	0.489704113	-0.941285653	3.81968741	-0.177243575	0.220485461	0.331296028	0.340646212	0.242257341	0.702933557	0.356686797	-0.384561005	-0.912683395	0.501098195	-0.909864639	0.573442976	-0.564664743	-0.391958497	-0.403188419	-0.670098628	0.228078634	-0.085418738	-0.257962211	0.132402596	-0.186357503	-0.429344514	-0.940358939	-0.162432077	-0.230210263	-0.545945103	-0.209013973	-0.939710858	0.902032531	0.351625848	-1.658587054	-0.794414599	0.166187402	0.959209084	2.174227623
7	4	3	African American	0	0	0	0	0.862645868	0.8387	0	66	0.366701908	-0.910648982	3.297026825	-0.128153138	0.093337048	0.328446092	0.305486778	0.162774057	0.697426416	0.261321295	-0.572315036	-1.129787491	0.325979047	-0.808234926	0.976631818	-0.557718837	-0.510103372	-0.075765348	-0.211075966	-0.302602156	0.022940385	-0.244472121	0.226276194	0.211134805	-0.348828985	-0.965141613	-0.167281305	-0.280260043	-0.351653565	-0.281592278	-1.013156016	0.120724537	-0.302313693	-1.846523622	-0.740332937	0.511559524	1.128449754	2.558254635
7	3	4	African American	0	0	0	0	0.61778995	0.6016	0	56	0.118840524	-0.623198794	3.325255522	0.590508709	0.239526826	0.288879365	0.371071624	0.195271327	0.56722211	0.294826576	-0.48985787	-1.138731261	0.77536653	-1.113106491	0.374332144	-0.386850351	-0.352206374	-0.490916588	-0.659889281	0.482781118	-0.207664943	-0.303569369	-0.198295672	-0.055127501	-0.598535505	-0.653826984	-0.155020564	-0.007274707	-0.319794108	-0.034583075	-0.651711036	0.481774476	0.227992494	-2.030717243	-0.674392693	0.203189735	0.922828306	2.417698793
6	3	3	African American	0	0	0	0	0.327720886	0.5294	0	52	0.522950563	-0.958986669	3.655714582	-0.231157968	0.222465839	0.407202284	0.378337149	0.25900265	0.805038589	0.402437925	-0.388137152	-0.867135452	0.443574592	-0.681163296	0.794433333	-0.586582996	-0.484185285	-0.200054954	-0.524952994	0.190140578	-0.015086286	-0.210350492	0.231012535	-0.037109423	-0.293893467	-0.77856666	-0.184901401	-0.229788449	-0.38458926	-0.282676248	-1.145671867	-0.109635253	-0.359494181	-1.974894063	-0.816839499	0.234498029	1.038272226	2.551869972
7	3	4	African American	0	0	0	0	0.237770898	0.4507	0	63.42778919	0.285172072	-0.903031337	3.83318561	0.069784275	0.20093606	0.238774273	0.276993581	0.177246233	0.442163821	0.229860898	-0.357109107	-1.106088394	0.649545254	-1.005165716	1.203507404	-0.180208767	-0.48790729	-0.685445218	-0.817612064	0.416630698	0.196073314	-0.035892303	-0.006727589	-0.330090803	-0.431694636	-0.965810936	-0.296693428	0.362589846	-0.257521432	-0.040072067	-0.715253905	-0.389608021	-0.197353822	-1.686156861	-0.63789528	-0.122701322	0.989090074	1.935303769
8	4	4	African American	0	0	0	0	0.547249345	0.6313	1	63.61943874	0.352702835	-0.973285992	3.443559533	0.120800104	0.345524392	0.348002884	0.370940065	0.17854451	0.653101459	0.263920899	-0.539107593	-1.089720273	0.590215033	-0.826418578	0.986650927	-0.710303155	-0.671907891	-0.196202398	-0.417247705	0.099583702	-0.020635752	-0.248054662	0.037657573	-0.019740271	-0.375826948	-0.524564834	-0.206869431	0.100306686	-0.494521274	-0.452633731	-0.982473272	-0.658513223	-0.531743064	-1.794359037	-0.908339416	0.217407235	0.95491185	2.489305582
7	3	4	African American	0	0	0	0	0.490843058	0.5507	0	63.88774812	0.462886072	-1.017131977	3.545836762	-0.327800509	0.224184421	0.289844872	0.255813401	0.255658407	0.684437944	0.303938474	-0.428954955	-1.153425238	0.462315554	-0.800572392	0.497214927	-0.440127437	-0.376951087	-0.29983856	-0.394327339	0.179261342	-0.125991552	-0.315049888	0.068206652	0.081691205	-0.405006553	-0.708864615	-0.15654948	-0.383934291	-0.452004069	-0.185536587	-0.976760833	0.088377539	-0.234060347	-2.033440397	-0.609774841	0.505684974	1.019758617	2.602643805
7	3	4	African American	0	1	0	0	0.298940224	0.1347	0	73	0.563589851	-0.575550375	3.629537433	-0.455041947	0.087634199	0.223360593	0.188766791	0.145777333	0.544129082	0.242544442	-0.565606196	-1.154613506	0.434599693	-0.756104924	0.373043291	-0.425632444	-0.286248007	-0.312856165	-0.349823765	0.255330596	-0.175885972	-0.271410477	0.259233985	-0.010316244	-0.393336047	-1.089815073	-0.061278024	-0.313776313	-0.55475085	-0.260527629	-0.868095245	0.142748933	-0.111184733	-1.690951024	-0.695964048	0.087739247	1.019980098	2.778628638
7	3	4	African American	1	1	0	0	0.365968088	0.6464	1	62	0.375745626	-0.993691703	3.04334777	-0.060185231	0.423719187	0.437251251	0.459539083	0.358508885	0.840237928	0.519011322	-0.119534272	-0.665624292	0.982547743	-1.300529115	0.514238771	-0.579385024	-0.560466073	-0.411334738	-0.836008953	0.991800064	0.248409983	-0.114751882	-0.263983791	-0.310050328	-0.547302032	-0.491785712	-0.223400792	0.146676973	-0.374670167	-0.346052282	-1.053505483	0.190792023	-0.10430783	-2.017438468	-0.728761612	0.258583517	0.636755667	2.103934778
7	4	3	African American	0	1	0	0	0.313812813	0.5895	0	68	0.598462448	-1.030570945	3.30923632	0.202641945	0.422079445	0.429814198	0.491124375	0.445444178	0.827081564	0.548006705	-0.085243129	-0.983269054	0.640401643	-0.924185399	0.864659293	-0.479703041	-0.421677802	-0.506751016	-0.695509173	1.415217787	-0.044166909	-0.376308315	0.035890514	-0.158655411	-0.451607834	-0.656644795	-0.196026381	0.066369509	-0.38191768	-0.310839647	-1.064235051	-0.06234014	-0.304622567	-2.187694649	-0.721034283	0.472258913	0.942565224	1.898279761
7	3	4	African American	0	0	0	0	0.414705882	0.4669	0	72.11498973	0.493644965	-1.142767915	3.696511666	-0.448070791	0.279575019	0.365497642	0.289679158	0.285176952	0.735188618	0.331187988	-0.341964942	-1.070486276	0.602678123	-0.65639896	0.793007173	-0.644568364	-0.605067247	-0.22606721	-0.285699995	0.222104774	0.028589636	-0.180372097	0.061286917	0.07953431	-0.374097238	-0.774412525	-0.12458218	-0.025975221	-0.538590966	-0.36690795	-1.034741621	-0.441817777	-0.433711232	-1.801843023	-0.923142002	0.349170759	1.062982847	2.388300794
7	3	4	African American	0	0	0	0	0.527780424	0.5358	0	67	0.455694462	-0.947815838	3.777786635	0.0263237	0.243728073	0.356358809	0.364612348	0.279063074	0.740479671	0.346648588	-0.473928288	-0.844930289	0.429255866	-0.585375201	0.786083664	-0.585519279	-0.46244337	-0.193573534	-0.281446241	0.094318663	-0.093697362	-0.35127001	0.20720415	0.110437031	-0.302120189	-0.605423194	-0.039167944	-0.28407735	-0.57028441	-0.371470303	-0.974437232	-0.053584463	-0.256589135	-1.949448205	-0.719595102	0.390843347	1.171005295	2.419494786
7	3	4	African American	0	1	0	0	0.497261253	0.6163	0	51	0.587247562	-1.028392773	3.600373167	-0.352348433	0.30254193	0.454872899	0.414171713	0.333702529	0.906072253	0.402522583	-0.428804006	-1.108647069	0.513114827	-0.629363731	0.791478639	-0.684357526	-0.53152777	-0.178486566	-0.391242197	0.040782587	0.033894007	-0.22080871	0.290071949	0.052895248	-0.192982205	-0.769507483	-0.029078935	-0.217200649	-0.379899241	-0.204289305	-1.001346313	-0.013773118	-0.172973879	-1.99106146	-0.669304716	0.490458285	1.112582685	2.160214256
7	4	3	African American	0	0	0	0	0.465277447	0.3937	0	64	0.45535156	-0.85132972	3.556022617	0.297921915	0.268130132	0.379035625	0.417135579	0.371505331	0.681093164	0.40153667	-0.259136324	-1.19050786	0.668009897	-1.024445697	0.665813895	-0.270979936	-0.393445271	-0.481930869	-0.653596709	0.499840778	0.167300133	-0.137891048	-0.11853012	-0.176801016	-0.464289566	-0.735547788	-0.28667442	-0.075269431	-0.282623089	-0.086939298	-0.859190664	0.198142652	-0.073255683	-2.086427757	-0.699661195	0.349194906	0.883894777	2.33285657
7	3	4	African American	0	0	0	0	0.553203144	0.7237	0	50	0.534684411	-0.769639071	3.225970699	0.301484956	0.209495085	0.262835998	0.291802958	0.258999821	0.527851987	0.285918738	-0.448824806	-1.407893076	0.537272696	-0.818615117	0.487668869	-0.301742955	-0.20547941	-0.406850447	-0.344461092	0.59710175	-0.356066715	-0.487012329	0.115295486	0.133536541	-0.443849369	-0.712497243	-0.067333649	-0.233084924	-0.593702732	-0.477693533	-0.95129626	-0.295125696	-0.420476924	-1.810003952	-0.399231938	0.3159121	1.02990214	2.788450537
7	3	4	African American	0	0	0	0	0.415467969	0.6109	0	57.36618754	0.273509839	-0.705902173	3.473500694	0.468788056	0.170445003	0.236531804	0.317637091	0.210678676	0.44415302	0.309917072	-0.383158575	-1.146344226	0.848603182	-0.925634871	0.451875121	-0.179549364	-0.347400217	-0.763904345	-0.819777281	1.026540869	-0.01140597	-0.167656412	-0.05749809	-0.286636938	-0.496535266	-0.899117216	-0.350657154	0.029416074	-0.480363273	-0.482806329	-0.902714226	0.08942664	-0.144810435	-1.768966329	-0.650270107	-0.173117483	1.02705095	2.600635593
7	3	4	African American	0	1	0	NA	0.813729459	0.9041	NA	67.77823409	0.114063229	-0.542678546	3.18680315	0.005022122	0.269639941	0.355416535	0.371345939	0.229394656	0.749565927	0.367278665	-0.480788992	-1.359167129	0.674815474	-1.220073126	0.36998475	-0.587493263	-0.442641224	-0.340544041	-0.468058431	0.442802336	-0.264533837	-0.432397404	-0.192576786	0.041285665	-0.608517555	-0.848359055	-0.300558577	0.092928019	-0.346861428	0.006925305	-0.68089211	-0.043156494	-0.031781031	-1.898446144	-0.680574618	0.280068146	0.891918163	2.799079004
7	3	4	African American	0	0	0	0	0.607942367	0.4973	0	70.53251198	0.422378717	-0.988772571	3.420351322	0.296041057	0.310450666	0.416680878	0.471805389	0.262852241	0.855053245	0.420565105	-0.259900759	-0.964507903	0.419408818	-0.871061058	0.502931096	-0.540126847	-0.558193099	-0.109197717	-0.552171262	0.329924786	-0.128717077	-0.422005144	0.113023165	-0.012754685	-0.45191632	-0.434714251	-0.073370731	-0.242143744	-0.444222711	-0.552848145	-1.110955746	-0.099162212	-0.351641643	-1.909793819	-0.808877976	0.474766689	0.860498188	2.456624305
7	4	3	African American	0	1	0	1	0.747308883	0.8882	1	67.8220397	0.195601486	-1.100618933	3.314913764	0.33697608	0.538749609	0.453823256	0.538806672	0.465759356	0.894822771	0.419629854	-0.518276468	-1.140459576	0.641513086	-1.012166374	0.687182679	-0.593186422	-0.514890688	-0.390705636	-0.349743903	0.317729189	-0.130475732	-0.365973635	-0.024621973	0.21297458	-0.437221474	-0.501243231	-0.208331736	0.171675441	-0.280240757	-0.375448969	-0.826136851	-0.395312729	-0.392808084	-2.025155852	-0.64677374	0.406430875	1.105456124	2.364618463
7	3	4	African American	1	1	0	1	0.671850441	0.7302	1	72.58316222	0.398902829	-0.408006919	2.34364839	0.884437132	0.422533432	0.37508762	0.512719626	0.503586928	0.718484305	0.570042406	-0.285517159	-0.925417196	1.045483779	-1.284051713	0.287293618	0.222725524	0.109189406	-0.656815787	-0.949981015	2.14859714	-0.472527156	-0.688982944	-0.349904152	-0.515013991	-0.766620677	-0.760633905	-0.355052011	0.220294492	-0.382240229	0.304058929	-0.653368336	1.062014694	0.592135852	-2.169307525	-0.43382666	0.130634813	0.60563363	1.970967714
7	3	4	African American	0	0	0	0	0.19053346	0.3976	0	69.58247775	0.428533197	-0.911037732	3.114410603	0.098312942	0.325046052	0.390478003	0.425862904	0.327279049	0.684358808	0.432461778	-0.237237075	-0.835913855	1.073498275	-1.130857607	0.690485858	-0.282454617	-0.421649636	-0.676950997	-0.902379632	0.867736999	0.041867619	-0.140658002	-0.304897076	-0.305422538	-0.605895181	-0.753699595	-0.195201282	0.3838049	-0.367287762	-0.199198933	-0.855312317	0.002045481	-0.193054134	-1.952883294	-0.810244571	0.119126653	0.788602385	1.932809678
7	3	4	African American	0	1	0	1	0.301643248	0.2008	1	64	0.411886199	-0.79100856	3.336862105	-0.06787891	0.137976414	0.294764869	0.303258966	0.211078569	0.585135596	0.292950062	-0.435980032	-1.173412287	0.699362208	-0.967719795	0.471041709	-0.18174355	-0.313102324	-0.407188974	-0.635261848	0.435524569	-0.074036134	-0.245124198	-0.028419597	-0.193155927	-0.42396573	-1.056543931	-0.186709177	-0.065003376	-0.321850356	-0.152071613	-0.861484011	-0.133746178	-0.199647945	-1.922888757	-0.572329398	-0.002604445	0.913125234	2.798967055
9	4	5	African American	1	1	0	1	0.272291022	0.2425	1	69.11704312	0.546790303	-1.100375407	4.120999565	-0.082096401	0.284406918	0.325795372	0.336720522	0.197759274	0.629057722	0.300810336	-0.420197722	-0.881590274	0.465187772	-0.671140023	0.79511097	-0.603281638	-0.645926529	-0.36039016	-0.544510481	0.317910198	0.104403595	-0.142025685	0.227685359	-0.167548037	-0.364517495	-0.833981668	-0.040186894	0.118809689	-0.503895049	-0.560814277	-1.048087987	-0.286186176	-0.382995104	-1.613295135	-0.842397862	0.109458478	0.986655798	2.113981486
7	4	3	African American	1	1	0	1	0.459740414	0.4639	1	60.20533881	0.510919434	-0.725864079	3.483771024	0.41109865	0.23760335	0.291712863	0.343421498	0.247659075	0.565661492	0.31855525	-0.272936797	-0.752225987	0.789082248	-0.902544403	0.514649991	-0.230598354	-0.389827073	-0.496097149	-0.575992866	0.856149335	-0.033284794	-0.21241589	-0.159488001	-0.119033285	-0.557889775	-0.971664388	-0.269661537	-0.011941514	-0.434458305	-0.159155014	-0.95470413	0.149840186	-0.100700498	-1.906630891	-0.859578831	0.190687273	0.830764899	2.675453613
7	4	3	African American	0	1	0	1	0.830400095	0.8982	1	65.30869268	0.371907541	-0.873462188	3.33677248	-0.645374977	0.041471476	0.254973211	0.159825599	0.016760132	0.524266055	0.168928726	-0.647202398	-0.98682278	0.004686412	-0.74617818	0.723375537	-0.989208069	-0.803611938	-0.045341671	-0.069225066	-0.745649727	0.049679253	-0.110044948	0.129194752	0.275743652	-0.201229154	-0.856097813	-0.133389121	-0.10841361	-0.33770693	-0.467703569	-1.114916991	-0.698326277	-0.76097742	-1.374184056	-0.832719622	0.144061767	1.291638725	3.273531814
7	3	4	African American	0	1	0	0	0.413491307	0.2548	0	60.68720055	0.157213767	-0.293774887	4.152090213	-0.27576924	0.189088257	0.29108966	0.251481008	0.189003307	0.519133282	0.267131738	-0.401673742	-1.035745111	0.393349683	-1.085383144	0.349508322	-0.39066215	-0.275022041	-0.493334332	-0.675911155	0.181881384	-0.062264136	-0.266815111	-0.091834226	-0.301277598	-0.723345236	-1.092506152	-0.270463802	-0.360204884	-0.332876729	0.204219621	-0.575331695	1.919499656	1.166668149	-1.548060285	-0.637339292	-0.069119324	0.785792284	2.226541456
7	3	4	African American	0	0	0	0	0.176041915	0.4088	0	69	0.217850703	-0.747363142	3.573804459	-0.107814131	0.317319381	0.371953808	0.407965615	0.190188675	0.713500982	0.384034489	-0.306278693	-0.984813539	0.673527302	-1.021328748	0.807428859	-0.44106464	-0.468229642	-0.427992131	-0.906455192	0.694375246	0.076200032	-0.126004303	-0.137787674	-0.323744632	-0.414706418	-0.801431598	-0.293911864	0.194065373	-0.174948711	0.185139078	-0.75159201	0.129926688	0.002233016	-2.110955412	-0.787540742	0.017212554	0.919485372	2.1593705
7	4	3	African American	0	0	0	1	0.537377947	0.6534	1	56	0.218568456	-0.424345933	2.910717121	0.548959374	0.515469541	0.448031848	0.618911256	0.457145647	0.896452854	0.57646605	-0.243956433	-1.072776437	0.999748306	-1.249932853	0.491187502	-0.187004601	-0.12558072	-0.577981742	-0.812842546	1.317523317	-0.165149637	-0.479270646	-0.355678545	-0.262851447	-0.697076575	-0.729209512	-0.469787134	0.275219402	-0.08065787	0.292059384	-0.476591674	0.58660128	0.539148132	-2.309863254	-0.518365541	0.116548813	0.735686355	1.917495998
8	4	4	African American	1	0	0	1	0.682079066	0.5094	1	66.15742642	0.317105426	-0.93887757	3.607292227	0.445910895	0.234047012	0.298600003	0.426567751	0.220574558	0.702967301	0.415167563	-0.349302988	-0.977060927	0.452941927	-0.758194959	0.522909782	-0.386902491	-0.473486596	-0.359026722	-0.382469015	0.828001059	-0.190704765	-0.396708585	0.076084043	0.140667739	-0.433489477	-0.728031644	-0.312127742	-0.090696704	-0.272774841	-0.626313462	-1.092539147	-0.333194063	-0.514516123	-1.964218344	-0.74266313	0.41806989	0.945865149	2.598832805
7	3	4	African American	0	0	0	0	0.325756132	0.599	0	68.64887064	0.321772854	-0.830435112	3.23320434	0.475661855	0.279905596	0.255647868	0.322154406	0.338691425	0.55211498	0.356070539	-0.19559096	-1.01665861	1.074105951	-1.25317928	0.20402268	-0.171082494	-0.272885147	-0.647702975	-0.747969255	1.161584487	-0.064629936	-0.19594903	-0.394941528	-0.304281285	-0.628408115	-0.716499483	-0.191075719	0.314297198	-0.384381984	-0.191506477	-0.921419381	0.105319038	-0.074512602	-1.851803963	-0.588253653	0.303695913	0.677606955	2.276928222
7	3	4	African American	0	1	0	0	0.282626816	0.5251	0	58	0.466919341	-0.749967974	3.807864972	-0.035578184	0.213250825	0.297099599	0.319026501	0.251964565	0.599376463	0.360465973	-0.291348182	-0.935128254	0.644290581	-0.751961601	0.633597759	-0.313808153	-0.435278158	-0.438666617	-0.798567235	0.683596334	-0.084006243	-0.156427266	0.098996886	-0.253473251	-0.568100521	-0.71298083	-0.121025364	0.027033735	-0.333888363	-0.293297752	-0.916761397	0.023899595	-0.135682584	-1.873928125	-0.7434711	0.175033423	0.932503649	2.315391538
7	3	4	African American	0	0	0	1	0.402298166	0.3017	1	65.12251882	0.28786725	-0.834425673	3.390761122	-0.086337903	0.211625947	0.293949562	0.293848021	0.238813336	0.618970464	0.356027325	-0.257252892	-0.953813282	0.538001007	-1.058674204	0.423288947	-0.281032781	-0.365729023	-0.456316381	-0.538169071	0.85230477	-0.325917409	-0.438473641	-0.18631746	0.044250699	-0.671082435	-0.723552033	-0.250145677	-0.272635835	-0.376485002	-0.415885539	-1.017365071	0.129737558	-0.143183735	-1.851499373	-0.703867996	0.408113698	0.973649395	2.900656068
7	4	3	African American	0	0	0	0	0.311895689	0.1608	0	74	0.200463543	-0.705405117	3.368584556	-0.0954234	0.374913142	0.431922208	0.449440825	0.313959189	0.83239951	0.405569728	-0.527422502	-1.011772506	0.778455697	-1.046219526	0.874704604	-0.532534513	-0.415199562	-0.521140343	-0.648224768	0.474888384	0.034030841	-0.294913038	-0.077217546	-0.170088062	-0.500474503	-0.797905857	-0.272208017	0.190837776	-0.17238325	0.015436119	-0.518005026	0.130992151	0.141823442	-2.063554178	-0.531145774	0.161531265	1.041674858	2.157486342
7	3	4	African American	1	1	0	1	0.494224815	0.5731	1	64	0.194466077	-0.298588483	3.530372407	0.217791172	0.2007052	0.307364766	0.390862625	0.235014806	0.661604756	0.312529101	-0.48961565	-1.447477266	0.838742567	-1.056671441	0.210054356	-0.224091075	-0.068357393	-0.439614846	-0.505242818	0.590869851	-0.240443374	-0.45740725	-0.26210432	-0.062531095	-0.479083724	-1.042114157	-0.29751973	-0.056369482	-0.383683746	0.384647892	-0.580371185	1.537540142	0.878197968	-1.903051002	-0.635876547	-0.057384761	0.895045972	2.065572121
6	3	3	African American	0	1	0	0	0.35921648	0.2809	0	62	0.077575607	-0.366463277	3.638909878	-0.022138335	0.100150652	0.246823625	0.23295573	0.110838683	0.520218584	0.236009595	-0.496531428	-0.944747498	0.762012544	-1.075190856	0.256292877	-0.320567403	-0.250442466	-0.497942703	-0.598296761	0.312624195	-0.002887381	-0.308882803	-0.264265491	0.035676413	-0.718988966	-0.927663785	-0.142020358	0.017964963	-0.278365513	0.180795157	-0.518991525	0.225574502	0.27167881	-1.979931193	-0.607644753	0.290154501	0.929076328	2.361178978
7	4	3	African American	1	1	0	1	0.81130031	0.8589	1	61.01848049	0.380068629	-0.951223357	3.16407095	0.114403642	0.211658727	0.336876146	0.327034175	0.235428764	0.645495613	0.348139026	-0.313072718	-1.115391581	0.479322467	-0.932220423	0.386080293	-0.469042793	-0.524096937	-0.294085733	-0.345198353	0.806342813	-0.396041977	-0.46524124	0.014096621	0.196045137	-0.370883825	-0.963093703	-0.066578091	-0.279897224	-0.491388515	-0.527406107	-1.114381767	-0.328520194	-0.500440733	-1.676204638	-0.652976468	0.470417925	0.940588203	3.008759385
7	3	4	African American	0	1	0	0	0.444998809	0.4676	0	57	0.466944076	-0.549208455	3.197237175	0.217146669	0.290868418	0.341100058	0.438693954	0.352702017	0.810912376	0.434366282	-0.350774464	-0.882339176	0.784571664	-0.820049358	0.452851201	-0.329702307	-0.21192784	-0.409934201	-0.536841016	0.656346521	-0.146861641	-0.411397547	-0.039254614	-0.038684057	-0.404738621	-0.785189747	-0.203628137	-0.223233907	-0.338978159	-0.214301746	-0.806143566	0.585220928	0.316152692	-2.248432909	-0.617781636	0.348853177	1.042648556	2.25950221
6	3	3	African American	0	0	0	0	0.247416051	0.3083	0	66	0.514795825	-1.06509172	3.497098669	-0.56313526	0.087382068	0.313243644	0.229211297	0.115391684	0.732726117	0.271892981	-0.487070456	-0.94538017	0.435573478	-0.660510635	0.748391772	-0.621452401	-0.55516258	-0.236455678	-0.415940551	-0.204817231	0.014931077	-0.217800514	0.261635191	0.086219021	-0.285621226	-0.756128935	-0.076282131	-0.274984512	-0.527408366	-0.48975488	-1.021803943	0.026311677	-0.332911552	-1.770224816	-0.906546965	0.326171495	1.124837414	2.679385219
7	3	4	African American	0	0	0	1	0.35678733	0.4325	1	65.28405202	0.557688047	-0.980417157	3.221137789	0.77372194	0.380242631	0.361138847	0.506505417	0.438740566	0.753339859	0.546779628	-0.067641176	-0.881269955	0.794630236	-0.775380802	0.594048689	-0.232657824	-0.401395693	-0.408501856	-0.794175026	1.449490654	-0.162299185	-0.448990897	-0.043898641	-0.179788859	-0.462978954	-0.261461557	-0.201892808	-0.279009665	-0.406784952	-0.410254915	-1.070792285	0.042206351	-0.238610492	-2.248575351	-0.700822797	0.474752615	0.634300228	2.290986579
7	3	4	African American	0	0	0	0	0.261740891	0.5408	0	63.75906913	0.615910601	-1.131308238	3.386607845	0.28689368	0.414050692	0.42323778	0.468327453	0.39395055	0.758805684	0.504046234	-0.104445156	-0.92326545	0.692372623	-0.961394126	0.529790058	-0.296833886	-0.519785103	-0.491612491	-0.728650916	1.315491504	0.029507889	-0.213540503	0.027502025	-0.2337113	-0.423773261	-0.747608647	-0.250144654	0.04776832	-0.451842541	-0.36243817	-1.09694321	-0.240984937	-0.437372381	-1.963925033	-0.692326375	0.276399717	0.806856866	2.184788396
8	4	4	African American	0	1	NA	1	0.873076923	0.9142	1	61.53593429	0.389923963	-0.854116662	3.756779918	0.076754547	0.145066527	0.296873936	0.307327564	0.182575725	0.6367165	0.29579167	-0.547473977	-0.936446597	0.184620931	-0.687919176	0.864812878	-0.491891647	-0.35707666	-0.283978307	-0.229208955	0.230881287	-0.200838633	-0.350788705	0.449427781	0.238625863	-0.523108572	-0.852931644	-0.13627995	-0.273435459	-0.583526901	-0.621129122	-1.042910136	0.14102291	-0.200030662	-1.788107093	-0.79910735	0.294418567	1.079963574	2.560417037
7	4	3	African American	0	1	0	0	0.475494165	0.6937	0	68	0.219735366	-0.634041358	2.613262939	-0.497461368	0.143747997	0.23235885	0.212189294	0.196094605	0.479532202	0.233277797	-0.403208462	-1.098418773	0.839187895	-1.194395049	0.482845995	-0.038171569	0.029150384	-0.531257427	-0.611095358	0.954721041	-0.269622544	0.021599667	-0.35748411	-0.097457076	-0.581860425	-1.360454328	-0.148557825	0.138098949	-0.437457679	-0.0138376	-0.619214338	0.021930479	0.074679841	-1.787989061	-0.319335689	-0.036735739	0.976447276	2.757166523
9	4	5	African American	1	1	0	1	0.643867588	0.6491	1	61	0.590569041	-0.82360625	2.606718311	1.339280875	0.791938439	0.445145166	0.727738796	0.961689278	0.92545837	0.707090317	-0.074212771	-0.962598453	0.96640807	-1.118825819	0.313836096	-0.133128719	-0.186536814	-0.509152271	-0.721896904	1.554631421	-0.277468746	-0.590098791	-0.227463345	-0.312991976	-0.530475687	-0.294052132	-0.322747651	0.04596522	-0.157595977	-0.353195025	-0.872625582	0.236496606	-0.02405711	-2.483410605	-0.425285877	0.369353036	0.756849445	1.908182372
7	3	4	African American	0	1	0	0	0.283007859	0.4828	0	48	0.366807197	-0.998984843	3.618021831	-0.244467592	0.31928184	0.448084629	0.411729139	0.291523507	0.807544974	0.395195461	-0.304521439	-0.96164139	0.80001663	-0.835151803	0.771631738	-0.588251624	-0.50405375	-0.484111253	-0.681389751	0.457157662	0.222976255	-0.155406525	0.007604169	-0.085980961	-0.423852418	-0.761694559	-0.169096426	0.025549912	-0.369239501	-0.243454026	-0.951983505	0.194167196	-0.04201207	-2.040279155	-0.811708785	0.297383609	0.870905146	2.085966009
7	3	4	African American	0	0	0	0	0.285341748	0.2744	0	64	0.302250545	-0.753961921	3.585266621	0.050099273	0.280508663	0.304593669	0.356966303	0.364614594	0.769826296	0.379389853	-0.409641452	-1.144679734	0.756069848	-1.051345105	0.569007519	-0.358811897	-0.375271904	-0.389194663	-0.576337521	0.665546907	-0.156292896	-0.40939246	-0.099492207	-0.079013774	-0.515176041	-0.656604239	-0.27124826	0.036725679	-0.407228376	-0.227265949	-0.839548724	0.075282373	0.014261337	-2.020229355	-0.581789264	0.377869838	0.893448059	2.204473503
7	4	3	African American	0	1	0	0	0.462276733	0.3815	0	57	0.563120044	-0.930344488	3.714916289	-0.21208653	0.162155416	0.268933225	0.251956442	0.20808037	0.677178633	0.253167525	-0.530920741	-0.901818349	0.282782969	-0.495633306	0.703580169	-0.650520131	-0.549161797	-0.065799569	-0.218836698	-0.190136497	-0.106320868	-0.414454442	0.253098298	0.212123035	-0.352036653	-0.668809283	-0.075474523	-0.327983353	-0.530482423	-0.573888169	-0.968936046	-0.136905381	-0.27026968	-1.774927856	-0.731330066	0.35082441	1.123402476	2.514072472
7	3	4	African American	0	0	0	0	0.363074542	0.6793	0	61.66461328	0.162299392	-0.715892589	1.944961618	0.716388337	0.290711314	0.259630068	0.353319974	0.386688368	0.658182731	0.477199945	-0.1788856	-0.832399377	1.25036182	-1.152496193	0.24382083	0.034037014	-0.169612957	-0.681485028	-0.599303876	1.651627475	-0.338513213	-0.473268187	-0.741123481	-0.209183829	-0.852729308	-0.436877857	-0.280532484	0.234855853	-0.432734341	0.105532483	-0.771004688	0.631464794	0.318508214	-2.107811095	-0.440532624	0.481175763	0.513906871	2.23379226
7	3	4	African American	0	0	0	0	0.702155275	0.8958	0	61	0.462362582	-0.937383566	3.388238148	-0.257911482	0.245935117	0.416319178	0.376345819	0.230528293	0.890407534	0.360420711	-0.329404053	-1.081231671	0.422218867	-0.836096643	0.565099276	-0.679068541	-0.635407139	0.014786874	-0.062202166	-0.024413259	-0.151422259	-0.313910106	0.148057735	0.326880913	-0.402615908	-0.80478751	-0.005412323	-0.247183304	-0.519017306	-0.482128425	-1.207641116	-0.020004599	-0.301997027	-1.926464442	-0.750454861	0.653671679	0.78980041	2.685201957
7	3	4	African American	1	1	0	0	0.245451298	0.2041	1	53	0.299703213	-0.901831728	3.574968844	-0.278652427	0.13962955	0.243929629	0.266254253	0.124674862	0.635558833	0.256700469	-0.576741719	-1.118525784	0.663366212	-0.812577971	0.725611045	-0.596449796	-0.579733288	-0.28203597	-0.440011466	0.169286057	-0.017242215	-0.183719227	0.178195229	0.008431669	-0.430273905	-0.86006447	-0.216424712	-0.049049936	-0.279523833	-0.250752135	-0.907590334	-0.355003294	-0.429576819	-1.814770369	-0.803203311	0.107480505	1.131084961	2.79541585
8	4	4	African American	0	0	0	0	0.431471779	0.6603	1	68	0.362920068	-0.499360593	2.562185795	0.355082743	0.386744314	0.417725907	0.474695535	0.479651483	0.836849687	0.563757793	-0.141226188	-0.832162306	0.993053421	-1.193911935	0.352139879	-0.232108504	-0.25000838	-0.427134997	-0.623624118	1.442971897	-0.388249939	-0.655620336	-0.408997245	-0.202714272	-0.67511305	-0.412795739	-0.35247031	0.007453401	-0.373238527	-0.211364286	-0.83145104	0.596081946	0.333708188	-2.392178845	-0.666126322	0.467514095	0.72079321	2.165890741
7	3	4	African American	0	0	0	0	0.65004763	0.7842	0	68.88158795	0.459357143	-0.962776265	3.387153968	-0.156442159	0.277875496	0.421144474	0.431628751	0.313734286	0.910196242	0.468813127	-0.488208432	-0.875478008	0.492250455	-0.732792536	0.507568766	-0.579969531	-0.401141151	-0.178666596	-0.463848572	0.446132926	-0.139835499	-0.385547131	0.20814665	-0.014449305	-0.364773201	-0.56433541	-0.13168968	-0.307800287	-0.473548185	-0.359608234	-1.079880097	0.564212862	0.005476463	-2.09101143	-0.70141062	0.408756506	1.015019976	2.571058522
7	4	3	African American	1	1	0	1	0.829161705	0.795	1	61	0.437498832	-0.910621202	3.723456128	0.340527196	0.270720332	0.376555811	0.466270593	0.228122331	0.781177049	0.400820259	-0.277134976	-0.86129089	0.292764528	-0.754287454	0.816465796	-0.563360353	-0.535491803	-0.132347464	-0.322022807	0.613660834	-0.140926007	-0.387729307	0.228806061	0.089552381	-0.310687162	-0.673707774	-0.181908681	-0.212604594	-0.552156785	-0.537185105	-1.177936482	0.067036208	-0.319323742	-1.986154909	-0.781538881	0.263517529	1.01467551	2.359913112
9	4	5	African American	0	0	0	1	0.456072874	0.4305	1	71	0.364984484	-0.972784151	3.744596713	0.179251351	0.194003042	0.39159855	0.394030022	0.209608538	0.742652566	0.343570457	-0.351265338	-1.00321892	0.432759621	-0.856722589	0.469694827	-0.597165499	-0.665664549	-0.268098935	-0.548175891	0.204474903	-0.146006929	-0.380428325	0.04300779	0.046329786	-0.460680231	-0.250691327	-0.042498426	-0.075478319	-0.347500608	-0.342144256	-1.110669499	-0.180695229	-0.496438658	-1.806408068	-0.800555411	0.512687551	0.774195228	2.517886434
7	3	4	African American	0	1	0	0	0.389664206	0.4305	0	60	0.556481938	-0.908035887	4.104242742	-0.182630009	0.175329629	0.299277106	0.305947854	0.222895529	0.590303765	0.315832832	-0.326095865	-1.22865677	0.417058893	-0.611853844	0.815976772	-0.483578122	-0.557641758	-0.235668925	-0.631149517	0.205011227	-0.086942259	-0.149783379	0.310229612	-0.158545112	-0.256871267	-0.83912814	0.022380723	-0.276417035	-0.393695002	-0.592016367	-1.039159397	-0.304015404	-0.420967799	-1.626833222	-0.78612199	0.16299053	1.172234323	2.234114094
7	3	4	African American	0	0	NA	0	0.24940462	0.2963	NA	52.82683094	0.338766019	-0.788152821	3.773074618	0.021269278	0.190240189	0.264344366	0.309985132	0.263204265	0.654274475	0.345344425	-0.444194284	-1.036075739	0.737114288	-0.800631913	0.645660491	-0.329399982	-0.37387425	-0.475765946	-0.615904199	0.672486122	-0.009136204	-0.244191288	0.002559667	-0.12362373	-0.531305981	-1.036348115	-0.116862577	0.010423128	-0.416527103	-0.201380558	-0.836545906	0.064667578	-0.126375006	-1.921979497	-0.573536849	0.20917917	1.013750254	2.291801657
7	3	4	African American	0	1	0	1	0.550035723	0.6229	1	72	0.465975341	-0.876373032	3.326283734	0.286936435	0.19512707	0.311782872	0.402516506	0.285336755	0.786502742	0.391325681	-0.45266164	-0.860400246	0.563889533	-0.858871655	0.323529768	-0.428133548	-0.457590721	-0.24220575	-0.397181866	0.455223044	-0.209641061	-0.2929384	0.012284533	0.060265005	-0.376796782	-0.703654146	-0.102139346	-0.286072651	-0.417050229	-0.514991187	-0.923391655	0.094071649	-0.247923741	-1.991990885	-0.597173158	0.34102244	0.860024069	2.730546976
7	4	3	African American	0	1	0	1	0.805239343	0.8622	1	66.47501711	0.360764973	-0.857287261	3.483081917	0.809353985	0.207436774	0.290160252	0.415274745	0.243310983	0.616916063	0.383320851	-0.235955751	-0.963865872	0.702096466	-0.992715006	0.317856355	-0.160811217	-0.490953125	-0.271711885	-0.366978766	1.188990502	-0.206777941	-0.363193284	-0.117720187	-0.00848926	-0.404149769	-0.77864514	-0.242825862	-0.236910361	-0.536014501	-0.548657153	-1.085420796	-0.238184455	-0.452011518	-1.804372472	-0.749456125	0.393444384	0.901000696	2.536307216
7	3	4	African American	0	0	0	0	0.583519886	0.622	0	66.00410678	0.403850784	-0.874850907	3.469270739	-0.346032067	0.164770455	0.279593113	0.279445798	0.145062233	0.628351938	0.248887858	-0.472294223	-0.982890524	0.508006459	-0.748587411	0.606600116	-0.540665244	-0.571883753	-0.290241271	-0.344626457	0.084526642	-0.104934714	-0.03125709	0.229962387	0.019097996	-0.382181238	-0.879132366	-0.168369218	-0.095912507	-0.368527455	-0.306065878	-0.962351647	-0.244463117	-0.382766926	-1.790786784	-0.917218526	0.057860232	1.140024187	2.938103374
7	4	3	African American	0	0	0	1	0.499178376	0.6513	1	66	0.474826117	-0.853742463	3.442750354	0.294187418	0.364115059	0.331650969	0.397211407	0.400136072	0.721645715	0.427962036	-0.260928603	-1.006449903	0.593361907	-0.907997698	0.545104784	-0.27248614	-0.327283076	-0.491300111	-0.551409884	1.19018174	-0.183039902	-0.376101657	0.072550021	-0.06932271	-0.588184751	-0.775634996	-0.23230104	-0.031658463	-0.424360843	-0.373437079	-0.925884926	-0.095342779	-0.23010124	-2.024032432	-0.599424169	0.339728541	0.982375324	2.184278133
7	4	3	African American	0	0	0	0	0.393879495	0.3028	0	68	0.593461429	-1.039318121	4.158300736	-0.183508935	0.256009628	0.372399481	0.322321978	0.258424428	0.587573269	0.285782045	-0.270052396	-1.124453937	0.267616017	-0.550756418	0.644401955	-0.657764568	-0.666354056	-0.269658684	-0.612913118	0.386061058	-0.076237606	-0.186114062	0.384239058	-0.137551905	-0.367506453	-0.636795534	-0.074579198	-0.287346346	-0.451503835	-0.42333018	-1.057122133	0.042499736	-0.208578421	-1.672014765	-0.880866195	0.053546521	0.949558276	2.187099618
7	3	4	African American	0	0	0	0	0.459692784	0.2603	0	65.9301848	0.581941429	-0.898596874	3.657206028	0.016939086	0.298574194	0.394454011	0.4214229	0.340853414	0.797099429	0.454225153	-0.258395033	-1.062714983	0.634380686	-0.656143157	0.397414651	-0.442663261	-0.5541134	-0.322391974	-0.534122587	0.649697242	0.065509786	-0.106689809	0.10149167	-0.132942214	-0.346650755	-0.843746365	-0.183793657	-0.136908724	-0.48326467	-0.409359259	-1.042458092	-0.086423374	-0.208708522	-1.964321222	-0.758062408	0.288031076	0.940901479	2.347758662
7	3	4	African American	0	0	0	1	0.525887116	0.6268	1	65	0.510154557	-0.860340953	3.529932748	0.164902834	0.308442103	0.305535685	0.362634512	0.364116945	0.672568152	0.402932453	-0.363800714	-1.015337687	0.612926791	-0.937208467	0.509959281	-0.322073108	-0.365202423	-0.407359083	-0.534205986	1.05238569	-0.189260273	-0.403688024	0.125432822	-0.062265556	-0.593506426	-0.630277952	-0.17614901	-0.138818214	-0.440368081	-0.291313517	-0.886187238	0.241371554	-0.064606088	-2.032290775	-0.679976609	0.320675154	0.972974008	2.264537176
7	3	4	African American	0	1	0	0	0.513800905	0.4228	0	70	0.387924799	-0.889154977	3.789352801	-0.152122412	0.157992278	0.181775774	0.152658534	0.130182269	0.330555731	0.108577418	-0.47466925	-1.051015609	0.037937035	-0.786894981	0.195162267	-0.754393303	-0.793775253	0.004775859	-0.324558224	-0.517348624	-0.141450195	-0.145895838	0.356048045	0.271413426	-0.282015302	-0.518879455	-0.083581294	-0.432752214	-0.584280725	-0.759134226	-1.095933321	-0.761939667	-0.538418119	-1.368816527	-0.762023253	0.218498164	0.853827519	2.910571585
7	3	4	African American	0	0	0	0	0.401952846	0.4602	0	62	0.351712577	-0.720770376	3.201112716	0.161829119	0.190442147	0.238110388	0.289416132	0.225978501	0.560448461	0.326359515	-0.392238511	-1.348999081	0.663929585	-1.058046641	0.587537626	-0.248843847	-0.253668446	-0.575709853	-0.558524424	0.922486868	-0.453302889	-0.539323687	-0.024045295	-0.020761246	-0.583991351	-0.988331606	-0.2743839	-0.254328606	-0.415822622	-0.149000964	-0.828007455	1.721263675	0.75973841	-1.720448034	-0.652158648	0.112641897	0.969621062	2.529530595
7	3	4	African American	0	0	0	1	0.696868302	0.8151	1	64.38603696	0.321568327	-0.908622542	3.299547296	0.179012174	0.30517211	0.370178291	0.440556868	0.204451455	0.80857286	0.375330739	-0.472281879	-1.113397958	0.556666509	-0.893788745	0.555630721	-0.363682025	-0.352775588	-0.249964192	-0.581541263	0.584077852	-0.142708881	-0.325759351	0.063998481	0.032000535	-0.448553182	-0.579772714	-0.168147028	-0.036730629	-0.265653172	-0.296810112	-0.850733227	-0.265802121	-0.323594286	-2.145810536	-0.685862042	0.438016328	1.057950016	2.371185736
7	3	4	African American	0	0	0	0	0.633710407	0.7492	0	72.79671458	0.501537542	-0.822565345	3.790789261	-0.121724931	0.284822223	0.40081192	0.372038322	0.216289683	0.67128343	0.341306108	-0.336082182	-1.12280483	0.459361147	-0.64506337	0.701180432	-0.540920611	-0.40581294	-0.203010132	-0.253834076	0.34657239	-0.001550961	-0.261945967	0.024063654	0.140277736	-0.36484873	-1.107568992	-0.132942995	-0.15500928	-0.430150722	-0.429542262	-0.86798427	-0.249242863	-0.302399105	-1.877186878	-0.82280884	0.244182618	1.011977718	2.430757069
7	3	4	African American	1	0	0	1	0.385175042	0.4613	1	55	0.393396848	-0.532228446	3.66490557	-0.096227509	0.237905249	0.369325681	0.349042072	0.266956267	0.691122816	0.343474495	-0.393178645	-1.046651305	0.677233455	-0.935750448	0.421240708	-0.431470415	-0.347697205	-0.393602406	-0.636358661	0.484462586	-0.13653681	-0.372002555	0.091598209	-0.175064545	-0.450970329	-0.963223794	-0.207863482	-0.289524012	-0.486211837	0.065686325	-0.849023689	0.312342502	0.039129014	-1.95025002	-0.572454846	0.082637815	0.984771882	2.548722871
7	3	4	African American	1	0	0	0	0.534615385	0.607	1	56	0.249702763	-0.601260146	2.683010378	0.904968116	0.40003759	0.333426036	0.429295099	0.345992198	0.599139353	0.456929855	0.108790927	-0.92458556	1.066964529	-1.246356096	0.079182009	-0.168100428	-0.274833664	-0.581568629	-1.014454041	1.982980173	-0.207409298	-0.388288738	-0.581774047	-0.367470512	-0.688170708	-0.500475647	-0.20691855	0.080230784	-0.262088888	-0.154960059	-1.02907319	0.313071868	0.055067198	-2.129055417	-0.542754693	0.431181134	0.529276344	2.025985649
9	4	5	African American	0	0	0	1	0.858347226	0.7732	1	59	0.609244542	-1.070222364	3.514517039	-0.537197516	0.192909135	0.317875788	0.250775505	0.162585892	0.78336579	0.201434568	-0.621748816	-0.826280085	0.16987892	-0.59627448	0.666880853	-1.002751893	-0.698973413	0.197493855	0.216440966	-0.758766874	-0.026447841	-0.259901518	0.432582116	0.487114402	-0.164068228	-0.535674588	0.085293531	-0.319497032	-0.426402977	-0.656910188	-1.082931112	-0.45863718	-0.499678817	-1.646095669	-0.946764506	0.465486884	1.18599341	2.448502224
7	4	3	African American	0	0	0	0	0.725970469	0.5072	0	64	0.436540095	-0.879434168	3.523542126	0.254694096	0.232206935	0.396396497	0.480257163	0.338580471	0.875881238	0.414969781	-0.455927945	-0.943208159	0.463084559	-0.840865504	0.518477339	-0.578928409	-0.445133251	-0.192354477	-0.418183606	0.200502288	-0.194801673	-0.200681075	0.011495421	0.022124119	-0.274016032	-0.614548706	-0.132801594	-0.073762596	-0.374949338	-0.361567219	-1.107031345	-0.263475908	-0.409475768	-1.97442611	-0.546771202	0.306937998	1.025471913	2.503214282
7	4	3	African American	0	0	0	0	0.436151465	0.3373	0	70	0.224149847	-0.866343384	3.50723442	0.26185915	0.362756576	0.346872044	0.44802174	0.258943478	0.681137621	0.384951861	-0.411301714	-1.196542527	0.870345751	-0.97301482	0.810660312	-0.465570143	-0.370677072	-0.487486077	-0.679699999	0.712048609	0.038292955	-0.110103585	-0.031586215	-0.155286246	-0.429597068	-0.879595975	-0.342209945	0.286118771	-0.222780654	-0.086328587	-0.691456087	-0.128025774	-0.12311566	-2.04246259	-0.697593729	0.117381101	1.067633967	2.038418648
7	3	4	African American	0	0	0	0	0.207966182	0.4545	0	59	0.331348224	-0.966162016	3.701779239	-0.262270186	0.166902563	0.332100163	0.312168017	0.21091862	0.616879096	0.336412555	-0.482794015	-1.038973019	0.891552735	-0.95300448	0.953845809	-0.450995971	-0.538559725	-0.594131886	-0.822649279	0.549632971	0.066204783	-0.128814617	-0.162178168	-0.253301493	-0.523760086	-0.889175979	-0.34054812	0.388291424	-0.347123933	-0.400440025	-1.010148903	-0.284914848	-0.430838392	-1.763042947	-0.771651821	0.005944535	0.837295123	2.245658096
7	4	3	African American	0	0	0	0	0.573112646	0.8289	0	72.84599589	0.332099248	-0.747443117	3.427170183	0.326386817	0.265357668	0.344730483	0.42942495	0.218947809	0.729647988	0.378173128	-0.611497111	-1.096030431	0.64839819	-1.072915766	0.420880007	-0.310795989	-0.195872123	-0.399518412	-0.418626846	0.427889639	-0.171860299	-0.198428539	-0.120360273	-0.035692586	-0.48720675	-0.592291371	-0.310419336	0.061177626	-0.386095279	-0.312883617	-0.858685951	-0.170778261	-0.222623617	-1.944358438	-0.500475361	0.178983997	0.89948239	2.574692837
7	3	4	African American	0	1	0	0	0.374839247	0.5863	0	49	0.283880855	-0.934712503	3.560433486	-0.143824403	0.260018069	0.334488206	0.369963812	0.251118892	0.719565754	0.286801704	-0.624396467	-1.076841819	0.631621697	-0.910908728	0.947666553	-0.590842341	-0.445355125	-0.347233098	-0.463195282	0.123145489	-0.00063687	-0.261936811	0.108154281	-0.056165883	-0.315605433	-0.892011119	-0.197577719	0.161835892	-0.26756025	-0.127599482	-0.799783514	0.014466217	-0.103268852	-1.91948969	-0.755671885	0.013112432	1.377005259	2.275928841
7	3	4	African American	0	1	0	1	0.55341748	0.5407	1	56	0.216072312	-0.332468004	3.055697319	0.317737039	0.229469331	0.281742896	0.37578757	0.274358854	0.68443936	0.400087124	-0.473966001	-1.159146079	0.892002418	-1.140144056	0.27344927	-0.150366414	-0.140614401	-0.603734901	-0.608253117	1.048737648	-0.401535553	-0.459344672	-0.346419734	-0.120957749	-0.673616852	-0.868967716	-0.312676655	0.06618713	-0.301553891	-0.008260555	-0.604761636	0.709061302	0.410154168	-2.084109407	-0.358153472	0.219900484	0.852272788	2.454382221
9	4	5	African American	0	1	0	0	0.570052393	0.7683	1	60.24914442	0.305553777	-0.47255291	2.81380533	0.655443371	0.236529892	0.256386896	0.357159724	0.254719076	0.577159952	0.359550495	-0.176887308	-1.075707034	0.845327002	-1.010723568	0.010830016	-0.044465306	-0.16545418	-0.565669977	-0.553603951	1.416393645	-0.380817564	-0.453697867	-0.221052243	-0.041389423	-0.589127883	-0.970169835	-0.350557347	-0.063407432	-0.522852151	-0.297685432	-0.818585718	0.44237339	0.105301296	-2.016646705	-0.646540586	0.303806894	0.943862377	2.518577679
7	3	4	African American	0	1	0	0	0.783984282	0.9658	0	64.44353183	0.298867755	-0.78511732	3.414452649	0.367974089	0.307033004	0.374988473	0.501125637	0.280585427	0.806155355	0.424025332	-0.396611391	-1.036807672	0.768601638	-1.135225889	1.076660847	-0.464382928	-0.4039862	-0.473057963	-0.22754244	0.775299597	0.024404824	-0.283992333	-0.05393874	0.176242366	-0.418470491	-1.010529397	-0.338526127	0.075279495	-0.184468877	-0.300793909	-0.785157805	-0.217429138	-0.259897026	-2.12131222	-0.7575722	0.288828359	1.178376916	2.345543375
7	3	4	African American	0	1	0	1	0.328363896	0.2774	1	50	0.446223986	-0.888973744	3.539376866	0.304149146	0.368903305	0.38479851	0.452640878	0.362794101	0.806655061	0.434023937	-0.329692873	-1.058276226	0.60296766	-0.746793546	0.407093162	-0.277249094	-0.382627504	-0.42141244	-0.617430272	0.813187529	-0.192210677	-0.427105849	0.065237525	-0.052828532	-0.423010888	-0.533726353	-0.239088802	-0.184914962	-0.411600718	-0.273085409	-0.976203795	0.02602859	-0.093065845	-2.096445501	-0.608119271	0.397589248	0.887659515	2.263917936
7	3	4	African American	0	1	0	0	0.191188378	0.2856	0	62.66392882	0.42783744	-0.683937362	3.54285343	-0.001591147	0.294170422	0.36572405	0.383683762	0.283054448	0.709383537	0.363711231	-0.415012303	-1.091648817	0.875039502	-1.020330851	0.721739408	-0.401089771	-0.2295438	-0.575219553	-0.704438901	0.564957409	-0.106500594	-0.223317654	-0.006651673	-0.248459409	-0.477679541	-0.97103051	-0.245001141	0.034004134	-0.414731679	0.002109185	-0.841111726	0.170888958	0.088002152	-1.891646491	-0.483378878	0.125690452	1.026753392	2.183242098
7	4	3	African American	0	0	0	1	0.581852822	0.4228	1	66.63928816	0.408110003	-1.002232639	3.43061109	-0.078466232	0.225011016	0.313557457	0.335937451	0.118683176	0.712265307	0.285372791	-0.402921082	-1.153890775	0.533769342	-0.692789724	1.122553803	-0.441547753	-0.483470244	-0.333487979	-0.35386274	0.631647314	0.024021253	-0.275357508	0.275551027	0.095942586	-0.380582709	-0.87580192	-0.20461058	-0.21878622	-0.226492444	-0.316698746	-0.90001363	-0.334871584	-0.392588209	-2.073637973	-0.86060125	0.250726176	1.038752754	2.6142498
7	3	4	African American	1	0	0	0	0.482733984	0.6854	1	57	0.243029325	-0.769769405	2.701012211	0.594358251	0.291741672	0.275340698	0.386129319	0.328031197	0.658716089	0.447514589	-0.000630362	-0.825303555	1.098133034	-1.130379122	0.373958993	0.011137404	-0.167123624	-0.624278774	-0.860762718	1.89951872	-0.333766583	-0.569293631	-0.479045739	-0.298618769	-0.674509582	-0.391923652	-0.215290209	0.155041734	-0.388762357	-0.208723338	-0.809818531	0.862752692	0.271271137	-2.123016775	-0.617958787	0.436221982	0.495166169	1.892617525
7	3	4	African American	1	1	0	1	0.447844725	0.6474	1	55	0.435807025	-1.168965659	2.71851763	0.347820141	0.37217234	0.416914925	0.472813142	0.375470883	0.8008289	0.485050367	0.088671505	-0.659119061	0.898556077	-1.049832413	0.687105246	-0.318652415	-0.519188502	-0.379626732	-0.881915499	1.318408231	0.062534348	-0.300088034	-0.139679674	-0.243736568	-0.456164841	-0.497434476	-0.13848243	0.071659015	-0.372354481	-0.405828383	-1.092362269	0.045470866	-0.318588114	-2.156604771	-0.823596184	0.444246147	0.569741333	2.182942894
7	4	3	African American	1	0	0	0	0.636020481	0.667	1	46	0.379577732	-0.939302282	3.429947549	0.753657382	0.434955486	0.429149391	0.564445131	0.43385798	0.77951562	0.507639557	-0.13722957	-1.044069	0.713925868	-0.998315982	0.791971661	-0.271200649	-0.378232847	-0.444821571	-0.634343828	1.418404912	-0.100228043	-0.268156562	-0.00342449	-0.101946352	-0.487808289	-0.534076242	-0.275453703	-0.017183133	-0.347234404	-0.368427559	-0.963431102	0.096352586	-0.131809514	-2.26999459	-0.691581104	0.390257769	0.863476479	1.96745521
6	3	3	African American	0	1	0	NA	0.394570136	0.4698	NA	43.93976728	0.303844581	-0.959133632	3.932420802	-0.71127966	0.1071214	0.309447798	0.204297402	0.129660097	0.698988425	0.253160466	-0.498531279	-1.095648633	0.218538216	-0.602052062	0.573594976	-0.788785852	-0.661724321	-0.176224842	-0.365990974	-0.243842896	-0.093728928	-0.206760473	0.246834439	0.069864981	-0.396889528	-0.913097642	-0.058140638	-0.26968672	-0.416432371	-0.234262639	-1.103256732	-0.523269329	-0.618389004	-1.487984913	-0.78065264	0.271634145	1.117626015	2.651219099
7	3	4	African American	0	1	0	0	0.345808526	0.6405	0	62.88569473	0.510393529	-0.813070661	2.949902178	0.352862553	0.249698035	0.285470385	0.333948421	0.257313914	0.53851812	0.338773114	-0.151653432	-0.916668879	0.962726663	-1.30240064	0.54531283	-0.176407059	-0.185600482	-0.644477313	-0.878181057	1.424562351	0.053634858	-0.115838305	-0.397824232	-0.272753721	-0.631201972	-0.80637273	-0.344685058	0.136177048	-0.457862481	-0.298559883	-0.935135018	-0.024425228	-0.195004331	-1.922531975	-0.628778983	0.056190556	1.034409926	2.293694223
7	3	4	African American	0	1	0	1	0.231971898	0.6587	1	66	0.190400975	-1.076509947	3.476777114	0.219107229	0.440685026	0.425777615	0.499490455	0.345324426	0.765400268	0.451402957	-0.476900116	-1.060957042	0.895615893	-1.002839466	0.776974186	-0.517936038	-0.472945039	-0.536008806	-0.910637647	0.660935359	0.117444786	-0.068139989	-0.055211257	-0.366932376	-0.562717332	-0.47850133	-0.371810234	0.215916008	-0.203998117	-0.134079139	-0.830803247	-0.022614573	-0.102789882	-1.997641735	-0.618496464	-0.033820767	1.005565586	1.898315673
9	4	5	African American	0	1	0	0	0.689521315	0.7709	1	69	0.683939679	-1.150470301	3.217111015	-0.536584334	0.243622994	0.37705602	0.249849298	0.24063303	0.818506825	0.214926873	-0.451756426	-0.924496542	0.102329324	-0.509569426	0.584469275	-0.872267688	-0.699061036	0.269481535	-0.056639316	-0.710436531	-0.079027029	-0.316514342	0.291088254	0.281351038	-0.130230117	-0.508242595	0.231026498	-0.400322743	-0.512741121	-0.740758429	-1.077531585	-0.43031446	-0.68434639	-1.541160893	-0.841241743	0.49408445	1.096452265	2.57192202
7	4	3	African American	0	1	0	1	0.812324363	0.7697	1	64.62149213	0.397800994	-0.729454309	3.374682619	0.855295587	0.277913012	0.277385484	0.436615361	0.253641998	0.60015269	0.400870388	-0.322359048	-1.089498826	0.666669818	-0.994308947	0.55380054	-0.225460946	-0.286424582	-0.453965625	-0.380005043	1.309769505	-0.337248566	-0.53985256	-0.098793699	0.02392211	-0.576773296	-0.754183806	-0.313632978	-0.171670362	-0.466835723	-0.378126072	-0.906467127	0.624939412	0.086840936	-2.025503213	-0.723560911	0.278400305	0.939173841	2.410310741
7	3	4	African American	0	1	0	0	0.37452965	0.496	0	64.40793977	0.524425702	-0.712354775	2.542968509	-0.248653612	0.440497765	0.369151613	0.357769763	0.395915169	0.810498742	0.510652824	-0.173376591	-1.180350984	1.006174766	-1.216510289	0.384208571	-0.313383947	-0.289699379	-0.52294321	-0.530010271	1.268036221	-0.412036829	-0.541724339	-0.284809361	-0.028674937	-0.695901164	-0.949300603	-0.223927324	0.162285534	-0.357015844	0.078218332	-0.897054755	0.058541532	0.110336527	-2.160671264	-0.561043609	0.476647702	0.90068877	2.234494296
8	4	4	African American	1	1	1	1	0.6144201	0.8619	1	65.52224504	0.552283707	-0.966219847	3.777555149	0.118668507	0.335170763	0.359321038	0.417637717	0.281033955	0.76594033	0.43397611	-0.233421138	-0.822767323	0.508258825	-0.839492732	0.521956372	-0.390059211	-0.539664565	-0.202788449	-0.390357752	0.863360631	0.005748656	-0.138184085	0.148020183	-0.047449002	-0.354688035	-0.873077209	-0.105248358	-0.2204795	-0.499882758	-0.40442672	-1.082738872	-0.322440847	-0.411319245	-1.834450142	-0.82409731	0.16345487	0.961732177	2.444281068
7	4	3	African American	0	0	0	0	0.416765897	0.6404	0	57.3798768	0.434801576	-0.909949857	3.068961471	0.340154029	0.366055863	0.388075299	0.452293188	0.334287056	0.80041175	0.512584432	-0.109709559	-0.889540424	0.767212354	-1.117801863	0.488047462	-0.127384887	-0.349746004	-0.496740251	-0.607203902	1.394719325	-0.250562578	-0.42944444	-0.234635064	-0.050557152	-0.481217735	-0.721988538	-0.277289231	0.003978765	-0.471737759	-0.367220739	-1.057563951	0.154206253	-0.154842246	-2.209791735	-0.719271666	0.482327259	0.854348551	2.316052475
7	3	4	African American	0	0	0	1	0.221636104	0.3663	1	55	0.518018068	-0.961687554	3.842756523	0.038230147	0.310335033	0.436287171	0.431765818	0.378964288	0.794615401	0.403311278	-0.274401486	-0.937192506	0.627643397	-0.943910846	0.820158269	-0.587310199	-0.532008713	-0.312526445	-0.728916808	0.37870441	0.166215511	-0.126300835	0.037088338	-0.245508335	-0.412628517	-0.646833088	-0.114913824	0.007573203	-0.420657594	-0.23613058	-1.032932715	0.031666911	-0.221309756	-1.933609806	-0.768067995	0.249145895	0.885351203	2.060990102
7	3	4	African American	0	1	0	NA	0.142093356	0.1109	NA	58.49144422	0.346685136	-0.955994314	3.404336533	-0.026006687	0.276028363	0.279309397	0.295737022	0.289752172	0.518212758	0.329939473	-0.350655614	-0.996780505	1.080325114	-1.150340282	0.442702585	-0.164417631	-0.410735753	-0.804646837	-0.833841583	1.031067206	0.074682126	0.000383504	-0.117401135	-0.303195077	-0.60050339	-0.985201938	-0.417584471	0.271577145	-0.469845052	0.035494191	-0.847942922	-0.19138212	-0.214743838	-1.712837241	-0.598577259	-0.167776076	0.861621909	2.193903796
7	3	4	African American	0	1	0	0	0.291736128	0.6873	0	66	0.159515645	-0.620018279	2.59816751	0.585021138	0.569963172	0.362889431	0.485011554	0.531213663	0.654783021	0.453864172	-0.186707646	-0.88070815	1.25452257	-1.297491912	0.478833567	0.024740694	-0.153316722	-0.773348017	-1.052534244	1.443734625	0.081831971	-0.176440488	-0.499956506	-0.541021041	-0.790448347	-0.471014114	-0.402651578	0.696157896	-0.067567134	-0.061014763	-0.406569234	0.0524676	0.241590698	-1.979623541	-0.342572335	-0.029403083	0.540104228	1.585579832
7	3	4	African American	0	0	0	NA	0.23285306	0.3035	NA	65.96851472	0.229065991	-0.876375962	3.669839874	-0.548897915	0.232339236	0.29072031	0.227367387	0.132729655	0.491717419	0.261574644	-0.502756905	-1.404091182	0.770860851	-1.106776066	0.893433942	-0.420295815	-0.545921688	-0.5277104	-0.697168343	0.54008881	0.196325817	0.031129189	-0.113067385	-0.204070755	-0.493759032	-1.005049714	-0.11999539	0.354441265	-0.178671507	0.12726762	-0.591096098	-0.505319733	-0.290383338	-1.476395306	-0.708579793	-0.190053538	1.128486413	2.031673989
7	3	4	African American	0	0	0	0	0.365527507	0.3691	0	57	0.21527856	-0.722040463	3.595870673	0.601597213	0.343483724	0.386257219	0.517404045	0.34641759	0.719041093	0.505478037	-0.166797835	-0.911605658	0.930224635	-1.059313438	0.5782318	-0.118866355	-0.141519645	-0.611939812	-0.96486932	1.422697342	-0.063844884	-0.245198964	-0.139706531	-0.325412435	-0.585205224	-0.599121274	-0.387392277	0.036830908	-0.259416854	0.004846927	-0.787889297	0.00718405	0.004053204	-2.279619524	-0.536917038	0.083325142	0.745278315	2.070465291
8	3	5	African American	0	1	0	1	0.473755656	0.559	1	67.11841205	0.371637558	-0.748611778	3.709436509	-0.020740241	0.162977032	0.228864881	0.24981717	0.172416356	0.517269308	0.254074204	-0.479944485	-1.118996129	0.414443766	-0.800817316	0.304696094	-0.353529851	-0.506910978	-0.285361742	-0.315416997	0.398472107	-0.26841276	-0.359028038	0.095714186	0.069967331	-0.425595346	-1.029788428	-0.216677634	-0.212205011	-0.600528886	-0.283812756	-0.952775192	-0.02764307	-0.304815	-1.636468896	-0.63171501	0.289158808	1.135786848	2.837117808
7	3	4	African American	0	1	0	1	0.258633008	0.4441	1	64	0.45059579	-0.909665981	2.749759837	-0.004289559	0.239855763	0.250157901	0.264065317	0.253589109	0.484851468	0.3064286	0.211726604	-1.068252982	1.05456903	-1.220824367	0.735687289	-0.230512271	-0.428344379	-0.609233968	-0.84710692	1.560921148	0.080483264	-0.080448725	-0.323743624	-0.289163187	-0.739060177	-0.730878187	-0.293389784	0.391735696	-0.561724281	-0.491425042	-0.889429102	-0.273114476	-0.39256627	-1.834996874	-0.852978061	0.141395045	0.730072325	2.143425286
7	4	3	African American	NA	NA	NA	NA	0.310347702	0.4475	NA	65.2073922	0.335531475	-0.577697255	3.588882566	-0.37761355	0.258159751	0.415232948	0.366284603	0.21074029	0.72161887	0.29534599	-0.580919527	-1.07732888	0.534741917	-1.037802673	0.572655389	-0.432001096	-0.278632551	-0.362482345	-0.74425725	-0.002057168	0.045175353	-0.055203766	0.165472317	-0.214246237	-0.495986798	-1.048956251	-0.084119222	-0.120507355	-0.332317121	0.017466623	-0.745268368	0.439524164	0.124184882	-1.939343595	-0.518049363	-0.086807769	0.946285465	2.456391748
8	4	4	African American	0	1	0	0	0.251107407	0.5268	1	63.66872005	0.190750356	-0.553930259	2.624481375	0.159480554	0.331162831	0.311513527	0.345780154	0.300646846	0.526243474	0.385012459	-0.171611008	-1.155548771	1.238306995	-1.517969974	0.605958903	0.082797139	-0.189513948	-0.741965649	-0.903220051	1.569554386	-0.257802013	-0.280184362	-0.649889307	-0.351547967	-0.817129291	-0.983703314	-0.45687295	0.443992689	-0.346322187	0.371575749	-0.562771011	0.131165441	0.211235087	-1.874791482	-0.59509299	-0.075863796	0.760414764	1.948389613
7	4	3	African American	1	0	0	1	0.492140986	0.5596	1	52	0.512839774	-0.949644308	3.576332553	-0.265850388	0.290013323	0.402780905	0.352988862	0.270819059	0.855273296	0.324484372	-0.462189229	-1.000343708	0.244704726	-0.718067106	0.614346148	-0.680329788	-0.562883043	0.025372508	-0.26859546	-0.049627166	-0.189904661	-0.451000005	0.33694866	0.162379804	-0.21162179	-0.55680302	-0.066968148	-0.316582264	-0.59862078	-0.430936657	-1.074032358	-0.021339032	-0.25532994	-1.88430712	-0.871846006	0.45666554	1.061637957	2.580325017
7	3	4	African American	0	0	0	1	0.214860681	0.5957	1	78	0.601326139	-0.935591336	3.056455686	0.410109402	0.230712839	0.280067211	0.324267149	0.307435884	0.470388537	0.37645182	0.064982376	-1.057006918	0.75376702	-1.052812753	0.531754643	-0.100066066	-0.3962672	-0.577971256	-0.997141405	1.447629628	-0.100582704	-0.362657284	-0.118205762	-0.541907681	-0.619063898	-1.073600173	-0.255640908	0.222029135	-0.480030174	-0.185121489	-1.045345899	-0.086596619	-0.332702462	-1.421492466	-0.750925171	0.115615241	0.6777611	1.855908465
7	3	4	African American	0	0	0	0	0.223767564	0.4398	0	72	0.340563289	-0.936318039	3.718811251	0.418229682	0.27727048	0.279905018	0.336837859	0.363617309	0.557903701	0.398375727	-0.18220404	-1.042450805	0.755997714	-1.060778383	0.685835996	-0.098158788	-0.422432099	-0.303729136	-0.798009786	1.014603834	-0.028004964	-0.362024812	-0.12518973	-0.257619627	-0.609252061	-0.692629807	-0.073402867	-0.048036353	-0.584809008	-0.24775213	-1.005848995	0.34108363	-0.078065052	-1.948154142	-0.700330286	0.159519473	0.683107106	2.278805556
7	3	4	African American	0	1	0	0	0.351821862	0.4063	0	65.44284736	0.357587674	-0.877363236	3.342067341	-0.096764872	0.190957928	0.237452254	0.257215297	0.187792912	0.594740654	0.261054429	-0.457960884	-1.045529721	0.645494001	-0.91599403	0.554324281	-0.403850303	-0.439533981	-0.483638518	-0.52244589	0.733868296	-0.11312811	-0.407410088	-0.014819138	0.048992779	-0.532263214	-0.611446118	-0.184570572	0.144770821	-0.431106747	-0.481139242	-0.938737847	-0.100021434	-0.250122373	-1.929252041	-0.698659898	0.330795159	0.994893084	2.562666185
7	3	4	African American	0	1	0	0	0.209895213	0.7657	0	70.0807666	0.533538516	-0.938425134	3.075250674	0.340734044	0.510844289	0.427233824	0.48634836	0.441769975	0.744065927	0.491689572	-0.089407828	-0.744342124	0.946291237	-1.124913733	0.451806406	-0.413557196	-0.523468633	-0.514675771	-0.937065077	1.180826166	0.11886484	-0.231459537	-0.325264881	-0.358356137	-0.562729252	-0.516026134	-0.346221562	0.163009736	-0.388556199	-0.216981118	-0.941460391	0.249033597	0.03856797	-2.019494792	-0.845016108	0.20436592	0.67257914	1.931555512
7	4	3	African American	1	1	0	1	0.585615623	0.6697	1	67	0.340136192	-0.499594155	1.91383055	0.728436154	0.376077964	0.273481808	0.441181918	0.384695156	0.723824363	0.557278274	0.018725735	-0.97384356	1.046550655	-1.199676043	0.109321277	0.008895216	-0.069876481	-0.745713787	-0.718798218	2.15555424	-0.629893005	-0.663468911	-0.524275609	-0.269588271	-0.678277695	-0.741642525	-0.239187632	0.21452161	-0.194449683	-0.165526945	-0.765449514	0.421342692	0.229643287	-2.110862797	-0.384103566	0.537750178	0.576834717	2.11773875
7	3	4	African American	NA	NA	NA	NA	0.320981186	0.6811	NA	58.4202601	0.447117467	-0.695462448	3.436366927	0.628528559	0.248571508	0.340523369	0.415403584	0.354095994	0.647643945	0.421851593	-0.170172282	-1.111968127	0.918448727	-1.157685977	0.436624162	-0.046681496	-0.301358452	-0.672350753	-0.695744795	1.257193572	-0.235286033	-0.367300527	-0.079330006	-0.230993568	-0.542286697	-0.843392659	-0.3516184	-0.007808757	-0.605812619	0.084122134	-1.103000874	0.211064997	0.017630878	-1.89372739	-0.676737755	0.141200142	0.709300694	2.29115219
7	3	4	African American	1	0	0	1	0.285163134	0.331	1	66.49418207	0.466918069	-0.866308472	3.87380737	-0.408992319	0.177508496	0.26590526	0.233117614	0.141909118	0.669406118	0.334676654	-0.43632951	-0.945794406	0.545783115	-0.612529383	0.714191066	-0.389695664	-0.310444445	-0.380482989	-0.576997339	0.51294846	-0.157555618	-0.382598205	0.162148689	0.025765928	-0.533477553	-1.054367678	0.006694757	-0.192167787	-0.463625364	-0.356315659	-1.00250251	0.340552652	-0.14393282	-1.837773127	-0.673437548	0.337202944	0.967454784	2.296137525
7	3	4	African American	0	1	0	1	0.428875923	0.582	1	66	0.331482016	-0.555077078	3.410732647	0.36855001	0.395763977	0.357448158	0.414779896	0.415815786	0.741260006	0.40123314	-0.217824667	-0.998261515	0.837206811	-1.053576389	0.411961767	-0.285674141	-0.211400903	-0.466408634	-0.80782252	0.895635415	-0.145788425	-0.459017309	-0.153587964	-0.314500032	-0.615315749	-0.879593321	-0.217601507	0.028052394	-0.335155965	-0.090735442	-0.703341576	0.197066871	0.051807399	-2.202473031	-0.507386616	0.283379007	0.82684662	2.078525836
7	3	4	African American	1	1	0	0	0.428232913	0.4457	1	72.80492813	0.390735779	-1.155047383	2.816671283	0.217565428	0.312860128	0.400719371	0.433214058	0.33271769	0.769586439	0.451456785	-0.03838074	-0.885478981	0.845360958	-1.147759416	0.443791346	-0.299495984	-0.466057187	-0.390848977	-0.661322864	1.090606762	-0.010615425	-0.248583808	-0.15735754	-0.095742878	-0.471100709	-0.387410102	-0.220316015	-0.01673198	-0.441963804	-0.513834584	-1.115548626	-0.05171166	-0.334270611	-2.070136301	-0.815278108	0.438892154	0.680931439	2.668262331
7	4	3	African American	1	1	0	0	0.434722553	0.6337	1	68.57221081	0.367865828	-0.283471725	3.150263257	0.641022992	0.386172702	0.400394248	0.494629005	0.396136407	0.731020233	0.458104185	-0.24518085	-1.111614695	0.784132801	-1.223168803	0.342549523	-0.38167853	-0.210071418	-0.542294015	-0.695387421	1.161189349	-0.21863601	-0.47649401	-0.184974629	-0.191678926	-0.548756103	-0.853783311	-0.385991789	-0.071540126	-0.390883339	0.022209665	-0.719244495	0.590565872	0.328926366	-2.069989854	-0.621522439	0.290824253	0.74903192	2.195547286
7	3	4	African American	0	0	0	0	0.320326268	0.6389	0	72.42162902	0.304971025	-0.754369476	2.980681247	0.373489931	0.295424258	0.318687639	0.405676072	0.264381559	0.683344592	0.410868156	-0.243562468	-0.933277508	0.86601494	-1.138036989	0.471632968	-0.12570221	-0.237336331	-0.592789745	-0.788593302	1.355882947	-0.166422404	-0.330666821	-0.308747564	-0.172615283	-0.651040555	-0.793981286	-0.331105251	0.065537448	-0.369468273	-0.197705772	-0.864820333	0.300987037	0.066134012	-2.051446242	-0.542607554	0.197155338	0.890468561	2.320327407
7	4	3	African American	0	1	0	1	0.605322696	0.5278	1	64	0.316004652	-0.875353708	3.576185709	0.373191385	0.285389039	0.326744251	0.410928164	0.293146278	0.766223465	0.435410072	-0.36133974	-1.045439878	0.611902495	-0.90390753	0.404610213	-0.36637986	-0.436857821	-0.42662729	-0.543028924	0.993681731	-0.262134723	-0.54042168	0.025596028	-0.013327996	-0.4973222	-0.443409123	-0.14534198	-0.105289959	-0.344939857	-0.27976131	-0.924685053	0.010109701	-0.197194455	-2.07371057	-0.683784145	0.538296756	0.945394708	2.29733339
7	3	4	African American	0	1	0	0	0.264050965	0.4193	0	65	0.477618073	-1.192316099	3.689486618	0.092421367	0.423990044	0.467693769	0.476348977	0.357528868	0.851351033	0.474548397	-0.165923192	-0.891115075	0.574158797	-0.867120945	0.789841573	-0.414490833	-0.597518738	-0.282013178	-0.574262683	0.584707376	0.144228841	-0.287126202	0.156874845	-0.11928492	-0.320597497	-0.572927575	-0.13872775	-0.029376363	-0.486953198	-0.350692552	-1.187149123	-0.268756283	-0.448060032	-1.951453505	-0.840386851	0.502179101	0.883944719	1.990411961
7	3	4	African American	0	0	0	0	0.281507502	0.4725	0	53	0.337053264	-1.017100909	3.853701021	-0.077646042	0.197223781	0.376571144	0.366720109	0.154393729	0.741538716	0.328262662	-0.480718119	-0.949691257	0.48987984	-0.653495704	0.946918982	-0.543994712	-0.463839007	-0.235983756	-0.726426253	-0.042854391	0.029179944	-0.256830922	0.23178804	-0.108750582	-0.374065667	-0.605844106	-0.130245418	-0.105032347	-0.306877297	-0.331168422	-0.949797814	0.062719122	-0.185809777	-1.976574651	-0.715966439	0.367408387	1.030384015	2.089766136
7	3	4	African American	0	0	0	1	0.528280543	0.6207	1	59	0.332211746	-0.602236308	3.227999126	0.588687247	0.327321485	0.399830202	0.524434509	0.345454116	0.797194855	0.487728898	-0.477615269	-0.982100108	0.92255479	-1.051087923	0.55730302	-0.284804806	-0.246465496	-0.516697678	-0.753724731	0.961838955	-0.243761385	-0.45288012	-0.180702723	-0.277320917	-0.510216675	-0.735366643	-0.317621853	0.094982951	-0.228627367	-0.091043273	-0.669344673	0.295178415	0.13111671	-2.155704455	-0.47268459	0.184061696	0.861672766	2.106347452
7	3	4	African American	0	0	0	0	0.384805906	0.3636	0	65.44558522	0.088770665	-0.700571575	2.391789031	-0.043589877	0.32539747	0.275065359	0.302146079	0.274550819	0.531501093	0.394728291	-0.197092975	-1.133976064	1.00775999	-1.356697173	0.505716317	-0.141534901	-0.322028431	-0.724367333	-0.721941466	1.516503248	-0.069473284	-0.268590164	-0.533583391	-0.050361828	-0.645450522	-1.040805102	-0.460893417	0.417755127	-0.068557997	-0.030317368	-0.614138229	-0.439559457	-0.163739776	-1.883774726	-0.594409662	0.043530586	0.763231009	2.629665241
9	5	4	African American	0	0	0	0	0.885437009	0.9522	1	49	0.460863064	-0.829141248	3.443977306	-0.182075109	0.253074148	0.360098991	0.348850897	0.168459307	0.72786457	0.3482226	-0.4960773	-0.903775312	0.201268966	-0.650795879	0.489353683	-0.642714211	-0.560074112	-0.017701881	-0.171048075	0.060926228	-0.149067895	-0.379276798	0.156803285	0.178488823	-0.243403495	-0.575167818	-0.092831418	-0.107474298	-0.611627914	-0.61109627	-1.172377879	-0.160424454	-0.420821362	-1.781406519	-0.747466932	0.145423179	1.123288879	2.855199541
6	3	3	African American	0	1	0	0	0.133079305	0.4528	0	57	0.417109129	-1.141001027	3.582213058	0.470001694	0.43849021	0.42566897	0.536473076	0.38388912	0.763313393	0.516806064	0.040582294	-0.903332107	0.889400716	-0.975838371	0.947490674	-0.230905322	-0.505103446	-0.61325087	-1.020008783	1.199577508	0.165482003	-0.129882357	-0.12908099	-0.436237457	-0.507962318	-0.540718022	-0.28980804	0.298544277	-0.366233778	-0.403930859	-1.050185259	-0.297579666	-0.43889795	-1.898228115	-0.782738871	0.129209824	0.723495571	1.720309968
9	4	5	African American	1	1	0	1	0.833019767	0.9171	1	59	0.272406411	-0.832376311	2.694609961	0.589404641	0.410959695	0.445903311	0.59564756	0.443351082	0.940078329	0.584695584	-0.318654923	-0.985241958	0.887890352	-1.149258668	0.270975994	-0.26358168	-0.413831993	-0.345913285	-0.200881276	1.130858691	-0.42072936	-0.651706639	-0.175021825	0.253703984	-0.564075139	-0.590771499	-0.311074089	0.075333001	-0.417444771	-0.317206709	-0.903605985	0.607727904	0.159049906	-2.285370145	-0.746832277	0.457329876	0.644879147	2.519888061
7	3	4	African American	0	1	0	1	0.347427959	0.5974	1	52	0.324669054	-0.676635919	3.50479041	0.452960711	0.354338124	0.381122192	0.450990002	0.34843746	0.717951807	0.426583816	-0.233005886	-0.86632711	0.888057216	-1.201326108	0.386047772	-0.261136331	-0.312595563	-0.652841806	-0.840164748	1.183012555	-0.017544056	-0.267739978	-0.283009991	-0.338330127	-0.629890149	-0.587176816	-0.216408527	0.167061684	-0.312010456	-0.241635515	-0.85187504	0.190507542	-0.015884157	-2.021018175	-0.695164646	0.179332521	0.833201673	2.08666667
9	4	5	African American	0	0	0	0	0.53805668	0.4059	1	49	0.479432494	-1.081075309	4.060233934	-0.451512643	0.168445963	0.384203194	0.296899849	0.163454405	0.759558226	0.321869244	-0.498483568	-0.825258308	0.319031094	-0.637198832	0.728181642	-0.89764205	-0.690392036	0.055372769	-0.269340121	-0.33897022	0.063007536	-0.236550804	0.287094976	0.090416132	-0.334002678	-0.372305708	0.000888005	-0.097009043	-0.549259599	-0.682599024	-1.048279573	-0.661156646	-0.632330214	-1.585832807	-0.837705845	0.312997305	0.850030858	2.282091288
9	4	5	African American	0	1	0	0	0.915896642	0.9253	1	74	0.491077231	-0.855302196	3.122104397	-0.52479372	0.113761762	0.312385837	0.24340326	0.125487443	0.807610338	0.193287108	-0.672260226	-0.896543236	0.071205865	-0.689092604	0.439048466	-0.755259567	-0.483460725	0.142901131	0.473318973	-0.566021574	-0.43442061	-0.493767537	0.389665824	0.71347327	-0.102740062	-0.749489617	0.009341842	-0.47219396	-0.477010349	-0.710528853	-0.984693031	-0.245003344	-0.320321006	-1.654185386	-0.755450972	0.489052568	1.27272305	2.873612181
7	3	4	African American	0	1	0	0	0.434603477	0.3281	0	68.81861739	0.420972869	-0.810056654	3.701216518	0.371448057	0.341291233	0.400056873	0.477074971	0.306459119	0.761277796	0.386779965	-0.373699518	-1.017880153	0.589407835	-0.861713204	0.682311232	-0.426763391	-0.202673629	-0.476680752	-0.596370539	0.662148424	-0.050989123	-0.165335259	-0.006984929	-0.102008211	-0.355329306	-0.592941098	-0.264491435	-0.084656186	-0.342725565	-0.051344952	-0.798356436	0.090943318	-0.05240287	-2.090041696	-0.478935007	0.262936912	1.090797	2.25946365
7	3	4	African American	0	0	0	0	0.420302453	0.6321	0	71.23340178	0.318937902	-0.986477119	3.45010928	-0.016549717	0.27344801	0.246433681	0.289062588	0.298593042	0.597906607	0.334458967	-0.19454281	-0.95748008	0.686332222	-1.057653895	0.623966501	-0.304120565	-0.354894908	-0.471622965	-0.561987545	1.182287232	-0.12806868	-0.34991682	-0.029834731	-0.169266519	-0.557794871	-0.605394692	-0.21136771	0.089324537	-0.462665615	-0.295962298	-1.035941945	-0.150733976	-0.317438376	-2.012106556	-0.874020177	0.242175636	0.998932181	2.409065536
9	4	5	African American	1	0	0	1	0.973017385	0.8637	1	62	0.370909376	-1.21709456	3.1588002	-0.090292468	0.228194064	0.440005799	0.415939963	0.168292685	0.928070181	0.265846829	-0.502191969	-0.847893803	0.192662487	-0.65813403	0.732530405	-0.981374353	-0.832593799	0.181190996	0.339526371	-0.565072112	-0.147920223	-0.473384348	0.240580304	0.705088272	-0.199538805	-0.420970819	0.047165894	-0.300014631	-0.392882628	-0.692703512	-1.182194783	-0.395425757	-0.616037527	-1.772410004	-0.992855674	0.936863541	1.025805028	2.609214701
7	3	4	African American	0	1	0	1	0.308549655	0.4463	1	61	0.568695143	-0.881708865	3.907325146	0.025664071	0.294234071	0.321146429	0.345236341	0.357710473	0.620971691	0.337567833	-0.356257442	-0.996516176	0.711035149	-0.79136193	0.693474206	-0.54034823	-0.472939329	-0.396874845	-0.532505423	0.165727574	0.069358259	-0.206558873	0.251513664	-0.142731579	-0.454637015	-0.838351627	-0.172636913	-0.210419428	-0.533324859	-0.354177546	-1.035175655	0.267748678	-0.151381423	-1.804784684	-0.687226611	0.178647352	0.958637466	2.358847839
8	4	4	African American	0	1	0	1	0.665944272	0.4157	1	65.18001369	0.525625136	-1.045338352	3.7834048	0.169619116	0.442261919	0.426263582	0.464637718	0.415860562	0.82892352	0.401086131	-0.532160141	-0.886539938	0.365263357	-0.707295972	0.513115697	-0.6665416	-0.479059654	-0.222681609	-0.361297667	0.163287547	-0.18308888	-0.409730742	0.326167749	0.128151147	-0.258853465	-0.527101515	-0.017414304	-0.240217329	-0.348467662	-0.368915907	-0.967582234	-0.048518633	-0.319002913	-1.899954135	-0.7068754	0.317197444	1.115011369	2.32702658
9	4	5	African American	0	0	0	1	0.409121219	0.4544	1	68	0.265818691	-0.592713644	3.805225871	-0.242522324	0.21439054	0.328360404	0.326702852	0.210770718	0.593666593	0.349296983	-0.326502167	-1.233902313	0.732189089	-1.087036528	0.41164502	-0.402818343	-0.368905594	-0.474227955	-0.788692868	0.637653512	-0.049971387	-0.215462006	-0.106356825	-0.273321148	-0.480700301	-0.979803385	-0.222727638	0.195195289	-0.360145599	-0.05598693	-0.856423579	0.578296856	0.233324409	-1.893093962	-0.732853456	-0.040806723	0.874311857	2.180389538
6	3	3	African American	0	1	0	0	0.363098357	0.67	0	46	0.432063647	-0.297943169	3.60576702	-0.178105751	0.161722957	0.306533842	0.313131507	0.227149072	0.615531353	0.366093066	-0.174132969	-0.686819387	0.895263776	-1.114328649	0.529304443	-0.347166288	-0.220452033	-0.51709936	-0.917466553	0.795937395	-0.11066739	-0.251153541	-0.198118971	-0.33386279	-0.529484073	-0.905191764	-0.400846179	-0.209754713	-0.317728822	0.081255776	-0.75278847	0.950587609	0.487591798	-2.158884247	-0.705440884	0.082542621	0.804424368	2.260400749
7	3	4	African American	0	0	0	0	0.190331031	0.1548	0	58	0.324732777	-1.009598986	3.796170549	-0.123554666	0.194320241	0.278666292	0.301336698	0.185794501	0.64835654	0.308542202	-0.348803327	-0.886390923	0.542551958	-0.779537818	0.814994078	-0.393195711	-0.498196509	-0.359577966	-0.685202071	0.29492119	0.073253586	-0.069070658	0.14063015	-0.124766881	-0.451349723	-0.822248225	-0.131971345	-0.170711506	-0.365640767	-0.343958244	-0.997516217	0.144407231	-0.258705973	-2.004875624	-0.789636799	0.321261124	0.955033229	2.40635172
7	3	4	African American	0	1	0	0	0.471243153	0.4664	0	67	0.48978985	-0.837904106	3.592537375	-0.357611529	0.233579636	0.396519096	0.372919554	0.266046908	0.832309709	0.369416731	-0.535067995	-1.041037698	0.518565821	-0.726306788	0.60094598	-0.503657806	-0.358199674	-0.29395834	-0.49475526	0.025254041	-0.027416336	-0.142474745	0.06618193	-0.039454984	-0.296722269	-0.783701004	-0.170783235	-0.141171068	-0.351865744	-0.130167036	-0.848896819	0.654421855	0.221350146	-1.966363498	-0.670491209	0.24606911	1.101058016	2.252103917
9	4	5	African American	0	0	1	1	0.690331031	0.759	1	62	0.48063809	-0.81650082	3.61069024	-0.481604504	0.192585838	0.391370874	0.32464372	0.152738535	0.801610064	0.289838971	-0.479785839	-1.051975963	0.385227268	-0.715910695	1.081917296	-0.763687186	-0.667209808	-0.129979902	-0.351621908	-0.299195913	0.037639188	-0.201244565	0.351415223	0.088483252	-0.168746424	-0.744040527	-0.050350683	-0.05913785	-0.307054118	-0.362869918	-1.065872323	0.323225965	-0.067800896	-1.915053522	-0.955604675	0.360163267	1.291095843	2.448558177
9	4	5	African American	0	0	0	0	0.572969755	0.5996	1	66	0.148324758	-0.479224526	3.238644612	0.092394142	0.265719992	0.331250591	0.365808378	0.263414415	0.699193673	0.376489971	-0.03087617	-0.887309736	0.795172766	-1.108504993	0.556838815	-0.387628755	-0.28148152	-0.418269696	-0.766988992	1.155493621	-0.023866545	-0.304968908	-0.32340958	-0.091872476	-0.670365747	-0.964850392	-0.340659951	-0.062636387	-0.189072421	-0.105523169	-0.850846121	0.811768968	0.400116048	-2.119813279	-0.721950418	0.486291603	0.626941214	2.279576518
7	4	3	African American	0	0	0	1	0.193796142	0.3787	1	54	0.490547236	-0.941755421	3.717856401	0.144681565	0.216425628	0.246292159	0.322570112	0.258104942	0.598994715	0.331859663	-0.310620837	-0.979930783	0.673067749	-0.793726246	0.728404509	-0.294108863	-0.455020289	-0.510387885	-0.662968425	0.834338155	-0.074858606	-0.304612727	0.059740415	-0.181404213	-0.505339907	-0.783615089	-0.154854004	0.009819894	-0.469506465	-0.330034847	-1.015934699	-0.225803516	-0.30280775	-1.867579484	-0.672070165	0.157086111	0.970359333	2.187135624
7	3	4	African American	0	1	0	0	0.358930698	0.6448	0	60	0.183115352	-0.502483836	3.172453413	0.487045752	0.479418844	0.506865351	0.592472275	0.408872135	0.85315208	0.466652289	-0.277850447	-0.85372791	0.922772496	-1.384349487	0.735047861	-0.329297364	-0.186941356	-0.485121361	-0.923317234	0.735834068	0.083364958	-0.174794153	-0.408299876	-0.351848013	-0.547807753	-0.718141442	-0.374614211	0.200587836	-0.187862792	0.245680888	-0.480933691	0.284385492	0.306221609	-2.13056445	-0.527036033	0.053022728	0.790240219	1.750334832
7	3	4	African American	0	0	0	0	0.337449393	0.5901	0	47	0.385087472	-0.801993877	3.63306828	-0.380389423	0.367723256	0.431831343	0.40751921	0.312965606	0.809228819	0.356680641	-0.44421325	-0.818514594	0.705524614	-0.875385367	0.92847683	-0.520797997	-0.412545354	-0.222909726	-0.640903129	0.109677269	0.143249171	-0.059234917	-0.006928447	-0.275099834	-0.319660966	-0.886518185	-0.07293271	-0.000420618	-0.472241121	-0.164010621	-0.740442287	-0.229231305	-0.187633	-1.984278814	-0.570388583	-0.07246248	1.095881873	2.126259413
8	4	4	African American	0	1	0	1	0.405286973	0.6031	1	63	0.13606354	-0.768694961	2.256117598	0.645252865	0.421298728	0.33068037	0.418956823	0.460145111	0.574416043	0.471141298	-0.001118311	-0.820944954	1.320251659	-1.347958041	0.427773509	0.115118053	-0.27163753	-0.92394722	-1.110101929	2.177769467	-0.06497171	-0.271039225	-0.553531373	-0.603500724	-0.833843081	-0.508638604	-0.267335373	0.744258652	-0.245638611	0.317041739	-0.495871065	-0.041210584	0.017738771	-1.899383183	-0.384488498	-0.008517404	0.501516307	1.559321981
7	3	4	African American	0	1	0	0	0.482364849	0.4647	0	65	0.456215824	-0.773258736	3.801409609	-0.153146954	0.220367832	0.377060226	0.393889894	0.261850727	0.856347507	0.367553164	-0.495202544	-1.023272292	0.447977124	-0.635812927	0.504273869	-0.637510857	-0.418140661	-0.333705812	-0.518993646	0.064273976	-0.081756918	-0.282063415	0.223596305	-0.009065562	-0.374604474	-0.598247397	-0.032235398	-0.227517563	-0.318921731	-0.04836693	-0.875848462	0.634164384	0.259745288	-2.064058047	-0.616186269	0.431623672	0.906225253	2.045264809
9	5	4	African American	0	1	0	1	0.161859967	0.1109	1	69.36344969	0.424479886	-0.933522949	4.357518706	-0.459361917	0.250657829	0.354495673	0.293424084	0.268854889	0.637222131	0.306204159	-0.430197161	-0.944754165	0.384974697	-0.423048751	0.676238848	-0.604492929	-0.551929577	-0.334065219	-0.574056941	-0.028425248	0.11432081	-0.141109128	0.308086818	-0.147424927	-0.246562805	-0.633030879	-0.017163044	-0.188144391	-0.449653161	-0.335598338	-0.935008642	-0.134947194	-0.292585555	-1.559168632	-0.641785721	0.100880708	1.05350731	2.010152453
7	3	4	African American	0	1	0	0	0.260050012	0.0437	0	61	0.345606336	-0.878274505	3.834549311	-0.490732791	0.172110904	0.348504536	0.284190176	0.125807724	0.722963965	0.262929308	-0.660472532	-1.155609066	0.363672635	-0.667191922	0.776422284	-0.665769023	-0.52791906	-0.296250763	-0.430515888	-0.249756856	-0.040507282	-0.234325699	0.209566132	0.020338848	-0.324608009	-0.665147217	-0.116933619	-0.11664859	-0.274649756	-0.042675467	-0.77772631	-0.064141689	-0.049286427	-1.762265814	-0.791130391	0.193241378	1.114647854	2.342022586
7	3	4	African American	0	0	0	0	0.291819481	0.5986	0	65.90006845	0.431199401	-0.766902686	3.381651793	0.431358733	0.47908846	0.439780817	0.549876215	0.463146485	0.834267864	0.529033626	-0.292304707	-1.037308368	0.941917593	-1.115283121	0.616953469	-0.318888408	-0.311590655	-0.496211121	-0.637354168	0.998170145	-0.150791819	-0.416039235	-0.116451401	-0.154052235	-0.537013698	-0.846768516	-0.239939824	0.084912365	-0.347989515	-0.10055762	-0.884094728	0.29729013	0.127536407	-2.20903415	-0.55480279	0.236082151	0.853722003	1.991073894
7	3	4	African American	0	0	0	0	0.119135508	0.1912	0	58.74606434	0.21363632	-0.490960075	4.197643002	0.046117447	0.173327489	0.260258386	0.2621523	0.174129997	0.473319749	0.258066997	-0.121192716	-0.848468442	0.669480382	-1.282466388	0.744087775	-0.257837033	-0.32399951	-0.737492787	-0.946723836	1.24212775	-0.117593792	-0.236377066	-0.2362644	-0.318112658	-0.623706917	-0.964873682	-0.36414222	-0.053472302	-0.368348182	0.033411644	-0.91349745	0.124235426	0.06617413	-1.711617146	-0.516224854	0.109564523	0.889391935	1.885782302
7	3	4	African American	0	1	0	1	0.430447726	0.4597	1	50	0.300588911	-0.995830506	3.472764922	0.048799623	0.24370296	0.349169943	0.368174189	0.224670945	0.703064773	0.345429405	-0.41134088	-1.085879672	0.764192659	-0.945526888	1.034034486	-0.361508822	-0.396773033	-0.354814384	-0.620214589	0.552811163	-0.078286218	-0.291693137	0.112316919	-0.099754845	-0.477754116	-0.675935889	-0.175303188	0.079790998	-0.437265858	-0.282302779	-0.900283305	-0.236451613	-0.260685104	-1.914624922	-0.735221534	0.19233733	1.057957363	2.183138832
7	3	4	African American	0	1	0	0	0.196189569	0.5032	0	70	0.14913884	-0.851266935	3.234772032	-0.285341295	0.305553628	0.334472656	0.344201871	0.263496398	0.642188436	0.334563518	-0.412602268	-1.032236402	1.120533847	-1.082028279	0.617797983	-0.494867853	-0.550161198	-0.50898394	-0.755293976	0.564738966	0.21169801	-0.089415657	-0.297818376	-0.238165968	-0.444328192	-0.902639394	-0.259550027	0.536280953	-0.195780072	-0.220369221	-0.768181667	0.086714859	-0.022997909	-1.929553349	-0.765234559	0.047255522	0.885319576	2.066198842
6	3	3	African American	0	1	0	0	0.214562991	0.271	0	60	0.265129042	-0.986573281	3.97018449	-0.339271961	0.272462291	0.351930938	0.323323631	0.242778207	0.667789519	0.340664594	-0.403636284	-1.091219121	0.504257689	-1.007759863	0.676801097	-0.42629063	-0.567787428	-0.332099748	-0.652644582	0.480862129	0.153468877	-0.109284581	-0.107806146	-0.240606201	-0.431806095	-0.718245096	-0.241120477	0.190307591	-0.443131244	-0.308636814	-0.96939873	-0.174346625	-0.373267459	-1.738931804	-0.805198691	0.164601071	0.91272974	2.06904402
7	3	4	African American	0	1	0	0	0.385794237	0.3623	0	64.32032854	0.205896371	-0.812595838	3.478683822	0.476541107	0.327726985	0.382898002	0.472372626	0.252812842	0.677812424	0.412203954	-0.413868992	-0.915751078	0.841790751	-1.224165198	0.741738393	-0.484920225	-0.395972233	-0.645916416	-0.797490574	0.753800771	0.143293379	-0.153477447	-0.109877337	-0.165315213	-0.527045876	-0.685511162	-0.335884037	0.126456087	-0.345353641	-0.132312124	-0.78133624	0.20385861	0.052615155	-1.934952776	-0.730640411	0.143357847	0.960115528	2.107696473
7	3	4	African American	0	0	0	1	0.281174089	0.3255	1	63	0.448052971	-1.046960579	3.607891264	0.008825787	0.372739176	0.363804866	0.398772401	0.263989812	0.80645768	0.399652039	-0.353372865	-0.830796348	0.558980659	-0.770306216	0.573815114	-0.500443257	-0.519202236	-0.207132449	-0.44295037	0.679423879	0.054343795	-0.194857573	0.023340665	-0.024043029	-0.367579088	-0.715354715	-0.086112507	-0.11972362	-0.531631178	-0.363204382	-0.938841829	-0.141764825	-0.29506625	-2.081069857	-0.670827296	0.427548537	1.031907496	2.242237637
6	3	3	African American	0	1	0	0	0.247237437	0.3514	0	56	0.440600285	-1.095811749	3.692307271	-0.244750139	0.228313451	0.305025681	0.309494037	0.237256397	0.723258	0.311486357	-0.487747695	-0.975794778	0.502584696	-0.764370436	0.731979023	-0.441711523	-0.416284887	-0.378610162	-0.402101355	0.162537577	0.022629185	-0.192123839	0.112130544	0.03022938	-0.423257718	-0.841440021	-0.094494262	-0.065095177	-0.551907069	-0.534688779	-0.985234888	0.144137815	-0.264728681	-1.815456388	-0.768717685	0.403872182	0.90217003	2.385663969
8	4	4	African American	0	0	NA	NA	0.255001191	0.3243	1	60.58042437	0.235684111	-0.919589678	3.973101911	-0.138087425	0.242942329	0.372554476	0.35032911	0.206495668	0.640794089	0.319825521	-0.359471964	-1.0358122	0.722180131	-0.897218851	0.721693021	-0.607629858	-0.47557162	-0.429352325	-0.689684121	0.211034148	0.147264989	-0.132642398	-0.044431395	-0.158197778	-0.587543621	-0.814838512	-0.096932528	-0.177845705	-0.450354905	0.060003411	-0.8456812	1.011091673	0.506430623	-1.859321678	-0.747912803	0.231189951	0.791606131	1.905436055
7	4	3	African American	0	0	0	0	0.341236009	0.2855	0	66	0.464677858	-0.749322141	3.775927931	0.175444476	0.262882665	0.404577591	0.436792128	0.242191832	0.709231645	0.3793936	-0.308595252	-0.974553052	0.643428778	-0.87842927	0.809552535	-0.437713528	-0.414816715	-0.360528943	-0.780078972	0.642362445	0.003976716	-0.269599249	0.046092856	-0.327080091	-0.466886289	-0.82257963	-0.180988736	-0.157115961	-0.407983021	-0.143854124	-0.885066351	0.834202887	0.349811841	-2.060738049	-0.7085017	0.152100646	0.910424463	2.015464512
8	3	5	African American	0	0	0	0	0.41471779	0.3259	1	67.24435318	0.29262094	-0.914601602	3.879666464	0.022968126	0.33749867	0.377247965	0.42321032	0.228201591	0.73962117	0.363611711	-0.431974659	-1.076289721	0.511150927	-0.858171657	0.641994247	-0.473247701	-0.564604699	-0.338121203	-0.520406501	0.468467025	0.112804776	-0.208691831	0.084568885	-0.087913861	-0.442534168	-0.89868241	-0.099741909	-0.037795185	-0.325145764	-0.248881501	-0.802214274	0.052532827	-0.071833641	-1.946301437	-0.757510752	0.145658677	0.8981504	2.25898076
7	3	4	African American	0	1	0	0	0.750107168	0.9028	0	63	0.391629023	-0.701814864	3.307148937	-0.232117062	0.260513853	0.324226126	0.325800535	0.422328311	0.763714142	0.32906797	-0.617252125	-1.308501063	0.454946767	-0.721188577	0.485471994	-0.666083495	-0.389344785	-0.215566287	-0.285896134	0.103616425	-0.247919105	-0.384521771	0.085472463	-0.006162679	-0.453264075	-0.921979573	-0.058716285	-0.207243004	-0.292843084	-0.290961237	-0.769718577	0.03162172	0.016832833	-1.93548714	-0.558447087	0.191778644	1.243645275	2.634824893
8	4	4	African American	0	1	0	1	0.456644439	0.553	1	69	0.466323178	-0.856939096	4.067166663	-0.40019165	0.127884658	0.322451874	0.257910006	0.132899186	0.687572663	0.280740008	-0.535557157	-1.138975611	0.281099269	-0.686880335	0.682213955	-0.57566041	-0.499003539	-0.080367724	-0.292054604	-0.179246453	-0.031477737	-0.351670155	0.162661894	0.116884103	-0.389739252	-0.592714708	0.019377031	-0.079772386	-0.64381935	-0.352415495	-0.904590012	0.037176635	-0.306900323	-1.624780046	-0.828895681	0.347112495	0.964576818	2.379049997
7	3	4	African American	0	0	0	0	0.274970231	0.4347	0	55	0.204645888	-0.704162971	2.970694085	0.337648847	0.296051577	0.337739236	0.403230572	0.254218187	0.68618136	0.354589623	-0.37550879	-0.87205237	1.079759742	-1.207662332	0.434342208	-0.22564654	-0.175859852	-0.604893364	-0.706338123	0.801704111	-0.079535485	-0.228524354	-0.317022614	-0.252192639	-0.665915083	-0.811395566	-0.307342666	0.116621984	-0.299816603	0.27160883	-0.702797848	0.547271845	0.35341866	-2.128002241	-0.473698819	0.168837871	0.815367909	2.026460077
7	4	3	African American	0	1	0	1	0.646820672	0.8923	1	52	0.231570509	-0.826439357	3.387629661	0.215522588	0.198060013	0.351603098	0.379330589	0.232941896	0.625610082	0.356032554	-0.276802388	-1.260480042	0.772661072	-1.077103597	0.654614494	-0.624772469	-0.49776701	-0.317036379	-0.773694343	0.576807201	-0.085921003	-0.149096125	-0.141732651	-0.279453194	-0.528806486	-0.869187151	-0.226861495	0.176660315	-0.361502837	-0.342261672	-1.078886423	-0.112486539	-0.282828483	-1.789477502	-0.790956262	0.138163511	0.909047989	2.350018456
7	4	3	African American	0	1	0	1	0.229173613	0.5534	1	54	0.515370702	-0.961416685	3.35927561	0.006292611	0.256967028	0.357588043	0.384755743	0.308437683	0.796714296	0.436825787	-0.258909889	-0.970070753	0.623313702	-0.82933608	0.805697791	-0.261194208	-0.241965583	-0.434060505	-0.664046564	0.723427987	-0.067047745	-0.198861409	0.150672154	-0.095892651	-0.456309147	-0.574880475	-0.185133694	-0.186620965	-0.340044266	-0.415461624	-1.112214639	0.01943279	-0.147793197	-2.164548283	-0.57165544	0.41194978	1.059654934	2.170322277
6	3	3	African American	0	1	0	0	0.154120029	0.2353	0	54	0.483794542	-0.910197908	3.222712881	-0.323472191	0.306081043	0.366064069	0.325607168	0.252759227	0.640588876	0.407902477	0.066402833	-0.85991414	0.954175147	-1.180693761	0.700282154	-0.30069431	-0.403786046	-0.596602223	-0.885075032	1.420210004	0.012501854	-0.101339994	-0.21748973	-0.316544892	-0.585129535	-0.850327219	-0.1895051	0.208800981	-0.483130114	-0.265703346	-1.003237476	-0.257624462	-0.309170756	-2.031719782	-0.843812331	0.253570531	0.721218789	2.102826776
6	3	3	African American	0	0	0	0	0.182352941	0.6862	0	72	0.491172797	-1.25684679	3.85670974	-0.311373302	0.139551967	0.318434996	0.261233254	0.166703173	0.582032578	0.319188444	-0.020701684	-0.881499592	0.605460681	-0.876792675	0.732467422	-0.42966634	-0.570584082	-0.30334463	-0.625182462	0.765136007	0.303373891	-0.115009973	0.044236551	-0.12846088	-0.48948719	-0.764594467	-0.111457498	-0.071500081	-0.450031841	-0.58679962	-1.210060962	-0.365953284	-0.596735578	-1.773280578	-0.952806996	0.310484637	0.778655866	2.231150094
7	4	3	African American	0	0	0	1	0.480388188	0.5707	1	66	0.411857766	-0.772330724	3.307342425	0.929287677	0.456665792	0.393415099	0.509754837	0.394698197	0.634059976	0.450153143	-0.16138094	-1.12496535	0.752512512	-0.92100877	0.452969827	-0.200009747	-0.457746969	-0.49109262	-0.932682113	1.302695593	-0.056630912	-0.431553488	-0.219468325	-0.267129639	-0.360839004	-0.63702401	-0.160388617	0.001248791	-0.356176414	-0.133150836	-0.85569857	0.180649703	-0.076692291	-2.140335983	-0.679470679	0.317990008	0.755521239	2.006072107
7	4	3	African American	0	0	0	0	0.24083115	0.2352	0	75	0.368043373	-1.056084291	3.812684231	-0.420122287	0.205195867	0.332523278	0.283176619	0.193005873	0.682920116	0.366952534	-0.265589378	-0.964279294	0.51716169	-0.848019672	0.808446237	-0.458611567	-0.549254315	-0.3400411	-0.710701658	0.38619451	0.086650714	-0.212304194	0.125834904	-0.157155818	-0.429225577	-0.71463508	-0.122358591	-0.13170516	-0.514067388	-0.398274583	-1.208763826	-0.424488272	-0.528799021	-1.798148933	-0.766677433	0.310978402	0.943171088	2.262501703
6	3	3	African American	0	1	0	0	0.160693022	0.2604	0	58	0.462262449	-0.878115121	3.643220507	-0.084196582	0.331723994	0.401370142	0.420062634	0.35477123	0.845926908	0.454937802	-0.396707572	-1.029478704	0.756043928	-0.937053146	0.836561284	-0.448545001	-0.367055103	-0.447698844	-0.550244071	0.564937608	-0.124999275	-0.31613	0.035107752	-0.121976272	-0.479670962	-0.802162442	-0.212386494	-0.046523493	-0.372390223	-0.199043314	-0.86164657	0.070684832	-0.033738203	-2.04538843	-0.536033975	0.293073325	1.046173317	2.023467548
7	3	4	African American	0	1	NA	0	0.226720648	0.2637	NA	53.41273101	0.452468208	-0.805809439	3.58942994	-0.087917321	0.208016738	0.302469197	0.299933155	0.282402117	0.53374396	0.328416798	-0.086862539	-0.889176045	0.717837541	-0.894239429	0.430916955	-0.130887349	-0.26787815	-0.600421133	-0.941981885	0.803718483	-0.108468776	-0.292233196	-0.065343506	-0.420594348	-0.498622274	-1.068516321	-0.287436311	-0.053734385	-0.322447511	-0.081875058	-1.031964922	0.045573559	-0.097618985	-1.611862972	-0.667569205	0.032766278	0.870633629	2.178967418
7	4	3	African American	1	1	0	0	0.637294594	0.528	1	49	0.636109934	-1.294833335	3.194609247	-0.134156808	0.245362166	0.307698408	0.313938635	0.197778836	0.65313766	0.321333952	-0.26513448	-1.066278292	0.419441614	-0.811885824	0.362249615	-0.529522366	-0.599994714	-0.111518034	0.015154431	0.800577582	-0.097728437	-0.207688495	0.23044757	0.46924081	-0.361594446	-0.931821425	-0.170255521	-0.220598481	-0.599296686	-0.671176741	-1.315114241	-0.210527717	-0.50423481	-1.900688951	-1.009704657	0.708980844	1.04963121	2.740390897
7	4	3	African American	NA	0	0	NA	0.259109312	0.5718	NA	73.7467488	0.453429794	-0.892974647	3.751344468	0.331868485	0.283298302	0.261178337	0.30940619	0.24988996	0.511404593	0.285197319	-0.375256427	-1.009422261	0.960295715	-0.997074727	0.411343992	-0.284847721	-0.35048571	-0.523574907	-0.731284655	0.611284924	0.043308358	-0.129371955	-0.112118068	-0.239571367	-0.541373445	-0.935225963	-0.336552141	-0.040674609	-0.572219216	-0.276914947	-1.000704173	0.094137484	-0.156690702	-1.624342755	-0.690696093	0.055734463	0.789116036	2.203382086
7	3	4	African American	0	0	0	0	0.267301739	0.2855	0	57	0.263039467	-0.918246596	3.464418346	-0.33489503	0.297745954	0.335784367	0.344345761	0.338558444	0.765155415	0.339201357	-0.582842261	-1.134568669	0.949613335	-0.900642448	1.062388627	-0.614354769	-0.49664576	-0.520833927	-0.54365942	0.157745153	0.059721526	-0.148222776	-0.061959636	-0.05590374	-0.488836594	-0.831212571	-0.198225149	0.292168824	-0.218551782	-0.014535772	-0.712206546	0.340220683	0.139988979	-1.954965566	-0.604782712	0.071912667	1.10961728	2.142052579
7	3	4	African American	0	0	0	0	0.56105025	0.5378	0	70	0.399555425	-1.155737925	3.536946767	-0.185458348	0.283204885	0.398731112	0.3819767	0.351032614	0.789173614	0.360229507	-0.332671386	-1.024661513	0.592430584	-0.857205707	0.680552956	-0.654995395	-0.662206193	-0.315959844	-0.618882431	0.264994745	0.105251787	-0.238660552	0.15147514	-0.112515372	-0.357776954	-0.710544849	-0.127900396	-0.08287642	-0.38990558	-0.493963642	-1.048975403	-0.199559305	-0.413395194	-1.926862445	-0.822080106	0.390956969	0.885250548	2.302248293
7	3	4	African American	0	1	0	0	0.374982139	0.2551	0	49.08145106	0.52829477	-0.743324796	3.718358562	-0.119471448	0.30618471	0.41303527	0.422964284	0.343001464	0.727591346	0.409171463	-0.465484524	-0.974712574	0.62251963	-0.933974211	0.526352972	-0.210526308	-0.34209012	-0.485844481	-0.700292645	0.547339592	-0.073077036	-0.099442386	0.016043524	-0.351381735	-0.389334652	-0.960020969	-0.274908331	-0.0138588	-0.373942116	-0.098857144	-0.961698941	-0.088022232	-0.150488546	-1.874261626	-0.736486456	-0.029529717	1.052567998	2.391176577
7	4	3	African American	0	1	0	1	0.402107645	0.3797	1	69.07597536	0.372972948	-0.694289543	3.019555453	1.431252301	0.166075705	0.250094929	0.376614136	0.238864013	0.345129702	0.318747334	-0.391576288	-1.208129207	1.171588781	-1.034674724	0.327503466	0.186419794	-0.183217262	-0.823845531	-1.023993204	1.620631703	-0.45379889	-0.224154974	-0.248138352	-0.496276378	-0.45739342	-1.364805805	-0.479657457	-0.04261785	-0.456900615	0.325418748	-0.908638959	-0.099100254	-0.251450229	-1.715114212	-0.524959901	-0.44492857	0.96613641	2.363544187
8	4	4	African American	0	1	0	0	0.586187187	0.6262	1	70	0.429737522	-0.692059636	3.296100333	0.025446717	0.38824455	0.35892714	0.43998443	0.502135949	0.863235934	0.49876665	-0.464686561	-1.153083142	0.740859039	-0.767003966	0.643842388	-0.41577338	-0.25925312	-0.343422481	-0.375378921	0.698240206	-0.27316632	-0.475082412	-0.02644387	0.027899358	-0.544368454	-0.76005151	-0.267535579	-0.059601146	-0.378849964	-0.269279754	-0.769558318	0.344628692	0.158002534	-2.301111309	-0.517458879	0.382183286	1.091071158	2.375020995
7	3	4	African American	0	1	0	0	0.250059538	0.4069	0	65.38809035	0.134771026	-0.750641686	3.169944323	0.491362522	0.361523026	0.338792118	0.419478049	0.355408043	0.586991267	0.386085806	-0.257510114	-1.122022273	1.051776678	-1.28883103	0.489688626	-0.110505366	-0.39345389	-0.66452833	-1.012693627	1.289435849	0.077679945	-0.1659751	-0.464040352	-0.296335016	-0.648171062	-0.730282767	-0.445820953	0.356100442	-0.226472059	0.181064159	-0.587062117	-0.118964863	0.022980721	-1.919590079	-0.613135856	-0.068883633	0.749909269	2.063834944
7	3	4	African American	0	0	0	0	0.376768278	0.3073	0	67	0.341524321	-0.651892528	3.77455048	-0.403561949	0.12011844	0.257279306	0.26198676	0.139176453	0.669001951	0.266750708	-0.616467505	-1.044819335	0.434927553	-0.742155779	0.633002572	-0.587717772	-0.497222008	-0.325626029	-0.342823897	-0.028247528	-0.169771948	-0.309041233	0.117077079	0.037462729	-0.305093572	-1.047043347	-0.091697926	-0.132525258	-0.370174285	-0.207546063	-0.764183714	0.113475769	-0.14640407	-1.702762342	-0.687562383	0.05408146	1.242320289	2.654186549
7	3	4	African American	0	1	0	0	0.372457728	0.5537	0	70.51060917	0.148286606	-0.797242458	3.267165093	0.189342639	0.421411354	0.397749032	0.43332062	0.265524785	0.697900041	0.381666034	-0.303170538	-1.199914446	0.712681711	-1.209318179	0.641827677	-0.230511547	-0.374650268	-0.544985744	-0.771388882	0.943280022	0.016013359	-0.185086182	-0.165332678	-0.18778938	-0.554698024	-0.922615695	-0.290940461	0.073029806	-0.173227242	0.327703244	-0.546433058	-0.025126689	0.112025434	-2.150477397	-0.644623765	0.148992325	0.849430782	2.199951856
5	3	2	African American	0	1	0	0	0.155298881	0.28	0	52	0.541447921	-0.898927698	3.756554729	-0.146844535	0.261780433	0.406398629	0.382589078	0.266749672	0.760909174	0.34431876	-0.27894025	-0.844452404	0.567584608	-0.81169752	0.836208928	-0.268408035	-0.332960354	-0.396970539	-0.756031975	0.28913854	0.003485176	-0.200915208	0.137898968	-0.234718091	-0.394405822	-0.934460889	-0.121737841	-0.244136638	-0.453817354	-0.048376694	-0.909671083	0.281794943	0.022699813	-2.018540224	-0.594469324	0.191445722	0.937348057	2.119773892
7	3	4	African American	0	1	0	1	0.666539652	0.5293	1	67.38398357	0.388286981	-0.959122472	3.449775087	0.159129908	0.301682236	0.351091102	0.414574683	0.317338898	0.790152362	0.443453527	-0.430333821	-0.97515836	0.70502146	-0.823836199	0.587168826	-0.373608178	-0.391819976	-0.481188207	-0.466042768	0.858070944	-0.143420546	-0.370666099	0.075001375	-0.062024587	-0.580790386	-0.590770074	-0.209988722	0.059740643	-0.437875842	-0.436105039	-0.878293125	-0.073261747	-0.325858854	-2.069990391	-0.636497326	0.297163085	0.9416242	2.474312895
7	4	3	African American	1	0	1	1	0.236234818	0.2271	1	69.64818617	0.398185428	-0.999424787	3.782189976	0.006448528	0.213550252	0.303694289	0.340994204	0.173608212	0.719257277	0.236648081	-0.559397815	-0.943567263	0.416766602	-0.712513898	0.573745491	-0.595577333	-0.482675968	-0.248904613	-0.403686661	-0.165209935	0.006241692	-0.194646325	0.337220415	0.097841818	-0.358106818	-0.734499643	-0.040987511	-0.224211227	-0.39862859	-0.369861658	-1.019227658	-0.174803025	-0.33233023	-1.837790329	-0.715520706	0.27699988	1.047258533	2.417487121
7	4	3	African American	0	1	0	0	0.266015718	0.3622	0	71.15674196	0.296031032	-0.764627383	4.397122047	-0.484774369	0.156178393	0.248572527	0.197545083	0.129732867	0.488332774	0.220509883	-0.240742074	-0.985948532	0.42026419	-0.955278458	0.285207242	-0.318871583	-0.490518757	-0.218750004	-0.549185521	0.301117675	-0.131050989	-0.123441258	0.041390909	0.014908271	-0.226764265	-0.799711332	-0.169330482	-0.058517002	-0.630833852	-0.47373659	-1.034428711	-0.339554374	-0.443898646	-1.389098304	-0.770109726	0.174412565	0.998652252	2.491408169
8	4	4	African American	0	1	0	0	0.453929507	0.5412	1	57	0.466817415	-1.125520729	3.686517439	-0.174469182	0.394575383	0.525844739	0.448620557	0.32017229	0.860781793	0.450813639	-0.126745651	-0.916369012	0.599843221	-0.815861634	1.170620625	-0.557744692	-0.617468912	-0.267862172	-0.712929431	0.571763141	0.106372693	-0.285219566	0.061713874	-0.11897716	-0.399717455	-0.588158741	-0.128527875	0.06183305	-0.486818568	-0.488054719	-1.110588664	-0.175087435	-0.393335078	-1.965733447	-0.808025409	0.354753171	0.790744453	1.908570068
7	3	4	African American	1	1	0	1	0.498023339	0.5746	1	67	0.496401685	-0.791539886	3.733734864	-0.053366787	0.325814987	0.437496975	0.424279497	0.388666586	0.850580201	0.42412081	-0.304814993	-0.942353093	0.418927623	-0.870366022	0.470383714	-0.580611008	-0.428689162	-0.277971122	-0.454823553	0.440273178	-0.253141115	-0.541818464	0.13026202	0.0025195	-0.293016013	-0.634490471	-0.044581446	-0.251245002	-0.457953901	-0.163551677	-0.950954969	0.106064163	-0.18226626	-1.947323556	-0.611389183	0.362066653	1.015651921	2.378614039
7	3	4	African American	1	1	0	1	0.566468207	0.5019	1	68.42436687	0.339267848	-0.741264124	3.483820204	0.34534905	0.302350066	0.309851123	0.412430317	0.301920348	0.772024559	0.376058662	-0.374678984	-0.948808955	0.607456911	-0.849896351	0.415142444	-0.397823833	-0.217965172	-0.39216595	-0.379893573	0.939497504	-0.230265745	-0.498687675	-0.021288558	0.159006014	-0.543154232	-0.675737499	-0.233486285	-0.101308078	-0.453205595	-0.367633587	-0.957134412	0.006821843	-0.08678462	-2.00096473	-0.619873783	0.275002071	1.020855735	2.523534014
7	3	4	African American	0	1	0	1	0.462336271	0.7173	1	58.21492129	-0.082021236	9.63E-05	2.298829251	0.050851942	0.303788465	0.293430246	0.339558661	0.36170335	0.513567068	0.295788539	-0.500562654	-1.149391616	0.830608043	-1.135333949	0.102696948	-0.172456273	-0.078667027	-0.832118435	-1.036895853	0.774686492	-0.257247587	-0.461582761	-0.507962367	-0.540273898	-0.800327173	-0.824597534	-0.527951696	0.14697482	-0.009239593	0.716124669	0.001732866	3.213296335	2.036018876	-1.670219	-0.325805671	-0.276080671	0.621112976	1.652640928
7	3	4	African American	1	1	0	1	0.302560133	0.2197	1	68.45995893	0.404090808	-0.894197019	4.247066308	-0.021083818	0.311978613	0.363234591	0.3612723	0.206676887	0.609775818	0.258535448	-0.461447008	-0.903516321	0.307087813	-0.731463959	0.641007357	-0.587759151	-0.487221121	-0.320034487	-0.639652786	0.062209621	-0.076275599	-0.139959719	0.236665378	-0.106842717	-0.325548347	-0.68543649	-0.095292333	-0.081186358	-0.320171344	-0.261608249	-0.884116007	0.185851611	-0.145949585	-1.727356646	-0.780931159	0.065147529	0.992089214	2.095574654
7	3	4	African American	0	1	0	0	0.490021434	0.3511	0	61.02669405	0.418934756	-0.64238967	3.731909105	-0.089810215	0.187414651	0.308799054	0.312917527	0.127411706	0.565845586	0.263643976	-0.639306681	-0.920205658	0.461818373	-0.920612782	0.390768874	-0.576108601	-0.449388768	-0.389509985	-0.398471085	0.120308415	-0.120114187	-0.22955737	0.094205139	-0.078741446	-0.267144623	-1.12138296	-0.244302113	-0.143567159	-0.457878894	-0.071605083	-0.779948185	0.274138661	0.032176768	-1.713221703	-0.800929662	-0.044450334	1.316922047	2.582630147
7	4	3	African American	0	0	0	0	0.267254108	0.399	0	63	0.310449973	-0.62246775	3.744358017	-0.229796121	0.299738306	0.39075468	0.394149844	0.317315457	0.824566682	0.393694594	-0.458646048	-0.944178802	0.757250465	-0.894050087	0.565647445	-0.399283013	-0.239076562	-0.604535376	-0.828866518	0.41635567	-0.086543459	-0.335514283	0.03739831	-0.290554217	-0.560381251	-0.745948035	-0.211334604	-0.008139287	-0.267341333	-0.037246046	-0.690954386	1.25217092	0.669560353	-2.041824399	-0.440500406	0.181118231	0.794951523	1.913791384
7	4	3	African American	1	1	0	1	0.253334127	0.3095	1	60	0.381540771	-1.117617695	3.862927812	-0.321056697	0.252881948	0.33255607	0.283337192	0.176526407	0.644597955	0.300412994	-0.362786352	-0.866741816	0.458965571	-0.770690983	0.690055737	-0.571284378	-0.675318176	-0.300040139	-0.519131495	0.194829753	0.120639396	-0.128070359	0.070401481	-0.106459827	-0.317163497	-0.624435184	-0.145306385	-0.02953349	-0.475782443	-0.314372651	-1.089164529	-0.488611437	-0.540407968	-1.830992378	-0.828185324	0.175736552	0.97247721	2.353568406
7	3	4	African American	0	0	NA	0	0.280662062	0.1317	NA	68.50376454	0.078641646	-0.714069235	3.781383919	-0.800952277	0.126450092	0.301086383	0.21198233	0.093479797	0.619380416	0.184473324	-0.602594383	-0.866135814	0.648180901	-0.926508903	0.971029324	-0.738746291	-0.548049938	-0.424659569	-0.737761412	-0.350837966	0.144774057	-0.041202187	-0.08037735	-0.16188929	-0.493929656	-0.872628275	0.033987902	-0.01007242	-0.242582332	-0.106625522	-0.811061627	0.253158546	0.043673094	-1.736332177	-0.843215915	0.087837042	1.027464502	2.516395061
7	3	4	African American	0	1	0	1	0.236151465	0.3558	1	72	0.360138552	-0.825411951	3.310946465	-0.580216511	0.165671305	0.261435219	0.208720609	0.146919313	0.545863872	0.255577026	-0.196439831	-1.147516462	0.773550922	-1.073762823	0.413552064	-0.491777655	-0.430597444	-0.565480144	-0.689681144	0.539273264	-0.013217954	-0.155919307	-0.137877643	-0.182470181	-0.508648679	-0.993522533	-0.27166552	0.089136426	-0.343835178	-0.029583851	-0.900612582	0.082228976	0.044924198	-1.585921915	-0.859714778	0.03323344	1.016709854	2.415234527
8	4	4	African American	0	1	0	0	0.387270779	0.3844	1	65.22108145	0.512613296	-0.930513602	4.036958332	0.014500369	0.332453067	0.411330543	0.441992855	0.312423176	0.810109037	0.43470225	-0.439607457	-0.85868468	0.434730382	-0.696617738	0.653130838	-0.466767291	-0.458505601	-0.331147302	-0.610760196	0.45586882	0.024926563	-0.316086466	0.276394171	-0.096575896	-0.292514251	-0.818316743	-0.095329605	-0.09471272	-0.475151041	-0.377807139	-1.012108537	-0.230118057	-0.420824841	-1.867361586	-0.711234904	0.209025295	1.073412148	2.034611214
7	3	4	African American	0	1	0	1	0.165575137	0.4324	1	63	0.164223823	-0.743914138	3.186533553	-0.066250964	0.431784117	0.394604584	0.380424287	0.382290133	0.745084038	0.460024837	0.067993921	-1.094178607	0.988922962	-1.201093866	0.543093568	-0.532343211	-0.442168995	-0.613460574	-0.943435939	1.150369115	0.013446354	-0.299762814	-0.489190752	-0.284656508	-0.724999663	-0.758438721	-0.192244924	0.309846581	-0.317306465	-0.064334342	-0.822788466	0.419577966	0.151705812	-2.042423897	-0.704022697	0.452190974	0.567159206	1.818352977
7	3	4	African American	0	1	0	0	0.430828769	0.5537	0	63	0.513340595	-1.002369975	3.483693303	0.376952685	0.404885528	0.410305825	0.522011332	0.419665274	0.842258975	0.498987167	-0.268441798	-1.094026869	0.668901348	-0.949541453	0.652627184	-0.402931925	-0.468180364	-0.340297433	-0.566908077	0.777784875	-0.056629025	-0.325471501	-0.045757611	-0.146682677	-0.388835084	-0.654822434	-0.173923	-0.029926028	-0.41243014	-0.173847933	-1.061584566	-0.092774275	-0.199811312	-2.067054247	-0.67964949	0.353112657	0.900408427	2.023451483
7	3	4	African American	0	1	0	0	0.552595856	0.5918	0	55	0.429117228	-0.288157965	2.785788828	0.764002181	0.429664252	0.35241032	0.510683178	0.601181212	0.713354904	0.539705098	-0.376571028	-1.058297861	0.960765396	-1.145568498	0.436505889	0.135530348	0.060700697	-0.46816676	-0.69584701	1.197932518	-0.417304542	-0.636168464	-0.275954735	-0.366022457	-0.635633994	-0.860060044	-0.217020584	-0.152790801	-0.417446754	0.189551772	-0.846617241	1.001660181	0.571357343	-2.369588542	-0.444536607	0.022207728	0.808879413	2.468223659
7	3	4	African American	0	1	0	0	0.277280305	0.4263	0	70	0.439631737	-1.10900475	3.594693097	-0.091104163	0.225937157	0.363177603	0.358975879	0.220281833	0.710518859	0.398761553	-0.159725984	-0.82022266	0.818670118	-1.033334224	0.836706172	-0.390642148	-0.53376778	-0.394288344	-0.674402379	0.721625734	0.120492521	-0.147898259	-0.109265226	-0.23134297	-0.424890054	-0.61642594	-0.138599918	0.009131038	-0.463526179	-0.379565179	-1.171789712	-0.227955364	-0.441443923	-1.912394874	-0.814216451	0.310819723	0.915100176	2.119911417
7	3	4	African American	0	0	0	0	0.164789236	0.4316	0	71	0.516995141	-1.223903098	3.629247757	0.192178021	0.297226625	0.39232992	0.396407724	0.332664207	0.643346186	0.385613542	-0.155029759	-1.053006584	0.803094761	-0.905001734	0.889200601	-0.363860175	-0.53603607	-0.369098371	-0.96875059	0.818608686	0.14151774	-0.24920858	-0.181804952	-0.424193583	-0.457760357	-0.478597235	-0.191687472	0.324475448	-0.446761211	-0.336987814	-1.148179698	-0.175263531	-0.393626813	-1.917704719	-0.821786423	0.166983594	0.675030696	1.761668867
7	4	3	African American	1	0	0	1	0.32205287	0.2812	1	56	0.360968258	-1.039837801	4.030616425	-0.357227193	0.224664389	0.334884529	0.274615447	0.176068582	0.624840284	0.294404292	-0.392313512	-1.137361401	0.371436351	-0.983738612	0.89919955	-0.669844974	-0.554561243	-0.174279965	-0.5918599	0.064647423	0.116705573	-0.255387557	0.165743313	-0.146492013	-0.373040662	-0.51076087	-0.129279951	0.052966698	-0.467150387	-0.250520681	-1.045835825	0.360083729	-0.064651858	-1.746060044	-0.84315036	0.239926735	0.798413405	2.176073532
7	3	4	African American	0	1	0	0	0.167027864	0.5192	0	67	0.385898691	-0.869030308	3.363351658	0.132503032	0.480551771	0.399555193	0.452088328	0.492332017	0.802737456	0.505850211	-0.358123886	-1.016667892	0.98343598	-1.110745964	0.652751853	-0.324265306	-0.281311772	-0.708811349	-0.872969679	1.198363731	-0.105851785	-0.356190071	-0.144024053	-0.321540919	-0.654180641	-0.463857927	-0.292697441	0.320846279	-0.19630037	-0.046013623	-0.542192581	-0.188176943	-0.040263078	-2.068976352	-0.505044524	0.189572103	0.778292635	1.79807696
8	4	4	African American	1	0	0	1	0.764265301	0.849	1	59	0.619135552	-1.304481929	3.251581746	0.090319688	0.17052476	0.303376957	0.325292155	0.163386889	0.615356543	0.267704372	-0.338141122	-0.954599512	0.664073361	-0.861282295	0.646099302	-0.525597322	-0.682861085	-0.260512555	-0.443252333	0.528271953	0.027199521	-0.232290655	0.109291468	0.026244324	-0.589659272	-0.425733193	-0.018900767	-0.196955415	-0.69348098	-0.801951741	-1.234937328	-0.005723022	-0.620311773	-1.83825395	-1.051794004	0.37902317	0.727751923	2.599699394
7	3	4	African American	0	1	0	0	0.307799476	0.3032	0	66.55441478	0.34263907	-0.244127354	3.443132979	0.044174323	0.235131534	0.346600987	0.3619392	0.239790934	0.626941975	0.356552265	-0.373360772	-1.097760778	0.742414379	-1.175584109	0.466419705	-0.005711515	0.018572282	-0.651998946	-0.727042133	0.564400903	-0.191425642	-0.30798197	-0.095680331	-0.151481714	-0.623327949	-1.172515906	-0.304171534	-0.27992676	-0.491435072	0.290598911	-0.725701264	0.972114993	0.681744329	-1.956464776	-0.464019826	0.052534383	0.975858103	2.348445427
7	4	3	African American	0	0	0	0	0.249642772	0.6815	0	64	0.556792828	-1.077492381	3.971855429	-0.019759366	0.303390215	0.356413615	0.331368208	0.276124566	0.626625287	0.314487332	-0.291010081	-0.984206562	0.345712422	-0.928086037	0.60950724	-0.50901045	-0.640650672	-0.344190324	-0.637956837	0.364851793	0.048996983	-0.217964439	0.106270723	-0.136072768	-0.377042214	-0.573891861	-0.158501138	-0.126280764	-0.418768718	-0.295780081	-1.123424029	-0.399249288	-0.519722288	-1.73144004	-0.60600763	0.15673395	0.916453282	2.230555126
7	3	4	African American	1	0	0	1	0.333019767	0.3972	1	68	0.366456957	-0.850620841	4.198994322	-0.400349774	0.207175668	0.336530865	0.266416855	0.214798489	0.666741942	0.278219367	-0.307514434	-0.918138051	0.467085094	-0.854876288	0.59131077	-0.700265826	-0.579890425	-0.302221225	-0.540698985	-0.056960125	-0.075730705	-0.259729269	0.228221472	0.00904016	-0.500590026	-0.479846641	0.060850328	-0.255573435	-0.501254585	-0.029943663	-1.00589568	0.265258982	-0.078617133	-1.785572149	-0.731214353	0.380228944	0.823007998	2.177097479
7	3	4	African American	0	0	0	0	0.275077399	0.4495	0	46	0.490770099	-0.572803275	3.9714866	-0.14285303	0.262033847	0.416585586	0.412793074	0.30367446	0.782482276	0.381868339	-0.385826903	-1.089912496	0.548010591	-1.014701168	0.671150122	-0.450102891	-0.363113063	-0.310804115	-0.648802116	0.18253138	-0.057945416	-0.231819851	0.118374384	-0.16836573	-0.355442938	-0.818647359	-0.118479135	-0.144351097	-0.477910139	-0.061729571	-0.871698452	0.347012957	0.155270523	-1.860457164	-0.636625013	0.177873277	0.903538419	2.175064711
9	4	5	White (Non-Hispanic)	0	0	0	0	0.484174804	0.3757	1	64	0.537813172	-1.186166964	3.643098969	0.10875989	0.286927476	0.402800681	0.423031661	0.282698259	0.816989261	0.372173813	-0.564014074	-1.035292965	0.466412871	-0.628943793	0.683554426	-0.738443553	-0.622205657	-0.168790192	-0.29490346	0.143900461	-0.031667298	-0.203189577	0.260854521	-0.013726849	-0.320376586	-0.330197302	-0.030592617	-0.055994721	-0.515136141	-0.476582792	-0.98969395	-0.45316375	-0.488390244	-1.799669156	-0.67571662	0.399110618	0.877667956	2.173034717
7	3	4	White (Non-Hispanic)	0	0	0	0	0.316420576	0.2756	0	53	0.292823508	-0.917724181	3.716846177	-0.168857588	0.211392674	0.302643803	0.298646026	0.177284788	0.685748464	0.330792397	-0.578576539	-1.080816128	0.540880879	-0.864831198	0.633089703	-0.416376776	-0.473818135	-0.319784573	-0.605624698	0.24619525	-0.096525092	-0.300690426	0.051521862	-0.06685768	-0.496409606	-0.728564451	-0.162094648	-0.150281731	-0.32322258	-0.106284959	-0.874865428	0.675736088	0.161923661	-1.918064251	-0.820150663	0.35534523	0.831997715	2.304115058
7	4	3	White (Non-Hispanic)	1	1	1	1	0.786758752	0.7043	1	72	0.367792518	-0.619241921	2.495757217	0.641597554	0.392972721	0.399932636	0.509782108	0.562589441	0.840466721	0.524268541	-0.355970821	-1.205994728	0.951392748	-1.209817552	0.505383518	-0.281192187	-0.116424202	-0.612774002	-0.558111284	1.236408688	-0.284259162	-0.50616573	-0.303555071	-0.108939219	-0.606342566	-0.435453267	-0.270364152	0.19484513	-0.144804181	0.041498149	-0.626296109	0.186847232	0.168169589	-2.273866405	-0.431672321	0.558524188	0.835424878	2.13331243
9	4	5	White (Non-Hispanic)	1	0	0	0	0.666361038	0.5742	1	64	0.342950123	-0.579252297	3.507459602	0.621090927	0.440187495	0.422392284	0.552435986	0.415695078	0.735807967	0.468707084	-0.159408989	-0.944363721	0.732615201	-1.133309807	0.898282162	-0.050064785	-0.163708292	-0.726404268	-0.845511858	1.35444323	-0.090275996	-0.343187052	-0.116641754	-0.368028114	-0.52896875	-0.878260761	-0.392836812	0.059394992	-0.270438343	0.11160576	-0.532382127	0.093456773	0.054169	-2.084287005	-0.497264943	0.090348365	0.865670058	1.816546776
7	3	4	White (Non-Hispanic)	0	0	0	0	0.493141224	0.3604	0	68	0.345967887	-0.655504795	3.170192475	0.000428233	0.370778794	0.377926967	0.441623197	0.325021268	0.846672082	0.44448881	-0.397515754	-1.064202822	0.726250138	-1.055692677	0.578990532	-0.452244704	-0.321252573	-0.272612133	-0.398581695	0.622826166	-0.087766263	-0.346340608	-0.146436338	0.062294292	-0.495249589	-0.935673218	-0.282232126	-0.082621911	-0.264064505	-0.174299354	-0.621701316	0.331836797	0.181127207	-2.190538829	-0.553085575	0.364768276	0.952655157	2.386507499
7	4	3	White (Non-Hispanic)	1	0	0	1	0.847344606	0.7628	1	70	0.428688699	-0.99328589	3.121148775	0.100677064	0.238661609	0.333041028	0.397622809	0.188017083	0.823887005	0.380384903	-0.261531576	-1.106517388	0.552218182	-0.682615577	0.890033465	-0.454047959	-0.452366745	-0.146001695	-0.204146808	0.597229742	-0.028650641	-0.347528698	0.17006814	0.256957635	-0.328077749	-0.792169713	-0.112735576	-0.291594483	-0.300319772	-0.545191202	-1.054161531	-0.052466208	-0.26780546	-2.121652285	-0.824176998	0.426577346	1.165705168	2.60249366
7	3	4	White (Non-Hispanic)	0	0	0	0	0.415432246	0.1853	0	63.02532512	0.180478644	-0.538692863	3.367028155	-0.191119163	0.21436088	0.258271076	0.294480697	0.135754566	0.62630104	0.328888121	-0.589810946	-1.08276279	0.729368269	-1.002446715	0.432636777	-0.434208205	-0.366612078	-0.582740144	-0.547647445	0.445867265	-0.107228495	-0.258163528	-0.163799074	0.063948406	-0.546071007	-0.934599335	-0.299922354	0.238121464	-0.179586028	0.203920561	-0.467239231	0.088036149	0.010653288	-1.887179296	-0.660912756	0.13052144	1.027985946	2.636744353
7	3	4	White (Non-Hispanic)	0	0	0	0	0.163253156	0.1261	0	65	0.413748516	-1.003985751	3.60306152	0.032079628	0.431596793	0.445629097	0.484724538	0.36213961	0.842202714	0.499513356	-0.276997181	-0.945986933	0.766052114	-0.983737891	0.811094334	-0.290051021	-0.420555007	-0.545777783	-0.871307201	0.956388177	0.109223158	-0.204537109	0.015510527	-0.31382508	-0.428142805	-0.798903092	-0.195698053	0.135289869	-0.298414853	-0.022140191	-0.856980607	-0.09311587	-0.181103311	-2.105302841	-0.651209863	0.236650392	0.778626264	1.90930722
7	3	4	White (Non-Hispanic)	0	0	0	0	0.233519886	0.3635	0	60	0.282696439	-0.492209655	3.21989227	-0.069197464	0.225842339	0.29003068	0.319297684	0.244134392	0.69613935	0.382333562	-0.361600083	-1.077178337	0.841365058	-0.970181808	0.42058187	-0.204777373	-0.151790277	-0.559973006	-0.675694509	0.909852077	-0.228165161	-0.535830128	-0.155625336	-0.085679787	-0.580479483	-0.853786482	-0.223677765	-0.116872794	-0.301873263	0.217601395	-0.748898221	0.924925552	0.589888364	-2.248816349	-0.545878467	0.350624237	0.877071462	2.234667268
7	3	4	White (Non-Hispanic)	0	0	0	0	0.52517266	0.4684	0	63	0.595343247	-0.996965501	3.571112472	-0.369953328	0.165669331	0.387183834	0.333871568	0.199540714	0.802847541	0.336072175	-0.458482904	-0.984371336	0.334811258	-0.714238374	0.669472686	-0.566596751	-0.571190549	-0.086587184	-0.231492002	-0.041909749	0.06406307	-0.058226013	0.230774453	0.236643231	-0.248682055	-0.891054134	-0.1656744	-0.261355496	-0.385639265	-0.411520825	-1.063547335	-0.435684411	-0.538481651	-1.857279947	-0.805703321	0.400148767	1.036434722	2.769676244
7	4	3	White (Non-Hispanic)	0	0	0	0	0.433067397	0.3633	0	51	0.397436302	-0.758804756	4.014221913	0.263797869	0.154123624	0.239540493	0.314290823	0.16375413	0.568930253	0.244454233	-0.503287342	-1.012102768	0.511941538	-0.635972688	0.741656278	-0.330175005	-0.266375465	-0.45787752	-0.543113613	0.478460587	-0.05553468	-0.28131506	0.179579353	-0.06960377	-0.423365102	-0.709361776	-0.186723926	-0.181481382	-0.299550282	-0.23049192	-0.710841212	0.152110348	0.050034285	-1.848308237	-0.602820757	0.170657581	1.085595774	2.145518393
7	3	4	White (Non-Hispanic)	0	1	0	0	0.307739938	0.2925	0	70	0.396908007	-0.908454951	3.071511643	0.032977395	0.388243368	0.484701577	0.502110465	0.389147567	0.930220551	0.502600203	-0.131313606	-0.741185365	0.912478278	-1.125361536	0.460609519	-0.512488828	-0.315086051	-0.380031221	-0.693888823	0.764210743	0.153262029	-0.164846213	-0.277879622	-0.21465247	-0.523024039	-0.710162507	-0.211891407	-0.044202333	-0.289922649	-0.146633131	-0.883173511	0.478884466	0.153259473	-2.239592219	-0.58270637	0.45568549	0.744669446	2.077071231
9	4	5	White (Non-Hispanic)	0	0	0	1	0.889854727	0.8599	1	69	0.537017836	-0.810776759	3.538326292	-0.16122628	0.146301371	0.283309882	0.288498636	0.088733862	0.729793864	0.228253835	-0.641576934	-1.083513498	0.033166617	-0.594266586	0.779647649	-0.654780616	-0.555572547	0.011941762	0.165865491	-0.161091569	-0.272313523	-0.556602821	0.395123361	0.497341683	-0.219249652	-0.77855884	0.004594925	-0.386955344	-0.444337369	-0.690333656	-0.890693131	-0.536536946	-0.598098777	-1.583156444	-0.839703902	0.44577116	1.233874419	2.817116737
7	4	3	White (Non-Hispanic)	0	1	0	0	0.37333889	0.3137	0	48	0.391625372	-0.680104758	3.278053584	-0.668950022	0.201726185	0.369790434	0.323608632	0.209738389	0.799908199	0.304031492	-0.69391053	-1.135755399	0.687426918	-0.735177384	0.639895718	-0.717439029	-0.525421646	-0.312640826	-0.512150063	-0.232314342	0.001110373	-0.063068183	0.072000144	-0.14688407	-0.325976541	-1.094692309	-0.184335314	0.088857598	-0.258944809	-0.166431954	-0.756850604	0.150322782	0.060381338	-1.932673385	-0.678830808	-0.048900951	1.095334646	2.612299173
7	3	4	White (Non-Hispanic)	0	1	0	0	0.899773756	0.8536	0	70	0.291956413	-0.770787522	2.707485254	0.272470978	0.523291579	0.488039012	0.61205068	0.465066274	0.94894987	0.481767143	-0.498893859	-1.088248259	0.426633875	-0.935883214	0.518788757	-0.529608372	-0.19267363	-0.277491755	-0.367144231	0.124376066	-0.266425865	-0.407654433	-0.037544814	0.134397792	-0.399883361	-0.284021416	-0.178691664	-0.324549998	-0.308166034	-0.230095452	-0.762397868	2.370743979	1.152915239	-2.167115763	-0.584323683	0.470094263	0.902710608	2.018043896
7	3	4	White (Non-Hispanic)	1	0	1	1	0.417432722	0.4364	1	67	0.624986081	-0.97351963	3.536342067	0.441231654	0.531871351	0.451819257	0.55974228	0.64412121	0.856178962	0.525559974	-0.295836932	-1.112521223	0.634056283	-0.926530289	0.459626017	-0.328723792	-0.385538826	-0.441748018	-0.632945408	0.813163131	0.020396302	-0.199748922	0.175906814	-0.140763742	-0.388168631	-0.624643913	-0.234934229	0.132864737	-0.312573525	-0.493021527	-0.920270235	-0.131729876	-0.245533419	-2.06667323	-0.604171483	0.219369587	0.912508493	2.127671255
7	3	4	White (Non-Hispanic)	0	0	0	1	0.433222196	0.5929	1	67	0.438954821	-0.925457759	3.402256884	0.650261914	0.436385391	0.457909404	0.583795987	0.401661689	0.756018518	0.442214832	-0.315885624	-0.989106758	0.658947072	-1.163320752	0.634272627	-0.315687903	-0.41657335	-0.430238223	-0.654809911	1.057202392	-0.006778928	-0.108413253	-0.173173689	-0.235094763	-0.364977658	-0.8658997	-0.303534344	0.16815317	-0.402658521	-0.095070421	-0.858395794	-0.254620676	-0.319644292	-2.02416847	-0.647849994	0.116353597	0.965248454	2.022919186
7	4	3	White (Non-Hispanic)	0	1	0	1	0.825529888	0.6512	1	65	0.589032153	-0.984740397	3.123064514	-0.048304587	0.275219852	0.373036081	0.348185406	0.275941025	0.814535755	0.230062866	-0.545059103	-0.925089533	0.170108712	-0.646555573	0.445049749	-0.76739739	-0.609488143	0.042103628	-0.102924187	-0.357324202	-0.275073253	-0.496782648	0.334279967	0.257411602	-0.295344049	-0.625617237	0.002394456	-0.319355403	-0.386897997	-0.584368221	-0.932347083	-0.36166592	-0.528410449	-1.822606912	-0.788856714	0.354262184	1.144561274	2.82116663
9	4	5	White (Non-Hispanic)	0	0	0	1	0.921862348	0.9156	1	57	0.387669485	-0.975770406	3.217919077	0.022728853	0.22047055	0.320612635	0.343144071	0.193290206	0.729851412	0.269056258	-0.535478369	-1.079796194	0.356334829	-0.910360622	0.615336109	-0.733407822	-0.568989699	-0.134578422	0.030083305	-0.007521857	-0.111597198	-0.343077653	0.024140631	0.459941419	-0.287644226	-0.860924233	-0.141410763	-0.157853646	-0.353096924	-0.408026088	-0.932814287	-0.023622302	-0.202622587	-1.887685111	-0.849587178	0.485887977	1.265377922	2.742070135
7	3	4	White (Non-Hispanic)	0	1	0	0	0.707216004	0.8086	0	64	0.490158555	-1.016253845	3.044176539	-0.334232719	0.110430804	0.361772657	0.281984818	0.11853284	0.656926848	0.244461073	-0.603611586	-1.005299651	0.31074756	-0.828325651	0.658027452	-0.606284897	-0.57424424	-0.040947274	-0.333708559	-0.247978147	-0.040392938	-0.140539259	0.157542199	0.148475267	-0.344943135	-1.010055289	-0.02853976	-0.286160814	-0.279000545	-0.42925513	-0.985044885	-0.312132634	-0.481002142	-1.732620466	-0.734976128	0.175567695	1.103688472	2.961367397
8	4	4	White (Non-Hispanic)	0	1	0	1	0.894355799	0.7932	1	66	0.459944421	-1.270830019	3.100518985	-0.163582509	0.324955424	0.461396367	0.470901618	0.344433309	0.989681739	0.475639217	-0.364588712	-0.946409793	0.427395289	-0.870278354	0.664257686	-0.706470776	-0.607887086	-0.052564686	-0.128426293	0.274948902	-0.08653849	-0.292535614	0.149349516	0.325623467	-0.265325684	-0.701776812	-0.137891934	-0.20168253	-0.452347952	-0.613310929	-1.145373339	0.330686702	-0.243911746	-1.994065819	-0.81259179	0.635711778	1.037639673	2.556923521
7	4	3	White (Non-Hispanic)	1	1	0	1	0.569790426	0.6868	1	51	0.292417335	-0.795335113	3.162505641	0.174264061	0.416309573	0.419080138	0.523004106	0.31379128	0.908419726	0.47043075	-0.592713878	-0.96219096	0.740449269	-1.03018486	0.554789163	-0.376269145	-0.378868182	-0.367213976	-0.376102797	0.446340433	-0.181571985	-0.389326517	0.050678663	0.04295426	-0.499416141	-0.792671748	-0.249681244	-0.085060889	-0.223023636	-0.019527564	-0.673742608	0.163377148	0.049253297	-2.256514228	-0.601824262	0.353875441	0.964908966	2.536672895
7	4	3	White (Non-Hispanic)	0	0	0	1	0.632150512	0.4576	1	72	0.382122935	-0.906301436	3.912044036	-0.33665653	0.241336632	0.388302994	0.360493111	0.172497336	0.788584671	0.287816864	-0.561354827	-1.085926488	0.412906339	-0.671980233	1.154860809	-0.771811904	-0.579817456	-0.298632101	-0.284977114	-0.028235331	0.018167903	-0.291615998	0.208298213	0.098431024	-0.366900975	-0.921030385	-0.200800632	0.000942943	-0.195932654	-0.196283713	-0.787190114	-0.038690705	-0.072158846	-1.870911598	-0.754678733	0.183087419	1.167792941	2.190735579
7	3	4	White (Non-Hispanic)	0	0	0	1	0.401869493	0.5027	1	67	0.309653227	-0.063099253	2.915759439	-0.010668804	0.31555755	0.395808387	0.434892111	0.37154063	0.884975331	0.476954515	-0.29260211	-0.928456866	0.891726202	-1.219507721	0.246810209	-0.140993511	0.156167917	-0.549741372	-0.640941847	0.907436648	-0.32097153	-0.472021569	-0.421055488	-0.159772754	-0.630417867	-1.036269416	-0.225988597	-0.091770001	-0.153844041	0.253846235	-0.514927884	0.761465724	0.648548769	-2.351256417	-0.31094097	0.340736656	0.869259985	2.236260529
7	3	4	White (Non-Hispanic)	0	1	0	0	0.4	0.3657	0	59	0.390342358	-0.884029885	3.73058849	-0.321273064	0.306388512	0.415681486	0.38452168	0.251397169	0.825326174	0.369588645	-0.474417663	-0.969084366	0.476307894	-0.725160775	0.825014391	-0.69535005	-0.53062398	-0.311825683	-0.398067599	0.243836509	-0.180347952	-0.357746763	0.185171258	0.006108095	-0.303828772	-0.767273268	-0.218222318	-0.121998851	-0.365607579	-0.147748922	-0.868550017	0.026410537	-0.03100466	-1.996412919	-0.732991035	0.268026434	1.133417914	2.183554847
7	3	4	White (Non-Hispanic)	0	0	0	1	0.611336032	0.5641	1	73	0.334583433	-0.752289139	3.362059928	-0.249819738	0.200113703	0.382789305	0.369071023	0.227679176	0.905473652	0.38011192	-0.471132094	-1.037320615	0.301592905	-0.668485053	0.399462201	-0.699432385	-0.427246959	-0.060069123	-0.178376909	-0.001475514	-0.216507548	-0.343480615	0.142984069	0.227163391	-0.360700856	-0.920874616	-0.202793066	-0.334430507	-0.386534484	-0.267820753	-0.958648035	0.172944614	-0.086328521	-1.986211068	-0.666625708	0.529781829	1.008266384	2.754032685
7	4	3	White (Non-Hispanic)	0	0	0	1	0.585734699	0.2308	1	68	0.673114097	-0.908666733	3.288710526	-0.222203627	0.156915543	0.319594214	0.306119531	0.15349336	0.783318984	0.270058321	-0.574071548	-1.099380227	0.36503251	-0.526227257	0.662436468	-0.616835173	-0.478673962	-0.143334226	-0.232099841	-0.052117544	-0.064678214	-0.322100396	0.174088225	0.148402305	-0.242746783	-1.084302656	-0.037561739	-0.430365526	-0.351789487	-0.498801397	-0.85814946	-0.349576176	-0.458843892	-1.804270537	-0.821128342	0.351336499	1.214027244	2.922646909
7	3	4	White (Non-Hispanic)	0	0	0	0	0.32641105	0.2099	0	60	0.300791511	-0.813897814	3.731700517	-0.671181013	0.345779817	0.412579885	0.2791457	0.180385446	0.723933407	0.301447946	-0.244095711	-1.241920653	0.365667232	-0.97388635	0.58577853	-0.552572375	-0.542031547	-0.319980391	-0.465324958	0.376485204	0.05688323	-0.265597871	-0.020902647	0.05946544	-0.45657175	-0.926363242	-0.086050519	-0.168668545	-0.431595246	-0.009620638	-0.817299849	-0.29839139	-0.11423323	-1.79053437	-0.859101292	0.296208361	0.951181997	2.576335382
7	3	4	White (Non-Hispanic)	0	1	0	1	0.777530364	0.6649	1	62	0.418019187	-0.950340176	3.415406238	-0.141090276	0.353264615	0.468924498	0.481263018	0.300860205	0.979232902	0.409658498	-0.416205529	-0.926753986	0.232951357	-0.785085888	0.969080792	-0.679166671	-0.549748059	-0.064396051	-0.163077347	-0.05298496	-0.065030256	-0.296404322	0.20643302	0.312480148	-0.292245522	-0.822856262	-0.131763051	-0.286311051	-0.310739211	-0.293161692	-0.971938314	-0.119724053	-0.321724766	-2.104475292	-0.625478366	0.617327925	1.072890834	2.540582376
7	3	4	White (Non-Hispanic)	0	1	0	1	0.609871398	0.6687	1	61	0.348456833	-0.29740328	2.707517268	0.077401197	0.399887289	0.496977519	0.548135993	0.406857055	0.984936471	0.543330351	-0.396748356	-0.919003196	0.839400085	-1.08907147	0.46017878	-0.376923678	-0.14859157	-0.403681427	-0.710383493	0.670991715	-0.2367753	-0.476751426	-0.175168699	-0.232524115	-0.409791108	-0.858094119	-0.233437388	-0.047254475	-0.118898555	0.177339088	-0.538260348	0.648407705	0.482458799	-2.373723216	-0.462294222	0.318122992	0.995243088	2.247435444
7	4	3	White (Non-Hispanic)	0	0	0	1	0.373160276	0.2411	1	57	0.380030357	-0.704670012	3.780711341	-0.110125085	0.070635594	0.202639251	0.216806274	0.117552122	0.572956803	0.222835775	-0.516516419	-1.052483113	0.425899217	-0.524909856	0.488049345	-0.302671312	-0.261990949	-0.331892135	-0.25714835	0.000890407	-0.166668235	-0.350362975	0.216363811	0.157626627	-0.347876873	-0.97959764	-0.006397972	-0.525217985	-0.436551161	0.083064911	-0.755885198	-0.075932802	0.010279803	-1.700241924	-0.591918316	0.372762249	1.207883757	2.398640255
6	3	3	White (Non-Hispanic)	0	1	0	0	0.473065015	0.5766	0	61	0.495082058	-0.564166654	3.38597108	0.504389779	0.185102699	0.217278372	0.347572291	0.244118246	0.564935202	0.306791231	-0.370584678	-0.890353764	0.660923983	-0.877646856	0.289757848	-0.230179721	-0.132707396	-0.504919289	-0.587347443	0.65116785	-0.232702485	-0.295599348	0.044381644	-0.052150661	-0.526287593	-1.039430138	-0.145864459	-0.195145973	-0.428516172	-0.047486773	-0.755986511	0.024657333	0.048424758	-1.880519895	-0.613709899	0.118039971	1.09228176	2.438271089
9	4	5	White (Non-Hispanic)	0	1	1	1	0.824089069	0.8953	1	66	0.350547109	-0.964743877	2.903502	0.599692217	0.244496535	0.230881709	0.422341605	0.206747982	0.616075832	0.424249969	-0.302800471	-1.19030733	0.964461195	-0.983399587	1.225748197	0.024484237	-0.439135222	-0.374378376	-0.437339797	1.360160722	-0.15454438	-0.345013609	-0.078103878	0.064741755	-0.539457646	-0.727196118	-0.33224774	0.109277733	-0.373625446	-0.441462991	-0.971929347	-0.071757362	-0.297855837	-2.056236007	-0.874461368	0.381893989	0.9922842	2.218478892
9	4	5	White (Non-Hispanic)	0	1	0	1	0.680352465	0.917	1	75	0.388608873	-0.925804803	3.193483174	0.21572507	0.334834891	0.318110959	0.414998297	0.29912257	0.677822023	0.369929254	-0.526149842	-1.18078832	0.679957912	-0.894340093	1.024167949	-0.379750879	-0.371982121	-0.553102392	-0.691715788	0.62870066	-0.203054218	-0.373430548	0.144578602	-0.074973075	-0.587124023	-0.666519317	-0.171044267	0.041807656	-0.077110581	-0.091008735	-0.659377493	-0.215283471	-0.148313164	-1.983672957	-0.586311241	0.097821786	1.276584815	2.16949809
8	4	4	White (Non-Hispanic)	0	1	0	1	0.990581091	0.9222	1	63	0.460049095	-0.778433699	2.110528575	-0.374928957	0.222431321	0.375454208	0.341126908	0.132672941	0.863295347	0.23435363	-0.805453246	-1.103457281	0.317800019	-0.811792887	0.585675914	-0.939863303	-0.604697254	0.126812471	0.872739749	-0.565854719	-0.337655377	-0.40007427	0.190527713	1.122098794	-0.119160459	-0.871965099	-0.149933929	-0.265657082	-0.44259377	-0.414095444	-0.902952007	0.075491007	-0.09862737	-1.941388872	-0.830445381	0.651190961	1.424817338	3.059726311
7	3	4	White (Non-Hispanic)	0	0	0	0	0.52452965	0.5058	0	52	0.374422883	-0.851809622	3.244858567	-0.053239073	0.288063596	0.386177448	0.424012929	0.305497915	0.826979183	0.394807442	-0.499201875	-1.185260832	0.539108025	-0.929544361	0.676162572	-0.497153985	-0.461687287	-0.202661942	-0.472644839	0.278096575	-0.167555975	-0.273408882	0.092633018	0.031259606	-0.334527572	-0.939779931	-0.308765772	-0.066330714	-0.264456599	-0.15786528	-0.788441499	-0.032858273	-0.204207023	-2.060468654	-0.604313355	0.281907867	1.012611976	2.598904492
7	3	4	White (Non-Hispanic)	0	0	0	1	0.709609431	0.7868	1	64	0.276335342	-0.726270538	3.030917176	0.472956927	0.410705063	0.427877088	0.523330388	0.438610328	0.860307556	0.501075959	-0.353784478	-1.185296477	0.812780601	-1.115703292	0.402342886	-0.218233032	-0.356527124	-0.264968348	-0.334089608	0.955443647	-0.279621936	-0.511214763	-0.195596015	0.171787878	-0.473337734	-0.621789741	-0.356736119	-0.050180074	-0.329398241	-0.213916452	-0.849915334	-0.089865819	-0.150879246	-2.269582852	-0.632202064	0.539105767	0.938006338	2.573443268
7	3	4	White (Non-Hispanic)	0	1	0	0	0.751393189	0.9055	0	67	0.494204876	-1.043096764	3.266111357	-0.044636276	0.124804705	0.318220023	0.297807421	0.131700497	0.680948485	0.309013879	-0.322657089	-0.859495389	0.468819	-0.817020875	0.702400492	-0.516039374	-0.448535724	-0.22757334	-0.343060558	0.219998334	-0.103101364	-0.383870771	0.158070372	0.195046461	-0.400933838	-0.639204025	-0.03931212	-0.256057465	-0.427289861	-0.518195014	-1.066781623	-0.31733759	-0.496027066	-1.943516281	-0.808095644	0.608059421	0.954239216	2.637536541
9	4	5	White (Non-Hispanic)	0	0	0	1	0.78250774	0.9049	1	60.28747433	0.462889309	-0.845229383	3.591074504	0.628923795	0.350487147	0.384156117	0.483785806	0.385630922	0.730627345	0.445600114	-0.355599334	-1.078987371	0.589654289	-0.961085805	0.550905059	-0.168442704	-0.346262424	-0.447777785	-0.593705954	1.134486722	-0.244824944	-0.418276744	0.032093711	0.043029974	-0.391622393	-0.724900725	-0.229351077	-0.129440301	-0.378730982	-0.126809688	-1.044329317	-0.254225524	-0.501327614	-2.053827153	-0.644763627	0.343773486	0.977021764	2.378947194
[truncated: 410 more rows]
[truncated: 170 more columns]
